# Supplementary material for: Targeting fungal membrane homeostasis with imidazopyrazoindoles impairs azole resistance and biofilm formation
Source: Nat Commun. 2022 Jun 25;13:3634. doi: 10.1038/s41467-022-31308-1 (PMC9233667; doi:10.1038/s41467-022-31308-1)
Supplement: Supplementary file 3 — Source Data [file 41467_2022_31308_MOESM3_ESM.xlsx]

## Sheet: Figure 1a (Raw Data)
Screening Data (Raw)	No fluconazole condition																													Plus fluconazole condition
	Plate:	Plate#1																												Plate:	Plate#1
			1	2	3	4	5	6	7	8	9	10	11	12	13	14	15	16	17	18	19	20	21	22	23	24		DMSO Blank Avg				1	2	3	4	5	6	7	8	9	10	11	12	13	14	15	16	17	18
		A	0.907	0.889	0.9068	0.8514	0.8833	0.8193	0.9055	0.8788	0.9173	0.9104	0.3321	0.8169	0.8929	0.9002	0.9053	0.9116	0.9037	0.915	0.9189	0.9029	0.9188	0.9125	0.8877	0.8818		0.907311			A	0.8778	0.8578	0.8783	0.7463	0.8832	0.8017	0.9124	0.8757	0.8763	0.8841	0.8989	0.8814	0.8702	0.869	0.8933	0.8906	0.8875	0.8761
		B	0.9063	0.914	0.8953	0.9014	0.9251	0.9042	0.912	0.9405	0.917	0.9212	0.0891	0.0831	0.926	0.9155	0.9188	0.9193	0.9341	0.9236	0.9307	0.9256	0.9228	0.9158	0.8996	0.8944					B	0.8925	0.8821	0.8777	0.9013	0.869	0.9068	0.8819	0.8817	0.8773	0.8959	0.8904	0.081	0.9132	0.8851	0.8874	0.9125	0.9053	0.8839
		C	0.909	0.9231	0.9102	0.9078	0.9208	0.9005	0.9165	0.9174	0.938	0.9089	0.9291	0.9287	0.9123	0.9253	0.8919	0.9341	0.9377	0.9422	0.9397	0.9296	0.9433	0.9397	0.9157	0.9051					C	0.899	0.9006	0.8566	0.898	0.8664	0.9066	0.8708	0.9168	0.889	0.9133	0.0902	0.9059	0.8731	0.9003	0.8658	0.8967	0.8791	0.8822
		D	0.9319	0.8965	0.9155	0.9078	0.93	0.9042	0.9195	0.918	0.9378	0.9241	0.9226	0.9016	0.9114	0.9219	0.9316	0.9282	0.9345	0.9438	0.9194	0.9249	0.939	0.9292	0.9085	0.9373					D	0.9239	0.9228	0.8894	0.9306	0.8908	0.904	0.8967	0.9021	0.8989	0.9152	0.8849	0.9053	0.9055	0.8869	0.9098	0.9175	0.9136	0.9056
		E	0.9062	0.8924	0.9224	0.9133	0.9121	0.9066	0.9612	0.1464	0.9282	0.9234	0.9354	0.94	0.9301	0.9568	0.9277	0.9185	0.9281	0.9333	0.9338	0.909	0.9348	0.9158	0.9211	0.9112					E	0.899	0.9072	0.8774	0.8763	0.8691	0.8647	0.8869	0.0946	0.8927	0.8738	0.8942	0.8967	0.8999	0.9111	0.9031	0.9182	0.8774	0.8981
		F	0.8933	0.9038	0.907	0.9285	0.9151	0.9151	0.9331	0.9355	0.9266	0.9306	0.9295	0.9322	0.9363	0.9428	0.9209	0.921	0.9403	0.9375	0.9478	0.9302	0.9243	0.9061	0.9139	0.9153					F	0.8924	0.9047	0.8865	0.906	0.9203	0.8982	0.8717	0.9004	0.9075	0.89	0.8895	0.8944	0.8918	0.9056	0.9115	0.9036	0.8975	0.9023
		G	0.9142	0.9064	0.9132	0.9298	0.9317	0.904	0.9247	0.9524	0.9489	0.9439	0.949	0.9349	0.9185	0.9516	0.9373	0.932	0.9344	0.9268	0.9213	0.9544	0.9292	0.93	0.9163	0.9135					G	0.9105	0.9058	0.8862	0.8982	0.893	0.91	0.8972	0.9239	0.9101	0.9136	0.8923	0.9053	0.9019	0.9191	0.9084	0.9021	0.9064	0.9104
		H	0.9041	0.8983	0.9216	0.916	0.9312	0.9313	0.9236	0.9528	0.936	0.9321	0.9349	0.9354	0.9339	0.9526	0.8843	0.9345	0.9425	0.9369	0.9248	0.9328	0.9342	0.9295	0.9163	0.9199					H	0.9128	0.8895	0.886	0.9001	0.8703	0.9106	0.8866	0.9071	0.8898	0.9087	0.9049	0.9465	0.8922	0.9189	0.8642	0.9163	0.8927	0.9117
		I	0.8896	0.9129	0.9164	0.9073	0.9253	0.9198	0.9216	0.9462	0.9411	0.9185	0.9211	0.9334	0.9097	0.9283	0.9232	0.9434	0.9409	0.9429	0.928	0.9416	0.9352	0.9083	0.917	0.9183					I	0.881	0.8913	0.8953	0.8994	0.8928	0.8933	0.8796	0.9003	0.9156	0.9059	0.8883	0.9053	0.8866	0.9015	0.9076	0.9002	0.9008	0.9188
		J	0.8904	0.9091	0.9054	0.8705	0.927	0.9251	0.9228	0.9187	0.934	0.9425	0.9428	0.9469	0.9417	0.9417	0.9358	0.921	0.9427	0.9424	0.9394	0.9441	0.9289	0.2373	0.9153	0.9098					J	0.8806	0.8944	0.8551	0.0806	0.8853	0.8996	0.9046	0.8892	0.8821	0.9026	0.8852	0.9148	0.8881	0.9138	0.907	0.8784	0.9041	0.9102
		K	0.8991	0.9026	0.9052	0.888	0.9079	0.9163	0.9307	0.9132	0.9419	0.9436	0.9252	0.085	0.9179	0.3168	0.9271	0.929	0.9114	0.9289	0.9361	0.945	0.9293	0.9123	0.9251	0.9256					K	0.8645	0.8983	0.8607	0.8949	0.8184	0.9106	0.8964	0.8861	0.8911	0.9177	0.8761	0.0846	0.889	0.2302	0.9059	0.9386	0.8776	0.9063
		L	0.8855	0.8974	0.8885	0.9044	0.0825	0.9374	0.9142	0.9135	0.9356	0.9123	0.9283	0.9065	0.923	0.9338	0.9302	0.9473	0.9278	0.9393	0.9236	0.9356	0.929	0.9209	0.9097	0.8988					L	0.8875	0.9038	0.8899	0.9019	0.0754	0.8851	0.8992	0.9138	0.9085	0.8915	0.3116	0.8843	0.8812	0.8998	0.9078	0.9244	0.8909	0.9252
		M	0.9137	0.8961	0.905	0.9113	0.8725	0.9201	0.9184	0.9169	0.9442	0.9208	0.9217	0.9157	0.9097	0.9134	0.8987	0.9125	0.9241	0.9204	0.7829	0.9252	0.9199	0.9213	0.9163	0.8987					M	0.8945	0.8918	0.8694	0.9105	0.8885	0.895	0.8822	0.9029	0.8844	0.8713	0.8907	0.8986	0.89	0.8918	0.0769	0.9158	0.8934	0.8935
		N	0.8998	0.8949	0.8944	0.8876	0.8196	0.9213	0.9231	0.9227	0.94	0.9204	0.9207	0.9252	0.9257	0.9198	0.9138	0.9215	0.9255	0.9376	0.9017	0.9211	0.9139	0.9072	0.9055	0.9122					N	0.8788	0.8928	0.8623	0.9029	0.8206	0.8611	0.881	0.9112	0.8956	0.8916	0.8913	0.9024	0.8853	0.9077	0.9064	0.9142	0.8864	0.9075
		O	0.8979	0.8792	0.9017	0.8995	0.9022	0.85	0.905	0.9126	0.9128	0.074	0.9083	0.9259	0.9085	0.9366	0.9208	0.9132	0.9087	0.91	0.714	0.9191	0.9101	0.8855	0.9006	0.9036					O	0.8616	0.8692	0.861	0.8801	0.8743	0.8217	0.866	0.8608	0.8796	0.0777	0.8721	0.8718	0.8854	0.8663	0.878	0.8813	0.8873	0.8787
		P	0.8815	0.8848	0.8804	0.8883	0.8918	0.8767	0.8804	0.8909	0.8784	0.8779	0.8851	0.8977	0.8841	0.8981	0.8762	0.889	0.9014	0.8851	0.8994	0.898	0.8709	0.8626	0.8828	0.8824					P	0.851	0.8469	0.8355	0.8528	0.8224	0.8742	0.8503	0.8567	0.8328	0.868	0.8497	0.8615	0.8494	0.8564	0.8495	0.8734	0.8606	0.8654
	Plate:	Plate#2																												Plate:	Plate#2
			1	2	3	4	5	6	7	8	9	10	11	12	13	14	15	16	17	18	19	20	21	22	23	24						1	2	3	4	5	6	7	8	9	10	11	12	13	14	15	16	17	18
		A	0.913	0.8883	0.9009	0.886	0.8612	0.8866	0.9139	0.9028	0.8774	0.9147	0.9049	0.8884	0.8968	0.8962	0.9137	0.1084	0.0904	0.9035	0.9102	0.9092	1.039	0.9089	0.8919	0.873		0.9198			A	0.8101	0.8929	0.7776	0.9769	0.1728	0.8946	0.8985	0.8688	0.8522	0.9123	0.8837	0.8614	0.7806	0.9571	0.8689	0.0861	0.0799	0.8738
		B	0.9312	0.9181	0.9603	0.9119	0.9185	0.9146	0.9104	0.9257	0.9399	0.9134	0.9196	0.9182	0.9417	0.9174	0.9271	0.9297	0.9245	0.9143	0.946	0.932	0.9327	0.9291	0.9101	0.889					B	0.8828	0.9077	0.8671	0.9282	0.8889	0.9187	0.8566	0.9013	0.8789	0.9114	0.8772	0.9032	0.8654	0.9186	0.877	0.9189	0.9127	0.8913
		C	0.9423	0.9286	0.9133	0.9182	0.9613	0.9079	0.9128	0.9328	0.9442	0.9331	0.9198	0.9395	0.9366	0.9278	0.931	0.929	0.9293	0.9464	0.947	0.9343	0.933	0.9336	0.9152	0.9043					C	0.9106	0.9013	0.8882	0.8893	0.9458	0.8882	0.8839	0.8923	0.9106	0.8742	0.8867	0.8972	0.8742	0.9131	0.8986	0.9054	0.9007	0.9068
		D	0.9561	0.9334	0.9438	0.921	0.9361	0.9332	0.935	0.9238	0.9243	0.928	0.928	0.9233	0.9223	0.9257	0.9341	0.9322	0.931	0.9278	0.935	0.9475	0.9292	0.9297	0.9181	0.9076					D	0.915	0.8866	0.9214	0.8914	0.907	0.8878	0.8988	0.8913	0.9255	0.8849	0.9126	0.8687	0.8995	0.8943	0.9092	0.8972	0.9147	0.8846
		E	0.9229	0.9416	0.9219	0.9245	0.9245	0.9159	0.9366	0.9504	0.9056	0.9412	0.9193	0.9421	0.9381	0.9602	0.9432	0.9318	0.9319	0.9401	0.9384	0.9512	0.9407	0.9469	0.9227	0.9004					E	0.9146	0.8799	0.8875	0.9057	0.9087	0.8958	0.8987	0.9206	0.8942	0.9165	0.901	0.9139	0.9036	0.9135	0.9011	0.894	0.8991	0.9095
		F	0.9546	0.9343	0.9573	0.9305	0.9379	0.9513	0.9265	0.9264	0.9274	0.9316	0.9335	0.9429	0.9367	0.9428	0.9557	0.9385	0.9393	0.9423	0.9387	0.9425	0.9546	0.9327	0.9582	0.9023					F	0.9148	0.903	0.9012	0.9101	0.9084	0.9092	0.9145	0.9384	0.9058	0.9125	0.9051	0.9104	0.9088	0.9256	0.9254	0.9143	0.917	0.9291
		G	0.9443	0.9299	0.9204	0.9273	0.9238	0.961	0.9257	0.9564	0.9476	0.9598	0.9242	0.9197	0.9423	0.9479	0.9472	0.9307	0.9618	0.9526	0.9313	0.9635	0.9185	0.9474	0.9363	0.9289					G	0.9281	0.915	0.8982	0.9089	0.8949	0.9265	0.9001	0.9125	0.9046	0.9391	0.8948	0.9061	0.8879	0.9162	0.9147	0.9305	0.8972	0.8997
		H	0.965	0.9317	0.9411	0.9403	0.9203	0.9343	0.9282	0.9346	0.9467	0.9431	0.9349	0.939	0.9334	0.9499	0.9343	0.9365	0.9348	0.9366	0.9473	0.9559	0.9374	0.9384	0.9568	0.914					H	0.8983	0.9079	0.8992	0.8873	0.9025	0.8916	0.8968	0.9143	0.9161	0.9055	0.9244	0.9016	0.9134	0.9138	0.8866	0.9083	0.9117	0.9062
		I	0.919	0.9248	0.9227	0.9306	0.934	0.9345	0.917	0.9392	0.9435	0.9481	0.9266	0.9025	0.9893	0.9094	0.9306	0.9278	0.9434	0.9243	0.1391	0.9428	0.9327	0.942	0.9225	0.9283					I	0.9042	0.8972	0.8987	0.9001	0.892	0.9024	0.889	0.9131	0.8909	0.9078	0.8912	0.9165	0.9568	0.9161	0.8946	0.9202	0.9034	0.9239
		J	0.9024	0.9242	0.9192	0.9313	0.9495	0.9269	0.9535	0.9294	0.9501	0.9405	0.9152	0.9489	0.9318	0.9387	0.9382	0.9533	0.9582	0.9488	0.931	0.9424	0.9434	0.9226	0.9141	0.9192					J	0.9138	0.902	0.8937	0.9014	0.9019	0.9062	0.9034	0.9089	0.9015	0.9237	0.9174	0.8981	0.9034	0.9077	0.9065	0.9236	0.9216	0.8912
		K	0.9174	0.908	0.9219	0.9146	0.9299	0.9159	0.9365	0.9353	0.9296	0.933	0.9385	0.9665	0.9433	0.9095	0.9341	0.9335	0.942	0.9354	0.921	0.9279	0.9437	0.9189	0.9253	0.9153					K	0.9041	0.9114	0.892	0.8859	0.8805	0.8953	0.8994	0.8924	0.8997	0.909	0.9011	0.8936	0.8897	0.9072	0.9078	0.8938	0.8905	0.8917
		L	0.9212	0.9346	0.9192	0.9248	0.9199	0.9337	0.936	0.94	0.9338	0.9418	0.9218	0.9332	0.9306	0.9357	0.9398	0.9405	0.9204	0.9384	0.9355	0.9254	0.944	0.9331	0.9207	0.9071					L	0.8955	0.9073	0.8865	0.8825	0.8912	0.9013	0.8749	0.8888	0.9056	0.885	0.8794	0.8888	0.8961	0.8978	0.9085	0.9143	0.8746	0.893
		M	0.9248	0.9197	0.9319	0.9298	1.0107	0.9036	0.9241	0.9375	0.9296	0.92	0.9341	0.9493	0.9308	0.9413	0.9359	0.9322	0.9368	0.8548	0.9309	0.9526	0.9197	0.9207	0.9044	0.9203					M	0.9296	0.9	0.9028	0.9342	0.9681	0.9037	0.8814	0.9022	0.9053	0.9099	0.8895	0.8926	0.8649	0.9089	0.9057	0.8973	0.886	0.8468
		N	0.9168	0.9258	0.9034	0.9243	0.9091	0.9184	0.9126	0.9233	0.9294	0.9115	0.9212	0.9332	0.9332	0.9369	0.9413	0.9355	0.9198	0.9171	0.9135	0.9569	0.9401	0.9106	0.916	0.9017					N	0.9099	0.8952	0.8576	0.9058	0.8885	0.8971	0.8896	0.896	0.8825	0.8934	0.8751	0.8867	0.8966	0.892	0.8781	0.8968	0.8848	0.9018
		O	0.9123	0.9065	0.9029	0.9182	0.9183	0.3843	0.8975	0.9228	0.2892	0.8693	0.9144	0.0778	0.9289	0.9206	0.9223	0.9306	0.9185	0.9052	0.92	0.9111	0.8878	0.928	0.926	0.8857					O	0.8848	0.8875	0.8783	0.8718	0.8598	0.0859	0.8951	0.869	0.0868	0.8582	0.8839	0.0715	0.8814	0.8731	0.884	0.8969	0.8743	0.2574
		P	0.9021	0.899	0.8997	0.8787	0.8912	0.8926	0.8915	0.9142	0.9024	0.8905	0.8931	0.8989	0.8959	0.8917	0.881	0.8662	0.8965	0.8753	0.8876	0.889	0.8918	0.889	0.8899	0.8566					P	0.8772	0.8793	0.8672	0.8773	0.8589	0.864	0.8525	0.8981	0.8645	0.8754	0.86	0.8622	0.8627	0.8814	0.8494	0.8511	0.8574	0.8557
	Plate:	Plate#3																												Plate:	Plate#3
			1	2	3	4	5	6	7	8	9	10	11	12	13	14	15	16	17	18	19	20	21	22	23	24						1	2	3	4	5	6	7	8	9	10	11	12	13	14	15	16	17	18
		A	0.8903	0.8799	0.9182	0.8963	0.8907	0.8888	0.9032	0.8771	0.9054	0.8872	0.9132	0.8772	0.912	0.866	0.8979	0.9134	0.9056	0.898	0.9082	0.9159	0.909	0.9024	0.8994	0.8825		0.920968			A	0.8566	0.8804	0.8762	0.878	0.8468	0.9202	0.8789	0.8688	0.8821	0.9048	0.8792	0.8636	0.868	0.884	0.8992	0.9068	0.8706	0.8671
		B	0.8976	0.9075	0.907	0.9166	0.9407	0.9244	0.9216	0.9183	0.9228	0.9201	0.9104	0.9055	0.9125	0.9182	0.9378	0.9101	0.919	0.9051	0.9118	0.9254	0.9271	0.9202	0.9085	0.8847					B	0.8952	0.8899	0.8948	0.9122	0.8409	0.8802	0.8812	0.9165	0.9005	0.9074	0.8814	0.9026	0.8974	0.8889	0.8863	0.8921	0.8975	0.8979
		C	0.932	0.9144	0.9207	0.9222	0.9236	0.9183	0.918	0.9155	0.9407	0.9176	0.9254	0.9315	0.9098	0.929	0.9505	0.9265	0.9444	0.9343	0.9228	0.9256	0.9366	0.9371	0.9197	0.898					C	0.9067	0.8823	0.8971	0.8959	0.9087	0.8879	0.8781	0.8899	0.9009	0.8819	0.8955	0.902	0.8739	0.911	0.9072	0.9112	0.89	0.9032
		D	0.9413	0.9187	0.9328	0.9203	0.9235	0.9125	0.9258	0.9199	0.934	0.9043	0.9496	0.9159	0.9129	0.926	0.9368	0.9203	0.9283	0.9332	0.9262	0.9189	0.9217	0.9289	0.9303	0.9236					D	0.9103	0.8927	0.9008	0.9041	0.9049	0.8988	0.8963	0.9115	0.897	0.9004	0.8761	0.8909	0.8709	0.9175	0.9061	0.9024	0.8987	0.9028
		E	0.9303	0.9111	0.923	0.9283	0.9178	0.9201	0.903	0.9321	0.9106	0.9388	0.912	0.9332	0.9134	0.9385	0.9376	0.9184	0.9453	0.9293	0.9173	0.937	0.9221	0.9252	0.9272	0.9089					E	0.8919	0.8924	0.8983	0.9004	0.903	0.9009	0.8946	0.9084	0.8909	0.9065	0.8789	0.9015	0.8762	0.9123	0.9002	0.903	0.8963	0.918
		F	0.9152	0.9179	0.9215	0.9332	0.92	0.9128	0.9398	0.9406	0.9252	0.9293	0.93	0.9389	0.9421	0.9353	0.9127	0.9156	0.9379	0.9202	0.9211	0.9262	0.9317	0.9266	0.9241	0.9247					F	0.8814	0.9022	0.903	0.8968	0.8742	0.8856	0.9202	0.9066	0.8992	0.8998	0.9084	0.8904	0.891	0.9165	0.8726	0.8937	0.9145	0.9099
		G	0.9154	0.9142	0.7628	0.9083	0.7532	0.9076	0.9127	0.9118	0.9057	0.9436	0.8931	0.909	0.9162	0.9111	0.9585	0.934	0.9676	0.9338	0.918	0.9478	0.9243	0.9399	0.9364	0.9356					G	0.9006	0.9022	0.9057	0.8937	0.9012	0.9107	0.9262	0.8843	0.905	0.9306	0.9138	0.8917	0.8906	0.9232	0.9013	0.9259	0.9007	0.8993
		H	0.925	0.9166	0.924	0.9236	0.9301	0.9262	0.9314	0.9318	0.9435	0.9288	0.9334	0.926	0.9258	0.9368	0.9298	0.9169	0.9277	0.9267	0.9358	0.9345	0.9274	0.9325	0.9286	0.9287					H	0.9198	0.9023	0.9084	0.9159	0.9257	0.9082	0.9232	0.9423	0.9383	0.9234	0.9186	0.9288	0.9316	0.9386	0.932	0.9366	0.9027	0.9175
		I	0.9152	0.9174	0.9082	0.9238	0.8991	0.9182	0.9201	0.9345	0.9309	0.9408	0.921	0.9242	0.881	0.9219	0.9218	0.9499	0.9304	0.9059	0.9324	0.9398	0.9443	0.9234	0.9112	0.9301					I	0.9197	0.9007	0.8924	0.9116	0.9101	0.8965	0.8807	0.9161	0.8994	0.9097	0.8828	0.9242	0.8713	0.9253	0.8857	0.9102	0.8882	0.9118
		J	0.9292	0.9228	0.9279	0.923	0.9182	0.9271	0.9191	0.9302	0.9242	0.9407	0.9292	0.903	0.9255	0.9313	0.9403	0.9305	0.9387	0.9278	0.9279	0.9474	0.9399	0.9206	0.9121	0.9133					J	0.9148	0.895	0.8931	0.8854	0.914	0.894	0.9037	0.9013	0.8951	0.9087	0.8962	0.8879	0.8965	0.8919	0.902	0.909	0.9005	0.9094
		K	0.9326	0.9281	0.9038	0.9058	0.8924	0.9081	0.922	0.9143	0.9307	0.9265	0.9174	0.9	0.9285	0.9317	0.9143	0.9304	0.9357	0.925	0.9259	0.9315	0.9258	0.9358	0.9246	0.9283					K	0.8988	0.8948	0.8996	0.8819	0.8823	0.912	0.8978	0.9188	0.9141	0.8935	0.9012	0.9131	0.885	0.9081	0.9029	0.9029	0.8964	0.9182
		L	0.9227	0.9219	0.916	0.8783	0.9152	0.9074	0.918	0.9066	0.9259	0.918	0.9131	0.9138	0.9101	0.9385	0.9293	0.9339	0.9217	0.9166	0.908	0.9193	0.9235	0.9312	0.9167	0.9066					L	0.9043	0.9045	0.8938	0.8771	0.8854	0.9078	0.8758	0.8804	0.8984	0.8942	0.8746	0.8532	0.8821	0.8876	0.9036	0.9058	0.8641	0.8941
		M	0.9347	0.9213	0.9003	0.9161	0.9168	0.9129	0.9172	0.918	0.9261	0.9291	0.9081	0.9146	0.9	0.9302	0.9129	0.908	0.9233	0.9145	0.9046	0.9349	0.9197	0.9044	0.9074	0.916					M	0.901	0.8963	0.8882	0.9137	0.8657	0.9132	0.8793	0.9004	0.8781	0.9073	0.8868	0.8835	0.8679	0.9145	0.8735	0.89	0.8917	0.8853
		N	0.9234	0.9201	0.9202	0.9191	0.9093	0.9254	0.9223	0.9257	0.9131	0.9095	0.9009	0.9175	0.9218	0.9168	0.91	0.9159	0.916	0.9331	0.8986	0.9235	0.9206	0.9119	0.9067	0.9125					N	0.8847	0.895	0.8842	0.8833	0.8721	0.892	0.8779	0.8871	0.8822	0.8785	0.8717	0.8831	0.8787	0.8835	0.8813	0.8908	0.867	0.8963
		O	0.9554	0.9145	0.9204	0.9217	0.9191	0.9127	0.9051	0.9149	0.9125	0.9108	0.9166	0.9045	0.9101	0.9233	0.9189	0.9172	0.9108	0.9179	0.9059	0.9171	0.9091	0.8973	0.9056	0.9061					O	0.8893	0.9003	0.8712	0.8873	0.8704	0.8988	0.8838	0.8874	0.8671	0.8818	0.8612	0.8881	0.873	0.8837	0.8947	0.8902	0.8577	0.877
		P	0.9038	0.9112	0.9009	0.9024	0.894	0.8842	0.8751	0.8929	0.8862	0.882	0.8763	0.8794	0.8918	0.9013	0.8795	0.893	0.8955	0.8951	0.8926	0.8946	0.8964	0.8926	0.8789	0.8739					P	0.8882	0.8915	0.8902	0.8958	0.8748	0.8698	0.8697	0.8786	0.8771	0.8742	0.8504	0.8605	0.8688	0.8691	0.858	0.8747	0.8646	0.8395
	Plate:	Plate#4																												Plate:	Plate#4
			1	2	3	4	5	6	7	8	9	10	11	12	13	14	15	16	17	18	19	20	21	22	23	24						1	2	3	4	5	6	7	8	9	10	11	12	13	14	15	16	17	18
		A	0.902	0.9112	0.7503	0.9162	0.719	0.8901	0.9109	0.9045	0.8911	0.9107	0.9046	0.9034	0.895	0.8976	0.9013	0.9056	0.9119	0.8971	0.9043	0.915	0.9078	0.9057	0.8774	0.8516		0.912518			A	0.8379	0.8696	0.9172	0.8734	0.8642	0.8642	0.8715	0.844	0.8756	0.8653	0.8812	0.8302	0.8676	0.8707	0.8869	0.863	0.8927	0.8477
		B	0.9354	0.9218	0.9242	0.9226	0.9248	0.9196	0.9112	0.9278	0.9225	0.7536	0.909	0.9229	0.9161	0.9153	0.9179	0.9305	0.919	0.9105	0.9194	0.9283	0.9269	0.9231	0.8982	0.8809					B	0.8737	0.8716	0.8695	0.8827	0.8852	0.8882	0.8668	0.8838	0.8768	0.8766	0.8482	0.8796	0.8781	0.8738	0.8767	0.8727	0.893	0.8715
		C	0.9533	0.9339	0.6655	0.9212	0.6974	0.9077	0.6659	0.926	0.7173	0.9292	0.9407	0.9373	0.9348	0.9364	0.9184	0.914	0.9136	0.9282	0.9276	0.9326	0.9216	0.93	0.9094	0.8834					C	0.9316	0.8875	0.9127	0.9056	0.9345	0.8851	0.9289	0.8832	0.9207	0.8862	0.9036	0.889	0.8972	0.9005	0.9284	0.8981	0.8849	0.8925
		D	0.9405	0.7933	0.9244	0.7808	0.9152	0.932	0.9186	0.9267	0.9232	0.9351	1.0071	0.9352	0.9306	0.9295	0.91	0.9293	0.9281	0.9329	0.9423	0.9294	0.9268	0.9224	0.9094	0.8775					D	0.9051	0.9157	0.9023	0.9155	0.8942	0.9025	0.9141	0.9041	0.8891	0.8992	0.9126	0.8729	0.8693	0.9014	0.8911	0.9015	0.9168	0.8824
		E	0.935	0.9528	0.7272	0.9254	0.9167	0.9183	0.9285	0.9504	0.9104	0.9408	0.9309	0.9303	0.9383	0.9468	0.9393	0.9343	0.9265	0.9475	0.927	0.9508	0.9272	0.9061	0.9042	0.8908					E	0.8921	0.8757	0.8908	0.8926	0.8813	0.5374	0.8934	0.8946	0.8992	0.904	0.8831	0.8954	0.8857	0.8853	0.9069	0.8825	0.8921	0.8884
		F	0.9395	0.9453	0.9093	0.9422	0.9208	0.7745	0.9175	0.9356	0.9232	0.9279	0.9197	0.9449	0.9341	0.9359	0.9294	0.9276	0.9354	0.9296	0.9336	0.9402	0.9231	0.9238	0.905	0.8908					F	0.8724	0.8985	0.8782	0.9035	0.871	0.886	0.9003	0.9025	0.8806	0.9073	0.8917	0.8925	0.8869	0.9061	0.8729	0.9138	0.889	0.897
		G	0.9421	0.944	0.9154	0.9328	0.924	0.9424	0.9303	0.928	0.9321	0.9425	0.9232	0.9475	0.9424	0.9351	0.9297	0.9252	0.9401	0.9413	0.9249	0.952	0.9138	0.9229	0.9108	0.8966					G	0.8951	0.8916	0.8926	0.8858	0.8858	0.9039	0.9018	0.9059	0.8998	0.9032	0.9019	0.9222	0.867	0.9262	0.9049	0.9147	0.8936	0.9128
		H	0.9408	0.9423	0.929	0.9354	0.9228	0.948	0.922	0.9354	0.9288	0.9467	0.9335	0.9446	0.9313	0.9475	0.926	0.9482	0.9386	0.9364	0.9345	0.9511	0.9261	0.9254	0.9095	0.8945					H	0.8889	0.8959	0.8913	0.8934	0.8865	0.8862	0.8773	0.9077	0.9026	0.895	0.882	0.8978	0.8728	0.9069	0.8829	0.8943	0.8674	0.8923
		I	0.9393	0.9434	0.9422	0.9308	0.9394	0.9336	0.9243	0.9369	0.949	0.9396	0.9165	0.932	0.9252	0.9513	0.9157	0.9468	0.9248	0.9457	0.9355	0.9397	0.9157	0.9275	0.9084	0.9052					I	0.892	0.8886	0.8727	0.8921	0.9012	0.8946	0.8841	0.908	0.8774	0.899	0.8945	0.9037	0.8415	0.923	0.8835	0.9149	0.8429	0.9516
		J	0.9205	0.9339	0.9083	0.9395	0.919	0.9283	0.9316	0.9318	0.9318	0.9382	0.9187	0.9475	0.9277	0.9333	0.9422	0.9469	0.9297	0.9364	0.9162	0.9334	0.9154	0.9196	0.9017	0.8945					J	0.9092	0.9104	0.8952	0.9166	0.8942	0.9099	0.9155	0.8939	0.9001	0.9188	0.8899	0.898	0.8974	0.8866	0.9468	0.9185	0.9	0.8768
		K	0.9274	0.929	0.9186	0.9323	0.9269	0.9361	0.9202	0.9323	0.9261	0.9369	0.9076	0.9435	0.93	0.9316	0.9229	0.9368	0.9268	0.9442	0.9173	0.935	0.9187	0.9099	0.9137	0.8995					K	0.8964	0.9224	0.8754	0.8932	0.8848	0.9086	0.8793	0.8955	0.8891	0.8905	0.89	0.8892	0.8796	0.9009	0.8834	0.8943	0.8959	0.8885
		L	0.9336	0.9344	0.9155	0.9234	0.9074	0.9268	0.9209	0.9334	0.925	0.9292	0.9206	0.9222	0.9064	0.9309	0.9289	0.9392	0.9113	0.9335	0.9191	0.9172	0.9134	0.908	0.8985	0.8931					L	0.8924	0.8977	0.8783	0.8893	0.8816	0.9032	0.8904	0.8978	0.8823	0.8986	0.8869	0.8963	0.8661	0.8711	0.8933	0.8785	0.8937	0.8591
		M	0.9423	0.9433	0.9216	0.9369	0.9304	0.9223	0.9273	0.9276	0.9213	0.9217	0.9124	0.9368	0.9251	0.9304	0.9232	0.9283	0.9179	0.9285	0.9179	0.937	0.9248	0.9077	0.8935	0.9081					M	0.9025	0.874	0.8824	0.8836	0.8748	0.8755	0.8595	0.8799	0.8877	0.8766	0.8721	0.8798	0.8537	0.8956	0.8836	0.8701	0.8948	0.8759
		N	0.9253	0.9348	0.9117	0.9392	0.9075	0.9202	0.9062	0.9323	0.9286	0.9302	0.905	0.9364	0.9231	0.9234	0.916	0.9179	0.9097	0.9107	0.9173	0.9328	0.9086	0.8932	0.8889	0.8866					N	0.895	0.8832	0.8832	0.6206	0.8722	0.6214	0.8788	0.447	0.882	0.8631	0.8751	0.8697	0.8786	0.876	0.876	0.8781	0.8826	0.8844
		O	0.9012	0.9238	0.9145	0.9178	0.9309	0.9098	0.8963	0.9248	0.9068	0.9189	0.8949	0.9154	0.9173	0.9129	0.9077	0.9015	0.9199	0.9085	0.906	0.9069	0.8969	0.9051	0.8991	0.8728					O	0.9048	0.873	0.8797	0.8648	0.8752	0.8636	0.8674	0.8739	0.8705	0.8673	0.8613	0.8578	0.8625	0.8695	0.8835	0.8626	0.8542	0.8765
		P	0.9146	0.9076	0.9047	0.9003	0.8983	0.8887	0.8918	0.8909	0.8854	0.8837	0.8863	0.8918	0.8877	0.8844	0.8766	0.8892	0.8975	0.886	0.886	0.8861	0.8888	0.8844	0.8656	0.8639					P	0.8867	0.8679	0.8803	0.6715	0.8777	0.2414	0.8642	0.2581	0.874	0.4152	0.8417	0.6068	0.8729	0.8184	0.8627	0.8534	0.856	0.8396
	Plate:	Plate#5																												Plate:	Plate#5
			1	2	3	4	5	6	7	8	9	10	11	12	13	14	15	16	17	18	19	20	21	22	23	24						1	2	3	4	5	6	7	8	9	10	11	12	13	14	15	16	17	18
		A	0.9278	0.9163	0.9136	0.9155	0.899	0.8938	0.9184	0.9005	0.8949	0.9088	0.9162	0.8983	0.886	0.8892	0.8918	0.9012	0.9012	0.8902	0.891	0.8946	0.8838	0.8807	0.8632	0.8211		0.902082			A	0.8763	0.8608	0.6781	0.868	0.6201	0.8104	0.2913	0.9016	0.8685	0.7767	0.8189	0.3196	0.8565	0.8707	0.89	0.832	0.8952	0.8251
		B	0.9338	0.923	0.9284	0.9006	0.9065	0.9091	0.9071	0.9083	0.9196	0.9096	0.9104	0.9172	0.9137	0.9081	0.9077	0.912	0.9115	0.9124	0.911	0.9118	0.9227	0.9109	0.8894	0.855					B	0.8995	0.8799	0.8712	0.8845	0.8538	0.9119	0.8528	0.8959	0.8686	0.8897	0.8594	0.8874	0.864	0.898	0.8651	0.9028	0.8917	0.8966
		C	0.9462	0.9285	0.9118	0.9144	0.9065	0.911	0.9024	0.918	0.9249	0.9164	0.9481	0.9245	0.9195	0.921	0.9145	0.9106	0.9089	0.9139	0.922	0.9238	0.9179	0.9075	0.8868	0.8654					C	0.9086	0.8833	0.8825	0.8856	0.8822	0.8867	0.8626	0.8931	0.9019	0.8972	0.8672	0.906	0.8784	0.8752	0.876	0.8911	0.8568	0.8743
		D	0.9366	0.928	0.9169	0.9211	0.9125	0.9178	0.9067	0.9155	0.9182	0.9214	1.0397	0.9281	0.9235	0.9108	0.9146	0.9077	0.915	0.9297	0.9211	0.9209	0.9123	0.9068	0.8974	0.8649					D	0.9007	0.9161	0.8903	0.8855	0.8746	0.8981	0.8788	0.8857	0.8838	0.8882	0.877	0.8796	0.8715	0.8838	0.8763	0.8962	0.9018	0.8897
		E	0.9283	0.9379	0.8963	0.9174	0.8998	0.9048	0.9135	0.9315	0.9086	0.9284	0.9201	0.9253	0.9289	0.9376	0.9268	0.927	0.9145	0.9264	0.9153	0.9281	0.9193	0.9005	0.8878	0.8707					E	0.8991	0.8791	0.8529	0.8674	0.8895	0.873	0.8856	0.8965	0.8828	0.8952	0.8884	0.9022	0.8874	0.9134	0.8967	0.8896	0.8864	0.8869
		F	0.9375	0.923	0.9065	0.916	0.9114	0.9234	0.9144	0.9149	0.9177	0.9228	0.9313	0.9326	0.916	0.9263	0.9222	0.9183	0.9223	0.9198	0.9219	0.9205	0.9029	0.924	0.8968	0.8769					F	0.9001	0.8952	0.8895	0.9041	0.8904	0.9032	0.8967	0.8866	0.8978	0.8914	0.875	0.8999	0.8817	0.8965	0.8855	0.8687	0.8989	0.8735
		G	0.9319	0.9313	0.9069	0.9334	0.9095	0.9308	0.9157	0.9267	0.9192	0.932	0.9218	0.9306	0.9223	0.9204	0.9246	0.9165	0.9268	0.9236	0.9158	0.933	0.9113	0.9066	0.8891	0.8729					G	0.889	0.9111	0.861	0.8938	0.8571	0.9305	0.8702	0.8834	0.8744	0.8888	0.8644	0.8732	0.8757	0.8785	0.8648	0.8435	0.8584	0.8877
		H	0.9392	0.9255	0.9143	0.9303	0.9098	0.9255	0.9201	0.9199	0.9261	0.9268	0.9242	0.9345	0.9194	0.9292	0.9327	0.92	0.9176	0.9198	0.9222	0.936	0.9178	0.924	0.9015	0.8819					H	0.8994	0.8947	0.8842	0.9072	0.8965	0.9069	0.8898	0.9065	0.8891	0.91	0.8905	0.8963	0.8791	0.9042	0.8836	0.9091	0.8932	0.9021
		I	0.9182	0.932	0.9069	0.9296	0.9086	0.9296	0.9115	0.9339	0.9391	0.9309	0.9124	0.9317	0.9151	0.9354	0.9132	0.9291	0.9121	0.9292	0.9273	0.9325	0.9091	0.9151	0.8898	0.88					I	0.8786	0.8995	0.8407	0.8941	0.8851	0.8268	0.4248	0.2272	0.8698	0.8963	0.8706	0.8997	0.8742	0.8914	0.3395	0.8597	0.8748	0.8973
		J	0.9193	0.9264	0.9124	0.9188	0.9075	0.915	0.9277	0.9225	0.9442	0.926	0.9164	0.9384	0.9193	0.9348	0.9265	0.9205	0.9366	0.9266	0.9169	0.9246	0.9125	0.8976	0.8902	0.8867					J	0.8801	0.8923	0.8603	0.8864	0.8995	0.8646	0.8902	0.8958	0.8854	0.9092	0.8857	0.9057	0.8902	0.8954	0.8821	0.9135	0.8884	0.8875
		K	0.9139	0.9178	0.9015	0.9263	0.9161	0.9226	0.9202	0.9242	0.9288	0.9269	0.9073	0.9387	0.9275	0.9186	0.9201	0.9321	0.9272	0.9312	0.9122	0.9219	0.9095	0.905	0.8889	0.8835					K	0.8735	0.8769	0.877	0.8978	0.5981	0.9111	0.8949	0.8938	0.6185	0.8991	0.8187	0.909	0.1654	0.9	0.1385	0.9202	0.8881	0.8708
		L	0.9299	0.9299	0.9076	0.9174	0.9025	0.9222	0.9224	0.927	0.9126	0.9263	0.9192	0.9304	0.9172	0.9256	0.9272	0.9325	0.9129	0.9262	0.9097	0.9076	0.9037	0.9013	0.8892	0.8888					L	0.908	0.9055	0.9458	0.8994	0.9649	0.9346	0.9454	0.8985	0.9448	0.9036	0.9596	0.8778	0.9257	0.8934	0.9933	0.8933	0.9696	0.9139
		M	0.9287	0.9265	0.9212	0.9282	0.9108	0.9113	0.9265	0.9148	0.9146	0.9069	0.9257	0.9306	0.9336	0.9248	0.916	0.9155	0.9052	0.9305	0.8983	0.9154	0.9161	0.9016	0.8792	0.8935					M	0.8865	0.8966	0.2432	0.9205	0.8497	0.9044	0.1023	0.8867	0.7566	0.8928	0.8916	0.8923	0.587	0.9164	0.8778	0.8908	0.8724	0.8922
		N	0.9252	0.9198	0.8984	0.9212	0.8945	0.9056	0.9031	0.9179	0.9268	0.9297	0.9126	0.9237	0.918	0.9232	0.9113	0.9294	0.9123	0.9061	0.9107	0.9245	0.907	0.8979	0.888	0.8838					N	0.8867	0.8827	0.8521	0.897	0.8607	0.8812	0.8683	0.9012	0.8794	0.8943	0.8753	0.9087	0.8643	0.874	0.8712	0.8966	0.8628	0.8928
		O	0.9085	0.9192	0.9002	0.9154	0.9137	0.9046	0.8976	0.9239	0.9053	0.9139	0.9026	0.9142	0.9093	0.9047	0.9049	0.8983	0.8973	0.9023	0.9006	0.8897	0.8838	0.9007	0.8934	0.8571					O	0.8425	0.8677	0.8637	0.8772	0.8855	0.8675	0.8192	0.886	0.8567	0.8841	0.8285	0.8934	0.863	0.8706	0.8382	0.8696	0.8647	0.8799
		P	0.9157	0.9049	0.9009	0.8815	0.9013	0.8822	0.8951	0.8917	0.8868	0.8869	0.8852	0.9011	0.8865	0.8852	0.8776	0.8892	0.8916	0.8824	0.8815	0.8664	0.8855	0.8751	0.8626	0.848					P	0.8296	0.8515	0.8501	0.8576	0.8461	0.8525	0.836	0.8551	0.8396	0.8666	0.8296	0.8569	0.8663	0.8644	0.8172	0.8688	0.8488	0.845
	Plate:	Plate#6																												Plate:	Plate#6
			1	2	3	4	5	6	7	8	9	10	11	12	13	14	15	16	17	18	19	20	21	22	23	24						1	2	3	4	5	6	7	8	9	10	11	12	13	14	15	16	17	18
		A	0.9029	0.9148	0.9066	0.9026	0.8855	0.8959	0.8957	0.8835	0.8896	0.904	0.9054	0.8787	0.8981	0.8919	0.9564	0.9056	0.9055	0.8888	0.8931	0.8906	0.8952	0.8901	0.8808	0.8522		0.911893			A	0.8492	0.8413	0.8684	0.8476	0.8521	0.8462	0.8553	0.8556	0.8475	0.8489	0.8635	0.8562	0.854	0.8427	0.8627	0.8583	0.8604	0.8444
		B	0.9219	0.9245	0.9135	0.9277	0.9195	0.9109	0.9253	0.9176	0.9273	0.9376	0.904	0.8507	0.9173	0.9254	0.9186	0.9215	0.9296	0.916	0.912	0.9314	0.9316	0.9216	0.9038	0.8706					B	0.8789	0.8469	0.8722	0.8638	0.8705	0.8607	0.8594	0.8676	0.8676	0.8608	0.8544	0.8763	0.8547	0.8748	0.8496	0.8872	0.8578	0.8634
		C	0.9283	0.9183	0.9053	0.9178	0.903	0.9086	0.9157	0.8998	0.9267	0.9076	0.9409	0.91	0.8757	0.9529	0.9326	0.9373	0.9332	0.9363	0.9445	0.9268	0.9193	0.9162	0.9151	0.8909					C	0.8829	0.876	0.8462	0.8691	0.8688	0.8722	0.8614	0.8843	0.8823	0.8805	0.8223	0.8862	0.8313	0.8916	0.8553	0.8877	0.8642	0.8566
		D	0.9504	0.8751	0.9301	0.9146	0.9195	0.9179	0.9171	0.9306	0.9412	0.9109	0.9318	0.9031	0.9234	0.9362	0.9332	0.9355	0.9539	0.9324	0.9358	0.953	0.9272	0.9302	0.9226	0.9186					D	0.887	0.8793	0.87	0.8766	0.878	0.8715	0.8765	0.8659	0.8739	0.8746	0.8807	0.8685	0.8883	0.8578	0.8689	0.8724	0.8756	0.8851
		E	0.9283	0.911	0.9246	0.9062	0.9137	0.9169	0.9218	0.9294	0.9086	0.938	0.9401	0.9293	0.939	0.9213	0.9313	0.9193	0.932	0.9495	0.9216	0.9296	0.9336	0.9218	0.9222	0.8853					E	0.885	0.8775	0.8729	0.8663	0.8878	0.8552	0.8862	0.9014	0.8863	0.9045	0.8697	0.8907	0.8797	0.8813	0.8784	0.8924	0.8771	0.8352
		F	0.9166	0.9225	0.9248	0.9336	0.9208	0.916	0.9421	0.938	0.9345	0.9353	0.9297	0.9378	0.9377	0.9478	0.9161	0.9205	0.9394	0.9346	0.9404	0.9404	0.9276	0.931	0.9321	0.9032					F	0.8788	0.8876	0.8658	0.8902	0.8827	0.883	0.8758	0.8822	0.8897	0.8798	0.8922	0.9104	0.8693	0.8937	0.8848	0.8881	0.8864	0.8833
		G	0.926	0.9236	0.9019	0.9107	0.9339	0.9116	0.9156	0.9094	0.9339	0.931	0.9427	0.9344	0.9205	0.9435	0.9394	0.9386	0.9425	0.9149	0.9318	0.9471	0.9254	0.8636	0.9263	0.907					G	1.0428	0.8971	1.0328	0.9014	1.0305	0.9114	1.0442	0.9043	1.0418	0.909	1.0492	0.8892	1.0478	0.8835	1.0598	0.8876	1.048	0.8821
		H	0.9353	0.9259	0.9258	0.9245	0.9241	0.9354	0.9275	0.942	0.95	0.9387	0.9363	0.9406	0.9218	0.9524	0.9312	0.9354	0.9348	0.9499	0.9295	0.9573	0.9316	0.9429	0.9277	0.9023					H	0.89	0.8719	0.8758	0.8874	0.8655	0.894	0.8782	0.8909	0.894	0.8921	0.8837	0.9041	0.8725	0.9095	0.8806	0.8946	0.8645	0.9005
		I	0.9219	0.9135	0.902	0.9172	0.929	0.9079	0.9345	0.9212	0.9382	0.9239	0.9123	0.9242	0.9116	0.9313	0.9275	0.9311	0.9346	0.9311	0.9297	0.9247	0.9316	0.916	0.901	0.8916					I	0.8565	0.8848	0.8662	0.847	0.8814	0.8785	0.8593	0.8759	0.8879	0.8774	0.8663	0.8771	0.854	0.8865	0.8724	0.8806	0.8595	0.8793
		J	0.9503	0.9191	0.9504	0.937	0.9319	0.9257	0.9301	0.9428	0.9324	0.9418	0.9381	0.9313	0.9375	0.9296	0.9363	0.9448	0.9427	0.9299	0.9387	0.9323	0.9392	0.905	0.9144	0.8982					J	0.8581	0.8833	0.874	0.8791	0.8824	0.8731	0.9011	0.8746	0.9022	0.8876	0.873	0.8925	0.8757	0.8914	0.8819	0.8887	0.8799	0.8865
		K	0.9273	0.9279	0.9038	0.8962	0.9144	0.9053	0.9163	0.9153	0.9278	0.912	0.9228	0.9126	0.9203	0.9148	0.9198	0.9222	0.9366	0.9127	0.9329	0.9212	0.9237	0.9243	0.9088	0.9021					K	0.8646	0.8489	0.8439	0.8832	0.876	0.8824	0.8702	0.8754	0.866	0.8867	0.8641	0.8822	0.8681	0.8736	0.8791	0.8914	0.8786	0.8706
		L	0.9335	0.9333	0.9162	0.9189	0.9183	0.932	0.92	0.9229	0.9221	0.9186	0.929	0.9343	0.9158	0.9377	0.9447	0.9377	0.9431	0.9353	0.9142	0.9139	0.9391	0.9185	0.907	0.8571					L	0.8808	0.8881	0.6844	0.8764	0.8747	0.8909	0.8928	0.8933	0.8797	0.895	0.8851	0.8374	0.8772	0.8432	0.8933	0.9059	0.8844	0.8329
		M	0.933	0.9128	0.9114	0.9062	0.9101	0.901	0.9149	0.9079	0.9242	0.93	0.9177	0.9109	0.9056	0.9121	0.9052	0.8987	0.9319	0.9117	0.9092	0.9172	0.9148	0.9051	0.9026	0.894					M	0.8621	0.8738	0.8659	0.8809	0.8792	0.8812	0.868	0.8778	0.8873	0.8668	0.918	0.8857	0.9093	0.8819	0.8804	0.8771	0.9009	0.8311
		N	0.9385	0.9168	0.9184	0.9149	0.9139	0.9118	0.9205	0.9301	0.934	0.9258	0.9264	0.9162	0.9222	0.9113	0.9268	0.9291	0.9188	0.9291	0.9039	0.9176	0.9263	0.8992	0.9056	0.8937					N	0.8503	0.8939	0.8431	0.909	0.8472	0.8859	0.8695	0.8852	0.8729	0.8997	0.8701	0.872	0.8813	0.8602	0.8935	0.8739	0.8648	0.858
		O	0.9183	0.9057	0.9137	0.8885	0.9088	0.8929	0.8955	0.9098	0.9128	0.9192	0.9054	0.8913	0.8877	0.9186	0.9187	0.9194	0.9108	0.9085	0.9002	0.8986	0.8989	0.8812	0.9028	0.8888					O	0.8408	0.8539	0.8476	0.8699	0.8784	0.8577	0.8359	0.8707	0.852	0.8869	0.8466	0.8669	0.8532	0.8746	0.8566	0.8396	0.85	0.8657
		P	0.9109	0.9119	0.918	0.8991	0.9097	0.8809	0.8967	0.8959	0.9034	0.8931	0.89	0.8937	0.9051	0.914	0.8937	0.8921	0.9079	0.8922	0.8981	0.8897	0.8963	0.8872	0.8679	0.8537					P	0.8286	0.837	0.8279	0.8394	0.844	0.8432	0.8447	0.845	0.8361	0.8546	0.8224	0.8531	0.8326	0.8463	0.8377	0.8439	0.8443	0.8411
	Plate:	Plate#7																												Plate:	Plate#7
			1	2	3	4	5	6	7	8	9	10	11	12	13	14	15	16	17	18	19	20	21	22	23	24						1	2	3	4	5	6	7	8	9	10	11	12	13	14	15	16	17	18
		A	0.902	0.8901	0.8967	0.9028	0.8927	0.882	0.8945	0.897	0.8826	0.9046	0.9008	0.8969	0.8747	0.8845	0.8904	0.8979	0.8977	0.8819	0.8791	0.8935	0.8827	0.876	0.8535	0.8029		0.894829			A	0.8159	0.8405	0.8252	0.8673	0.8229	0.8572	0.8415	0.8626	0.8261	0.8626	0.8439	0.8566	0.8255	0.8401	0.8388	0.8673	0.8415	0.8496
		B	0.9232	0.9068	0.9103	0.9082	0.9143	0.9013	0.9107	0.911	0.92	0.899	0.9078	0.9104	0.9149	0.8968	0.9185	0.9149	0.925	0.9171	0.9032	0.9161	0.9307	0.9107	0.8831	0.848					B	1.03	0.864	1.0287	0.8699	1.0205	0.8793	1.0258	0.8756	1.0337	0.8617	1.0219	0.8664	1.0326	0.8646	1.0502	0.8847	1.0616	0.8598
		C	0.9267	0.9167	0.8967	0.906	0.9043	0.8953	0.8938	0.9052	0.9069	0.9087	0.9093	0.9118	0.9183	0.9082	0.9041	0.9121	0.903	0.9034	0.9265	0.9119	0.9203	0.9164	0.8992	0.8645					C	0.8846	0.8634	0.8637	0.8705	0.8682	0.8681	0.8603	0.8846	0.8831	0.8883	0.8465	0.873	0.8598	0.8735	0.8572	0.8659	0.8487	0.8758
		D	0.9338	0.9231	0.9042	0.6265	0.8912	0.9131	0.9102	0.9158	0.9194	0.9196	0.9403	0.9187	0.9233	0.911	0.9155	0.9131	0.92	0.9249	0.9169	0.9257	0.9189	0.9147	0.9046	0.8726					D	0.848	0.8792	0.8658	0.8667	0.8662	0.8678	0.8557	0.8737	0.868	0.8825	0.8713	0.8685	0.8754	0.8664	0.8667	0.8872	0.8753	0.8713
		E	0.9078	0.921	0.8954	0.8986	0.9007	0.8872	0.9237	0.9304	0.9082	0.9154	0.9145	0.9135	0.9386	0.9219	0.9123	0.9215	0.9097	0.9152	0.9154	0.9192	0.9193	0.8959	0.896	0.8727					E	0.8543	0.8884	0.8683	0.8634	0.874	0.8588	0.8791	0.889	0.876	0.8867	0.8755	0.8907	0.8809	0.8949	0.8939	0.8949	0.8815	0.9142
		F	0.9302	0.9156	0.9017	0.9067	0.9174	0.9094	0.9021	0.9157	0.9253	0.9201	0.9137	0.924	0.9123	0.9115	0.924	0.9164	0.9206	0.9312	0.9247	0.9276	0.9084	0.9157	0.8947	0.8796					F	0.8614	0.8695	0.8584	0.8848	0.867	0.8809	0.8561	0.8775	0.8683	0.8756	0.8564	0.9032	0.8615	0.8843	0.8647	0.8945	0.9213	0.8335
		G	0.9156	0.9177	0.8952	0.9054	0.9079	0.9186	0.897	0.905	0.9128	0.9124	0.9123	0.8684	0.9102	0.9089	0.9092	0.9145	0.9191	0.9319	0.9035	0.9233	0.9046	0.9071	0.8998	0.8771					G	0.8631	0.8681	0.8646	0.8824	0.884	0.8867	0.8713	0.8816	0.8787	0.8833	0.8875	0.8758	0.8724	0.891	0.8881	0.8881	0.9521	0.8859
		H	0.9228	0.9102	0.9069	0.9128	0.9093	0.9224	0.8963	0.9198	0.9104	0.9152	0.9136	0.9282	0.9142	0.928	0.9137	0.9183	0.9239	0.9297	0.9097	0.9309	0.9128	0.9215	0.9	0.89					H	0.8695	0.8595	0.8638	0.8625	0.8669	0.8828	0.8664	0.8829	0.8598	0.8893	0.8567	0.8667	0.8467	0.8929	0.8535	0.8879	0.7459	0.9173
		I	0.8974	0.9093	0.901	0.9064	0.8956	0.9046	0.8988	0.9114	0.9344	0.9175	0.9127	0.917	0.8958	0.9215	0.9085	0.9234	0.9196	0.9191	0.9254	0.9329	0.9035	0.9016	0.8866	0.8819					I	0.8669	0.8841	0.8935	0.8855	0.905	0.8778	0.886	0.8797	0.9255	0.8886	0.904	0.8997	0.9191	0.8389	1.0465	0.902	1.0586	0.7696
		J	0.9106	0.9107	0.9027	0.9155	0.9019	0.8993	0.9253	0.9253	0.9169	0.9295	0.9062	0.9434	0.9303	0.9179	0.9128	0.9337	0.9258	0.9334	0.9171	0.9295	0.9223	0.907	0.8863	0.8911					J	0.8378	0.8766	0.7586	0.9639	0.8117	0.9433	0.9449	0.9047	0.9086	0.8998	0.8881	0.9161	0.9326	0.912	0.8607	0.9179	0.9412	0.9592
		K	0.9033	0.9006	0.8837	0.9127	0.894	0.9045	0.9106	0.9093	0.9098	0.9121	0.8897	0.9152	0.9237	0.9028	0.8966	0.9173	0.917	0.9177	0.8952	0.906	0.9075	0.8984	0.8934	0.8748					K	0.8367	0.8374	0.83	0.8257	0.8448	0.8249	0.8514	0.8596	0.8543	0.8853	0.8516	0.9052	0.8504	0.8688	0.8853	0.8961	0.7807	0.9379
		L	0.9176	0.9112	0.9043	0.9018	0.8925	0.917	0.8993	0.9128	0.925	0.9121	0.9088	0.9105	0.8979	0.9212	0.9147	0.9238	0.9151	0.9196	0.9019	0.8996	0.9201	0.9077	0.8919	0.8829					L	0.8576	0.8759	0.8583	0.8789	0.869	0.898	0.8802	0.8905	0.8073	0.8995	0.8692	0.8776	0.8636	0.8911	0.8987	0.8974	0.9131	0.8983
		M	0.9149	0.8804	0.8977	0.921	0.9034	0.8944	0.9071	0.9062	0.9139	0.8814	0.9029	0.9123	0.9182	0.9051	0.9156	0.9028	0.9015	0.8971	0.91	0.907	0.9124	0.8859	0.8782	0.8819					M	0.8513	0.8642	0.8452	0.8951	0.8621	0.8748	0.8647	0.8263	0.8524	0.8589	0.8669	0.8888	0.8824	0.8591	0.8667	0.8896	0.7531	0.973
		N	0.9168	0.9131	0.8891	0.919	0.8993	0.8967	0.9027	0.9073	0.907	0.905	0.9067	0.9127	0.9108	0.9092	0.9014	0.9048	0.8977	0.895	0.9056	0.9303	0.9054	0.8803	0.8892	0.8763					N	0.8638	0.843	0.8427	0.8766	0.8579	0.8616	0.8596	0.8724	0.873	0.8827	0.8634	0.8845	0.8834	0.8844	0.8716	0.8771	0.7496	0.963
		O	0.8904	0.844	0.8873	0.8856	0.9023	0.8836	0.8964	0.8935	0.8877	0.9005	0.8975	0.9011	0.9108	0.8981	0.9008	0.8819	0.9012	0.89	0.8991	0.8817	0.8856	0.886	0.893	0.8507					O	0.8242	0.8477	0.8424	0.8658	0.8596	0.8477	0.8398	0.875	0.8521	0.7621	0.8557	0.7278	0.8542	0.8016	0.8596	0.7919	0.8933	0.8533
		P	0.9046	0.8935	0.8909	0.8781	0.8964	0.8789	0.88	0.8885	0.8795	0.8699	0.8785	0.8897	0.8842	0.891	0.863	0.8764	0.8772	0.8877	0.886	0.872	0.8772	0.87	0.8619	0.8343					P	0.8487	0.8603	0.8465	0.8335	0.8775	0.8562	0.8522	0.8455	0.8541	0.8608	0.859	0.8584	0.868	0.8451	0.8703	0.849	0.8563	0.8449
	Plate:	Plate#8																												Plate:	Plate#8
			1	2	3	4	5	6	7	8	9	10	11	12	13	14	15	16	17	18	19	20	21	22	23	24						1	2	3	4	5	6	7	8	9	10	11	12	13	14	15	16	17	18
		A	0.8976	0.8894	0.8967	0.8855	0.8837	0.8819	0.899	0.8968	0.8797	0.8986	0.9003	0.8939	0.8763	0.8855	0.8897	0.8879	0.8934	0.8858	0.8839	0.8989	0.8818	0.8737	0.8478	0.7956		0.888911			A	0.8152	0.821	0.8245	0.8551	0.7807	0.8546	0.817	0.8354	0.8105	0.8693	0.9053	0.8401	0.8676	0.8331	0.8541	0.8591	0.8358	0.8361
		B	0.9108	0.9001	0.9256	0.8913	0.9084	0.9122	0.8908	0.9081	0.8927	0.8915	0.8929	0.903	0.9087	0.9061	0.9052	0.907	0.9036	0.9006	0.8996	0.9048	0.9084	0.9078	0.8764	0.8423					B	0.8465	0.8699	0.8371	0.886	0.8385	0.8801	0.8623	0.8812	0.8606	0.8712	0.8358	0.8756	0.8579	0.8742	0.8743	0.8636	0.8455	0.876
		C	0.9234	0.9155	0.9077	0.9034	0.916	0.8915	0.9002	0.9064	0.9026	0.9222	0.9154	0.9136	0.9223	0.917	0.9074	0.9038	0.9144	0.9051	0.908	0.9191	0.9176	0.9099	0.8836	0.8604					C	0.8435	0.8773	0.8081	0.889	0.8456	0.8652	0.8473	0.8841	0.8576	0.8707	0.8705	0.8938	0.8454	0.8955	0.873	0.8818	0.8435	0.8888
		D	0.9247	0.9225	0.9085	0.9101	0.9148	0.9026	0.9109	0.9056	0.9002	0.9109	0.9098	0.9078	0.9263	0.916	0.9187	0.9082	0.9209	0.9317	0.9158	0.9155	0.9022	0.9107	0.8896	0.8672					D	0.8728	1.0355	0.8989	1.0464	0.8249	1.0338	0.862	1.0535	0.8965	1.0396	0.8581	1.0302	0.848	1.0562	0.8764	1.0544	0.8735	1.0365
		E	0.9047	0.9224	0.8925	0.8976	0.9154	0.8988	0.9195	0.918	0.91	0.9224	0.9109	0.9244	0.9265	0.9322	0.9212	0.9222	0.92	0.9262	0.9258	0.9214	0.904	0.8981	0.8953	0.8654					E	0.8634	0.8589	0.8717	0.879	0.8304	0.8711	0.8552	0.8913	0.86	0.9006	0.8623	0.8833	0.8598	0.8865	0.8665	0.8794	0.8558	0.8805
		F	0.9195	0.9142	0.8932	0.9254	0.9043	0.9234	0.91	0.9265	0.919	0.9228	0.9183	0.9182	0.9289	0.9308	0.9173	0.9253	0.9249	0.9177	0.926	0.9262	0.9017	0.9136	0.8921	0.8701					F	0.8449	0.8625	0.89	0.8761	0.8915	0.8616	0.9017	0.8808	0.8038	0.8792	0.8728	0.8884	0.8773	0.894	0.8704	0.8716	0.8695	0.8853
		G	0.915	0.909	0.8975	0.9162	0.9134	0.917	0.909	0.914	0.9239	0.9221	0.9237	0.9301	0.9269	0.9193	0.9151	0.9163	0.9324	0.9309	0.9045	0.9332	0.8984	0.9024	0.8887	0.8682					G	0.8546	0.8628	0.8564	0.8617	0.8741	0.8363	0.8646	0.8682	0.8871	0.8852	0.8806	0.8626	0.8518	0.8804	0.8743	0.8932	0.8744	0.8804
		H	0.918	0.9115	0.9102	0.9222	0.8984	0.9207	0.9137	0.9352	0.9167	0.9145	0.9313	0.8346	0.928	0.6927	0.9392	0.8772	0.9171	0.8629	0.9277	0.9216	0.9234	0.9298	0.8872	0.8892					H	0.8638	0.8681	0.866	0.8846	0.8675	0.9049	0.8723	0.8964	0.8921	0.8826	0.8916	0.8725	0.8794	0.7208	0.8597	0.8741	0.8702	0.8418
		I	0.8992	0.9131	0.8947	0.9033	0.918	0.9085	0.8871	0.9218	0.934	0.9245	0.8818	0.9309	0.8941	0.9285	0.9154	0.9128	0.9186	0.9158	0.9348	0.9298	0.9003	0.9024	0.8851	0.8743					I	0.8486	0.8615	0.8463	0.8858	0.8728	0.8729	0.8605	0.8886	0.8759	0.8868	0.8621	0.8579	0.8458	0.8796	0.8593	0.8924	0.8966	0.8825
		J	0.8956	0.9116	0.882	0.9069	0.9058	0.9265	0.9311	0.9209	0.9254	0.9273	0.8462	0.0939	0.9186	0.0486	0.9195	0.655	0.9106	0.3804	0.9085	0.9011	0.9109	0.9069	0.8826	0.8785					J	0.8533	0.8501	0.8688	0.8603	0.874	0.7143	0.8863	0.8831	0.8803	0.8849	0.8739	0.8885	0.8768	0.861	0.89	0.8756	0.8818	0.8483
		K	0.8969	0.9011	0.8911	0.9019	0.8971	0.8908	0.9	0.9068	0.9095	0.9132	0.9084	0.9194	0.9128	0.9129	0.9293	0.9297	0.911	0.9368	0.9009	0.9159	0.9049	0.8876	0.8862	0.875					K	0.8681	0.8766	0.8733	0.8689	0.88	0.8922	0.8737	0.8879	0.8923	0.8836	0.8916	0.8833	0.874	0.8752	0.8933	0.8916	0.8884	0.8612
		L	0.9112	0.9128	0.8958	0.8952	0.8981	0.9259	0.9064	0.9271	0.9145	0.9209	0.9108	0.8947	0.9087	0.9073	0.9274	0.8982	0.9105	0.8969	0.9091	0.883	0.914	0.8903	0.8885	0.8759					L	0.8494	0.8583	0.8522	0.8798	0.872	0.8797	0.8559	0.8866	0.8683	0.8861	0.8577	0.8752	0.8622	0.8781	0.8668	0.8756	0.845	0.8888
		M	0.9095	0.9139	0.898	0.9045	0.8976	0.8942	0.9068	0.9011	0.901	0.8985	0.9217	0.9269	0.9165	0.9348	0.9154	0.9136	0.9044	0.9053	0.9002	0.9067	0.9088	0.8892	0.881	0.8798					M	0.8807	0.8551	0.8649	0.8772	0.8625	0.8575	0.8664	0.8635	0.8676	0.881	0.8857	0.867	0.8405	0.9417	0.8771	0.8655	0.8229	0.9096
		N	0.9088	0.9179	0.8836	0.9158	0.8985	0.9073	0.8985	0.9175	0.9182	0.9192	0.9083	0.9265	0.9196	0.9227	0.911	0.919	0.9116	0.9123	0.9045	0.9162	0.8951	0.8946	0.8822	0.8636					N	0.8492	0.8553	0.86	0.866	0.8512	0.8806	0.8738	0.8735	0.8677	0.8687	0.8449	0.8844	0.8763	0.855	0.8641	0.876	0.8542	0.8798
		O	0.8956	0.9024	0.8854	0.9029	0.9095	0.8841	0.8777	0.9041	0.8952	0.9081	0.8932	0.9037	0.9113	0.9018	0.9124	0.8986	0.9026	0.898	0.8839	0.8782	0.8772	0.8893	0.889	0.8467					O	0.8482	0.8418	0.8518	0.845	0.8539	0.8614	0.8614	0.8728	0.8571	0.8803	0.8481	0.8593	0.8519	0.8581	0.8584	0.8264	0.8493	0.8631
		P	0.8987	0.9005	0.8825	0.8806	0.8839	0.8765	0.8906	0.8855	0.8881	0.8889	0.8826	0.8996	0.886	0.8903	0.8676	0.8924	0.8992	0.8835	0.8848	0.8702	0.8859	0.8716	0.8505	0.8319					P	0.84	0.8226	0.8706	0.8291	0.3938	0.8189	0.8491	0.834	0.853	0.8229	0.8319	0.8466	0.8486	0.8534	0.8311	0.8429	0.8491	0.818
	Plate:	Plate#9																												Plate:	Plate#9
			1	2	3	4	5	6	7	8	9	10	11	12	13	14	15	16	17	18	19	20	21	22	23	24						1	2	3	4	5	6	7	8	9	10	11	12	13	14	15	16	17	18
		A	0.864	0.8573	0.863	0.8744	0.8522	0.8488	0.8793	0.8769	0.8665	0.8773	0.8837	0.8993	0.8788	0.8785	0.887	0.8791	0.8881	0.8794	0.8785	0.8871	0.8795	0.8744	0.85	0.8157		0.864954			A	0.8207	0.8308	0.8211	0.8409	0.8177	0.8157	0.8339	0.838	0.8095	0.8298	0.8387	0.8468	0.814	0.826	0.8438	0.8349	0.8654	0.8207
		B	0.8802	0.8383	0.8915	0.8365	0.8964	0.886	0.8926	0.8809	0.8973	0.8689	0.8808	0.8438	0.8921	0.8705	0.9048	0.8837	0.9194	0.87	0.9009	0.8773	0.9076	0.8748	0.8749	0.8255					B	0.8423	0.8424	0.8506	0.8349	0.8307	0.8151	0.8393	0.8378	0.8522	0.8413	0.8341	0.8418	0.8429	0.8414	0.8467	0.8547	0.8596	0.852
		C	0.8818	0.8714	0.8702	0.8867	0.8919	0.8902	0.8955	0.8892	0.9023	0.905	1.0022	0.9094	0.9034	0.9059	0.8987	0.9	0.8959	0.907	0.9095	0.9234	0.9118	0.9078	0.8895	0.8724					C	0.866	0.8589	0.8269	0.8553	0.8303	0.8727	0.8412	0.8448	0.8643	0.8577	0.8446	0.8326	0.8412	0.8518	0.843	0.837	0.8358	0.8517
		D	0.885	0.8457	0.8886	0.8237	0.8999	0.8724	0.8978	0.8785	0.9086	0.886	0.8901	0.9198	0.9019	0.8772	0.8999	0.8918	0.9144	0.9121	0.9115	0.884	0.9045	0.8739	0.8873	0.8382					D	0.8572	0.8539	0.8481	0.8248	0.8453	0.85	0.8592	0.8523	0.8486	0.8474	0.8535	0.8549	0.8452	0.8414	0.8614	0.8386	0.8535	0.8692
		E	0.8628	0.8839	0.8652	0.879	0.8864	0.8886	0.9096	0.9189	0.8843	0.9104	0.9067	0.9196	0.9116	0.9317	0.9078	0.9024	0.9058	0.9013	0.9028	0.9248	0.9113	0.8953	0.8938	0.8706					E	0.8363	0.8716	0.8315	0.8407	0.8366	0.8374	0.8468	0.8699	0.8383	0.874	0.8246	0.8537	0.8399	0.8577	0.8365	0.8718	0.7954	0.8967
		F	0.8825	0.8593	0.8766	0.8644	0.903	0.8727	0.8868	0.886	0.9178	0.8849	0.9099	0.8975	0.92	0.8951	0.9311	0.9034	0.9196	0.8868	0.9184	0.9037	0.9124	0.888	0.886	0.8388					F	1.0187	0.8648	1.0172	0.874	1.0215	0.8478	1.0271	0.8482	1.0331	0.8475	1.029	0.8632	1.046	0.8412	1.0816	0.8483	1.0451	0.8506
		G	0.8722	0.8771	0.8756	0.8843	0.8887	0.9009	0.8864	0.9133	0.9182	0.9222	0.9002	0.9199	0.9011	0.8941	0.9147	0.9013	0.9225	0.9295	0.897	0.9054	0.8918	0.9052	0.8925	0.8818					G	0.8638	0.8772	0.8608	0.8789	0.8593	0.8634	0.8626	0.8743	0.8669	0.8665	0.8416	0.8565	0.8594	0.8582	0.8667	0.8668	0.8715	0.8004
		H	0.8891	0.8436	0.8695	0.8704	0.8844	0.8798	0.8959	0.896	0.9203	0.8972	0.9165	0.8755	0.9065	0.8842	0.9221	0.8741	0.9197	0.8763	0.9204	0.8967	0.9214	0.8884	0.8936	0.8347					H	0.8582	0.8673	0.8484	0.8575	0.8473	0.8673	0.8423	0.8598	0.8515	0.8562	0.8515	0.8622	0.8588	0.857	0.8461	0.8547	0.8421	0.8494
		I	0.8664	0.8658	0.8653	0.8771	0.8873	0.8664	0.8896	0.9097	0.9089	0.9199	0.8933	0.9269	0.901	0.9225	0.8988	0.9178	0.9097	0.9274	0.9061	0.9213	0.8969	0.904	0.8775	0.8654					I	0.8296	0.8631	0.8576	0.8591	0.8362	0.8555	0.8404	0.8647	0.8588	0.8659	0.8527	0.8577	0.8537	0.8525	0.8546	0.8541	0.871	0.8732
		J	0.8649	0.8478	0.8605	0.8539	0.8986	0.8581	0.9174	0.8752	0.0763	0.8932	0.8842	0.8925	0.9193	0.8944	0.9158	0.9112	0.924	0.9247	0.9088	0.9228	0.9072	0.872	0.8883	0.8463					J	0.8359	0.8635	0.8416	0.8514	0.8553	0.8407	0.8663	0.8678	0.0755	0.8675	0.8553	0.8725	0.8521	0.8501	0.8744	0.8625	0.8856	0.8608
		K	0.8615	0.8496	0.8405	0.8722	0.8812	0.8928	0.8698	0.8952	0.9011	0.911	0.8956	0.9247	0.9057	0.9034	0.9031	0.934	0.9174	0.9318	0.8892	0.91	0.8962	0.892	0.8939	0.8687					K	0.8526	0.8412	0.8443	0.8676	0.8513	0.8608	0.8641	0.8586	0.8733	0.8707	0.833	0.8725	0.8529	0.8561	0.8501	0.8694	0.8187	0.8771
		L	0.8827	0.8509	0.8513	0.8411	0.8701	0.8582	0.8794	0.8815	0.9134	0.8894	0.9099	0.8819	0.9025	0.8914	0.9181	0.8918	0.9149	0.8908	0.9062	0.8931	0.9091	0.8611	0.8841	0.8342					L	0.8576	0.8616	0.8624	0.8525	0.8547	0.8644	0.8405	0.8677	0.8539	0.8575	0.8345	0.8332	0.8407	0.8593	0.8553	0.863	0.8491	0.8557
		M	0.8884	0.8778	0.8673	0.889	0.8706	0.8748	0.8733	0.8756	0.8953	0.8966	0.9064	0.9225	0.9088	0.9265	0.8965	0.9165	0.9035	0.9111	0.8947	0.9118	0.9038	0.8865	0.8776	0.881					M	0.8621	1.0457	0.8594	1.054	0.8701	1.0387	0.8709	1.0518	0.8602	1.0456	0.8521	1.0649	0.8365	1.035	0.8503	1.0618	0.864	1.0398
		N	0.8865	0.8575	0.8668	0.884	0.8892	0.8577	0.898	0.853	0.8974	0.8813	0.8911	0.8799	0.9014	0.8773	0.8563	0.8978	0.8703	0.8717	0.9104	0.8937	0.907	0.8636	0.8799	0.8399					N	0.856	0.8662	0.8397	0.8897	0.8325	0.8669	0.8454	0.8351	0.8561	0.8806	0.8595	0.8642	0.8979	0.8641	0.8452	0.8615	0.8057	0.8574
		O	0.877	0.8786	0.8703	0.8932	0.9014	0.8844	0.8812	0.9037	0.878	0.9	0.8831	0.8858	0.8851	0.911	0.8832	0.886	0.8835	0.8914	0.8711	0.8841	0.8791	0.8966	0.8779	0.8402					O	0.8451	0.846	0.8448	0.8595	0.8744	0.8434	0.8359	0.8525	0.8443	0.8578	0.865	0.8332	0.8682	0.8469	0.8547	0.8305	0.8421	0.8365
		P	0.8823	0.8484	0.876	0.8311	0.8831	0.8516	0.8776	0.8411	0.8803	0.8574	0.8734	0.8593	0.8575	0.8499	0.8557	0.8122	0.8774	0.8323	0.8598	0.8137	0.8807	0.8419	0.845	0.789					P	0.8369	0.8256	0.8408	0.8166	0.8431	0.8156	0.8461	0.8437	0.8286	0.8344	0.821	0.8401	0.8326	0.8467	0.8152	0.8595	0.837	0.8435
	Plate:	Plate#10																												Plate:	Plate#10
			1	2	3	4	5	6	7	8	9	10	11	12	13	14	15	16	17	18	19	20	21	22	23	24						1	2	3	4	5	6	7	8	9	10	11	12	13	14	15	16	17	18
		A	0.8737	0.8687	0.8824	0.8748	0.8583	0.8726	0.8813	0.8588	0.8757	0.8936	0.8869	0.8578	0.8804	0.8688	0.8858	0.8842	0.8896	0.8833	0.8907	0.882	0.897	0.8763	0.8798	0.8667		0.899321			A	0.8916	0.8854	0.8295	0.9186	0.8304	0.8653	0.8411	0.8944	0.8044	0.8903	0.8523	0.8713	0.8374	0.8594	0.8951	0.8703	0.8627	0.8577
		B	0.8876	0.8928	0.8884	0.8902	0.8993	0.8839	0.8937	0.8901	0.9114	0.8981	0.8806	0.8964	0.9073	0.8904	0.9003	0.8985	0.9127	0.9036	0.9073	0.9134	0.9103	0.8849	0.8967	0.8812					B	0.9215	0.8898	0.9022	0.8927	0.8687	0.8896	0.8796	0.8977	0.8978	0.878	0.87	0.8929	0.8492	0.8915	0.8663	0.8835	0.8534	0.8823
		C	0.9026	0.8893	0.8874	0.8852	0.8886	0.8848	0.896	0.8897	0.9065	0.8925	0.9184	0.9133	0.8991	0.9163	0.9074	0.9062	0.92	0.9166	0.9123	0.9137	0.9196	0.9067	0.9006	0.894					C	0.9089	0.9165	0.8686	0.9025	0.8841	0.881	0.86	0.9114	0.8782	0.9096	0.8579	0.9128	0.8807	0.923	0.8744	0.8961	0.8661	0.8997
		D	0.9064	0.8808	0.9085	0.8766	0.9064	0.8888	0.9044	0.8382	0.9211	0.87	0.9117	0.8573	0.8888	0.9095	0.9083	0.8894	0.9313	0.9074	0.9038	0.9099	0.9014	0.9128	0.9083	0.9203					D	0.9082	0.9277	0.8527	0.8771	0.8419	0.9513	0.8421	0.9165	0.8957	0.906	0.8944	0.9048	0.8794	0.9023	0.8875	0.1625	0.8549	0.9557
		E	0.8994	0.8862	0.8985	0.8961	0.9003	0.8941	0.9034	0.908	0.9075	0.9169	0.8949	0.906	0.9069	0.9203	0.9001	0.8934	0.9135	0.9236	0.9008	0.9162	0.9056	0.8987	0.9049	0.8976					E	0.888	0.9136	0.8633	0.8993	0.8777	0.8888	0.8784	0.915	0.8664	0.9254	0.8823	0.87	0.8883	0.9015	0.8788	0.9085	0.8719	0.8399
		F	0.8872	0.8958	0.8982	0.8904	0.8959	0.887	0.9122	0.9071	0.9108	0.8994	0.9096	0.9125	0.9143	0.9188	0.901	0.9051	0.9211	0.9189	0.9173	0.9099	0.9101	0.8829	0.9119	0.9104					F	0.9144	0.9106	0.8706	0.9039	0.8765	0.8832	0.8761	0.9073	0.812	0.9054	0.9232	0.9247	0.8915	0.905	0.878	0.9064	0.9523	0.8677
		G	0.902	0.8905	0.8742	0.8828	0.8942	0.8948	0.8986	0.884	0.9217	0.9117	0.9158	0.8983	0.8996	0.9172	0.9137	0.8964	0.912	0.9163	0.8971	0.9256	0.9181	0.9194	0.9119	0.9167					G	0.8989	0.9061	0.9021	0.8827	0.8938	0.912	0.8848	0.8801	0.8847	0.8943	0.8889	0.859	0.8984	0.8648	0.8993	0.8763	0.907	0.9072
		H	0.9028	0.8872	0.884	0.8904	0.8923	0.8951	0.8969	0.9049	0.9159	0.909	0.9118	0.911	0.9069	0.9185	0.8962	0.8834	0.9005	0.9164	0.9243	0.9259	0.9195	0.9189	0.9057	0.9263					H	0.9179	0.8913	0.8982	0.9051	0.8725	0.9083	0.9036	0.9086	0.8936	0.9197	0.9157	0.8916	0.9112	0.8978	0.9311	0.8925	0.8817	0.8975
		I	0.8992	0.8937	0.8773	0.8817	0.8865	0.8921	0.8715	0.909	0.9142	0.9137	0.907	0.913	0.898	0.9133	0.8979	0.9144	0.9184	0.9197	0.9271	0.9114	0.9203	0.9059	0.8972	0.9108					I	0.9091	0.9351	0.894	0.9201	0.9103	0.9033	0.8755	0.907	0.9002	0.9271	0.8828	0.9074	0.8774	0.9066	0.8811	0.9033	0.8768	0.8972
		J	0.8994	0.904	0.8917	0.8776	0.9045	0.8925	0.8992	0.9075	0.9105	0.917	0.9035	0.9111	0.9195	0.9016	0.9084	0.9127	0.9192	0.9118	0.916	0.9197	0.9195	0.8974	0.8955	0.8977					J	0.8817	0.9193	0.8761	0.8859	0.8975	0.8891	0.9003	0.9029	0.078	0.9045	0.8939	0.9014	0.9093	0.8837	0.9126	0.9066	0.9235	0.9116
		K	0.8928	0.9045	0.865	0.5202	0.8699	0.8924	0.9016	0.8979	0.9074	0.8934	0.9158	0.9052	0.8947	0.9063	0.9032	0.9019	0.9239	0.9074	0.9168	0.9185	0.9054	0.9163	0.8983	0.917					K	0.8847	0.8932	0.8856	0.9117	0.8929	0.8954	0.9008	0.9091	0.8858	0.9111	0.8901	0.9171	0.8596	0.8924	0.8893	0.9277	0.8867	0.9276
		L	0.8935	0.8854	0.8796	0.8704	0.8858	0.8922	0.8872	0.8662	0.8948	0.8984	0.8966	0.8961	0.8938	0.9037	0.9085	0.9064	0.8868	0.8729	0.8922	0.9103	0.9097	0.9114	0.8966	0.8897					L	0.8954	0.9145	0.9048	0.8906	0.8857	0.8806	0.8872	0.9258	0.8966	0.8927	0.8856	0.8722	0.8826	0.8933	0.8519	0.9094	0.8905	0.8903
		M	0.9051	0.8837	0.878	0.8927	0.8822	0.8874	0.8716	0.8859	0.9016	0.9014	0.8928	0.8959	0.8868	0.9105	0.9058	0.889	0.9095	0.9139	0.9022	0.9128	0.9036	0.8956	0.8995	0.8997					M	0.8984	0.8979	0.8213	0.8987	0.9027	0.8878	0.8881	0.8873	0.904	0.8869	0.8984	0.9111	0.8666	0.8869	0.8671	0.8951	0.7623	0.8977
		N	0.8952	0.887	0.8798	0.8866	0.8767	0.8878	0.8862	0.891	0.9036	0.8949	0.8938	0.8915	0.8881	0.892	0.8902	0.9002	0.8976	0.9088	0.884	0.9034	0.9001	0.8869	0.8994	0.892					N	0.8758	0.8945	0.8557	0.8948	0.852	0.8982	0.8629	0.888	0.8862	0.8793	0.8603	0.9041	0.885	0.9109	0.8712	0.9091	0.8588	0.8811
		O	0.8851	0.8805	0.8738	0.8781	0.8638	0.875	0.8836	0.9079	0.8792	0.8857	0.8701	0.872	0.8853	0.8902	0.8883	0.8978	0.8847	0.8944	0.8976	0.8856	0.894	0.8613	0.8747	0.8693					O	1.0176	0.8996	1.0474	0.9012	1.0233	0.8959	1.0526	0.8802	1.0477	0.8914	1.0494	0.8854	1.0467	0.8832	1.0535	0.8762	0.9879	0.874
		P	0.867	0.8782	0.8793	0.8628	0.8717	0.8522	0.8513	0.8575	0.8915	0.8611	0.8576	0.8562	0.8695	0.875	0.8525	0.8556	0.8711	0.8599	0.8715	0.8653	0.8657	0.8466	0.844	0.7914					P	0.8669	0.8766	0.8776	0.8514	0.8565	0.8307	0.8656	0.8668	0.8798	0.8625	0.8513	0.8569	0.8567	0.8532	0.8455	0.8466	0.8325	0.8591
	Plate:	Plate#11																												Plate:	Plate#11
			1	2	3	4	5	6	7	8	9	10	11	12	13	14	15	16	17	18	19	20	21	22	23	24						1	2	3	4	5	6	7	8	9	10	11	12	13	14	15	16	17	18
			0.9311	0.9126	0.9193	0.9133	0.9168	0.8935	0.9232	0.9187	0.9149	0.938	0.9159	0.9136	0.9082	0.9184	0.9152	0.9308	0.9386	0.9074	0.918	0.9268	0.917	0.9092	0.8949	0.8535		0.895254			A	0.9014	0.8714	0.8935	0.894	0.838	0.872	0.8943	0.8475	0.8862	0.8753	0.8873	0.8542	0.881	0.863	0.8962	0.8699	0.9003	0.8644
			0.9416	0.912	0.9308	0.9196	0.9292	0.7295	0.9223	0.9381	0.9379	0.9395	0.9209	0.9561	0.9289	0.9392	0.9769	0.9415	0.9369	0.9382	0.9393	0.947	0.9502	0.9349	0.9086	0.8811					B	0.9124	0.9066	0.8828	0.9159	0.931	0.9023	0.9023	0.8993	0.8908	0.9027	0.8526	0.89	0.877	0.9126	0.9023	0.8938	0.8861	0.8891
			0.9425	0.9344	0.9244	0.9005	0.9376	0.9205	0.9336	0.9381	0.9466	0.9424	0.9688	0.942	0.9391	0.9439	0.9369	0.9361	0.9334	0.8862	0.9496	0.9507	0.9525	0.942	0.9231	0.8972					C	0.9138	0.8923	0.8938	0.884	0.9015	0.8805	0.8915	0.8917	0.9013	0.8903	0.8955	0.8967	0.896	0.8842	0.9069	0.8872	0.9125	0.8108
			0.9416	0.7599	0.9265	0.9349	0.9234	0.9328	0.9251	0.9402	0.9207	0.9501	0.9511	0.9534	0.9307	0.9359	0.9299	0.9363	0.9522	0.9572	0.9432	0.9521	0.9436	0.9393	0.9247	0.8909					D	0.9234	0.9021	0.9216	0.897	0.9105	0.9009	0.8992	0.9035	0.9035	0.9034	0.9041	0.8752	0.8817	0.9008	0.9271	0.8766	0.89	0.9268
			0.9317	0.9495	0.9118	0.9168	0.9292	0.9253	0.9378	0.9533	0.9341	0.9474	0.9388	0.9523	0.9512	0.953	0.9367	0.9489	0.9387	0.9476	0.9439	0.9597	0.9527	0.9282	0.9204	0.9035					E	0.8958	0.895	0.7529	1.0003	0.8939	0.8902	0.8757	0.9464	0.9008	0.9191	0.8682	0.9216	0.8729	0.9078	0.9059	0.8711	0.8654	0.9106
			0.9312	0.9349	0.9196	0.867	0.8968	0.9422	0.9485	0.9448	0.9483	0.9458	0.9363	0.9547	0.9275	0.9562	0.9428	0.9511	0.9494	0.9438	0.9527	0.9601	0.9358	0.8523	0.9349	0.9035					F	0.8991	0.9146	0.9097	0.9219	0.8154	0.9462	0.9197	0.9276	0.8831	0.9311	0.913	0.8933	0.9489	0.8995	0.9058	0.8872	0.9165	0.8831
			0.942	0.9303	0.9273	0.9297	0.9337	0.9518	0.9242	0.9414	0.944	0.9639	0.9432	0.9475	0.9463	0.9495	0.9393	0.94	0.9558	0.9551	0.9378	0.9688	0.9356	0.9395	0.9287	0.9084					G	0.9208	0.901	0.9007	0.9086	0.8207	0.9634	0.8818	0.9025	0.907	0.9268	0.9095	0.9117	0.8892	0.9302	0.8771	0.9241	0.9066	0.9236
			0.9441	0.9213	0.9222	0.7622	0.9112	0.9394	0.9235	0.9492	0.944	0.9621	0.9558	0.9558	0.9367	0.9565	0.9462	0.9503	0.9372	0.959	0.9496	0.969	0.9527	0.8274	0.9191	0.9107					H	0.9164	0.9017	0.9028	0.9001	0.9226	0.9109	0.9062	0.9335	0.9237	0.9066	0.9264	0.896	0.8999	0.9314	0.9092	0.9195	0.8964	0.9012
			0.9184	0.9253	0.9279	0.9306	0.9247	0.9329	0.943	0.94	0.9544	0.9541	0.9274	0.9436	0.9354	0.9568	0.9256	0.9531	0.9537	0.9572	0.9587	0.951	0.9171	0.9378	0.9271	0.906					I	0.8859	0.9142	0.8846	0.9034	0.8948	0.917	0.8832	0.9214	0.914	0.9163	0.8925	0.9179	0.8824	0.9115	0.891	0.9106	0.8988	0.9186
			0.904	0.9546	0.9008	0.9387	0.9325	0.9266	0.9476	0.9324	0.9411	0.9586	0.9291	0.924	0.9433	0.9508	0.942	0.971	0.9533	0.9667	0.9469	0.958	0.94	0.8126	0.9424	0.7596					J	0.8968	0.93	0.9101	0.9047	0.8905	0.9228	0.8995	0.922	0.8942	0.9276	0.8917	0.9118	0.9087	0.912	0.9088	0.9214	0.8894	0.917
			0.9087	0.8985	0.9014	0.9239	0.9254	0.9409	0.9283	0.9301	0.9345	0.9543	0.9305	0.9444	0.9291	0.9355	0.936	0.9542	0.9346	0.9612	0.934	0.9468	0.9361	0.9266	0.9167	0.9005					K	0.8792	0.9281	0.8918	0.8907	0.8548	0.925	0.8779	0.9223	0.889	0.9249	0.897	0.9155	0.872	0.9087	0.8807	0.9181	0.8841	0.8897
			0.914	0.9188	0.9154	0.9286	0.9161	0.9399	0.9288	0.9363	0.9408	0.9535	0.9302	0.9367	0.9347	0.9466	0.9399	0.9586	0.935	0.9564	0.9487	0.9487	0.9339	0.8324	0.9215	0.7524					L	0.8787	0.9097	0.8932	0.8972	0.8772	0.9167	0.875	0.9	0.8884	0.9124	0.8841	0.8954	0.8807	0.8972	0.9141	0.9106	0.8793	0.8966
			0.9196	0.9118	0.9195	0.9396	0.9397	0.9245	0.9244	0.9263	0.9314	0.9217	0.9403	0.9397	0.9341	0.9435	0.9363	0.9404	0.9361	0.93	0.9443	0.9484	0.9492	0.9226	0.9015	0.9074					M	0.9074	0.8922	0.9105	0.9036	0.9006	0.8766	0.8961	0.8767	0.8935	0.8959	0.9152	0.8745	0.8916	0.8911	0.8993	0.8991	0.904	0.8788
			0.9	0.9064	0.8941	0.9358	0.913	0.9228	0.925	0.9314	0.9381	0.9439	0.9343	0.9434	0.9337	0.945	0.9307	0.9493	0.9238	0.9333	0.9332	0.9477	0.9342	0.9189	0.9058	0.7711					N	0.8921	0.9077	0.8998	0.9025	0.8805	0.9172	0.8841	0.9083	0.8644	0.8967	0.8865	0.835	0.8939	0.893	0.8817	0.9001	0.8815	0.8983
			0.8842	0.8998	0.9137	0.9138	0.9127	0.9119	0.9026	0.9194	0.9143	0.9273	0.9178	0.926	0.9222	0.929	0.9233	0.9146	0.9233	0.9282	0.9195	0.9168	0.9144	0.9173	0.9129	0.8512					O	0.8698	0.8815	0.8845	0.8671	0.8729	0.8708	0.8777	0.8869	0.8828	0.8839	0.8753	0.8635	0.8761	0.8813	0.8884	0.8769	0.8742	0.8842
			0.8916	0.8965	0.8824	0.8789	0.8917	0.8906	0.897	0.903	0.8919	0.9006	0.8906	0.8991	0.8824	0.8967	0.8894	0.8949	0.9049	0.8916	0.9013	0.886	0.8983	0.8785	0.8614	0.81					P	0.8491	0.8875	0.8642	0.8554	0.8479	0.8723	0.8469	0.8839	0.8598	0.8778	0.8607	0.8407	0.8687	0.8518	0.8634	0.8418	0.8718	0.8429
	Plate:	Plate#12																												Plate:	Plate#12
			1	2	3	4	5	6	7	8	9	10	11	12	13	14	15	16	17	18	19	20	21	22	23	24						1	2	3	4	5	6	7	8	9	10	11	12	13	14	15	16	17	18
			0.922	0.9287	0.93	0.9244	0.9097	0.9171	0.92	0.9011	0.9273	0.9339	0.9252	0.8938	0.9179	0.9051	0.9174	0.9147	0.9243	0.914	0.9258	0.9232	0.9317	0.9091	0.9097	0.8894		0.932529			A	0.8836	0.8925	0.8862	0.8787	0.8395	0.8694	0.8765	0.888	0.8632	0.8988	0.8974	0.8555	0.8638	0.8513	0.9015	0.8752	0.8841	0.8571
			0.9342	0.9379	0.9331	0.9455	0.9544	0.9593	0.9374	0.9362	0.9409	0.954	0.9182	0.9302	0.9568	0.9484	0.9416	0.9426	0.9453	0.9514	0.9477	0.9531	0.9453	0.9402	0.923	0.8967					B	0.8872	0.8963	0.8957	0.9118	0.8798	0.9024	0.867	0.8899	0.868	0.8925	0.8825	0.8896	0.8879	0.9091	0.8842	0.9199	0.8705	0.8992
			0.9524	0.9448	0.9348	0.9481	0.936	0.9476	0.9348	0.9302	0.9496	0.9359	0.9228	0.9595	0.9348	0.9575	0.9589	0.9473	0.953	0.9507	0.9525	0.9514	0.9521	0.9407	0.9303	0.9141					C	0.9215	0.9094	0.9038	0.8952	0.9146	0.881	0.8951	0.9142	0.9085	0.9147	0.8759	0.9206	0.9174	0.9057	0.9183	0.8839	0.9054	0.8794
			0.9572	0.9461	0.9566	0.9563	0.9401	0.9414	0.9517	0.9468	0.9476	0.9344	0.9684	0.9356	0.9305	0.9571	0.9504	0.9516	0.9735	0.9609	0.9508	0.9583	0.9521	0.9532	0.9404	0.9389					D	0.9172	0.9142	0.8979	0.8601	0.8989	0.8796	0.8901	0.9187	0.9066	0.9134	0.8953	0.887	0.8997	0.9014	0.8938	0.9107	0.8923	0.9269
			0.947	0.9289	0.9361	0.944	0.9383	0.9367	0.9221	0.9492	0.9442	0.9573	0.9458	0.9559	0.9449	0.9596	0.96	0.9436	0.9495	0.9549	0.947	0.9596	0.9439	0.9496	0.9463	0.9217					E	0.8963	0.9272	0.8839	0.9122	0.892	0.9136	0.906	0.9343	0.8873	0.9376	0.8942	0.9161	0.9177	0.9294	0.8891	0.9261	0.8986	0.9263
			0.9323	0.9447	0.9417	0.9467	0.9356	0.9381	0.936	0.9518	0.9239	0.9499	0.9426	0.9473	0.9393	0.9689	0.9197	0.902	0.8742	0.955	0.865	0.9541	0.9056	0.9552	0.9377	0.9384					F	0.9016	0.9032	0.8995	0.9102	0.9018	0.9201	0.8865	0.9105	0.8931	0.8982	0.92	0.9184	0.9237	0.9123	0.9148	0.8932	0.8262	0.9
			0.9479	0.9507	0.9254	0.936	0.9408	0.9474	0.9438	0.9392	0.9456	0.9669	0.9528	0.9645	0.9361	0.9738	0.9506	0.9594	0.9561	0.9712	0.9404	0.9717	0.9497	0.9702	0.9405	0.94					G	0.9367	0.9155	0.9169	0.9193	0.9097	0.9461	0.9304	0.7954	0.9372	0.8558	0.8936	0.9324	0.9177	0.9134	0.9253	0.9008	0.9089	0.9014
			0.9498	0.9432	0.8799	0.9475	0.8529	0.9519	0.861	0.9658	0.853	0.9556	0.9242	0.9608	0.9559	0.9756	0.9515	0.9571	0.9575	0.9712	0.9603	0.9594	0.9517	0.9549	0.9524	0.9416					H	0.9283	0.8986	0.8205	0.8945	0.8293	0.9204	0.8036	0.9138	0.8207	0.9037	0.9403	0.9256	0.9049	0.9311	0.9249	0.9036	0.8995	0.9164
			0.9368	0.9376	0.9345	0.9414	0.9338	0.9439	0.9351	0.9614	0.9475	0.9537	0.937	0.9561	0.9414	0.9611	0.9333	0.9645	0.96	0.9617	0.9554	0.9584	0.9574	0.9593	0.9262	0.9321					I	0.8992	0.9109	0.9172	0.9217	0.9173	0.8725	0.9042	0.936	0.9185	0.9134	0.9149	0.9205	0.9073	0.915	0.9144	0.9154	0.924	0.916
			0.9403	0.9562	0.9482	0.9367	0.9404	0.9503	0.9415	0.9639	0.9535	0.9613	0.9597	0.9593	0.9559	0.9571	0.9741	0.9519	0.9664	0.9579	0.9606	0.9638	0.9637	0.939	0.9308	0.9189					J	0.8991	0.917	0.8865	0.9321	0.9266	0.9197	0.9074	0.9287	0.9364	0.9182	0.8893	0.9301	0.8922	0.9091	0.9024	0.9398	0.8999	0.932
			0.9453	0.9592	0.9319	0.929	0.929	0.9434	0.9406	0.9385	0.9459	0.9461	0.9464	0.9503	0.9525	0.9538	0.9404	0.9499	0.9498	0.9131	0.9584	0.9511	0.9385	0.9499	0.9421	0.9356					K	0.8843	0.8969	0.8907	0.9208	0.9181	0.921	0.9171	0.9148	0.906	0.92	0.9033	0.9128	0.875	0.9081	0.916	0.9203	0.921	0.8939
			0.941	0.9579	0.9322	0.9436	0.9348	0.9471	0.9301	0.9323	0.9409	0.9408	0.9322	0.9484	0.9417	0.9669	0.9445	0.9652	0.9412	0.9522	0.9547	0.9517	0.9512	0.9542	0.9291	0.9112					L	0.8905	0.9153	0.9148	0.904	0.8979	0.9049	0.9038	0.9179	0.8999	0.9061	0.9044	0.8898	0.8944	0.8996	0.9141	0.9055	0.8929	0.897
			0.9448	0.9384	0.9397	0.9396	0.9237	0.941	0.9245	0.9347	0.9482	0.9481	0.9319	0.9357	0.9235	0.9541	0.9202	0.928	0.9368	0.9458	0.9306	0.9499	0.9367	0.9361	0.9304	0.9166					M	0.88	0.9009	0.8898	0.9176	0.9038	0.8913	0.8873	0.9089	0.9054	0.8856	0.9048	0.9065	0.9001	0.8959	0.9198	0.8938	0.8974	0.8872
			0.9356	0.9326	0.9349	0.9504	0.933	0.9439	0.9305	0.9339	0.9368	0.9409	0.9457	0.9445	0.9409	0.9439	0.9106	0.9481	0.9426	0.8675	0.9226	0.8696	0.937	0.8765	0.9144	0.9124					N	0.8787	0.8923	0.8791	0.8784	0.8776	0.8766	0.911	0.8968	0.9059	0.9183	0.1612	0.9013	0.5447	0.8461	0.8769	0.915	0.8761	0.7697
			0.9253	0.9358	0.9315	0.9363	0.923	0.9066	0.9233	0.9313	0.9224	0.9392	0.9168	0.9334	0.9223	0.9325	0.9297	0.9327	0.9185	0.9393	0.9221	0.9295	0.9175	0.9026	0.9077	0.9027					O	0.8573	0.902	0.8855	0.8945	0.8882	0.9008	0.8788	0.9078	0.8718	0.9076	0.8759	0.8889	0.8936	0.8916	0.8906	0.8818	0.8756	0.877
			0.9187	0.9247	0.9232	0.8322	0.9111	0.8437	0.9019	0.9071	0.9132	0.9187	0.8948	0.9119	0.9084	0.9185	0.8944	0.9127	0.9077	0.9136	0.9145	0.9152	0.8943	0.8898	0.8691	0.8473					P	0.8181	0.8581	0.857	0.7787	0.8537	0.7625	0.8384	0.8335	0.8405	0.8502	0.857	0.864	0.8521	0.8622	0.8501	0.8558	0.8477	0.8594
	Plate:	Plate#13																												Plate:	Plate#13
			1	2	3	4	5	6	7	8	9	10	11	12	13	14	15	16	17	18	19	20	21	22	23	24						1	2	3	4	5	6	7	8	9	10	11	12	13	14	15	16	17	18
		A	0.9214	0.9131	0.9155	0.9211	0.9035	0.8968	0.923	0.9125	0.9166	0.9243	0.9197	0.9121	0.8981	0.9049	0.9094	0.9095	0.9207	0.9091	0.9162	0.9244	0.9115	0.9038	0.8811	0.8494		0.907671			A	0.9002	0.8902	0.892	0.883	0.8682	0.86	0.9031	0.895	0.8915	0.8928	0.8406	0.8799	0.8279	0.8622	0.8837	0.8887	0.8649	0.8634
		B	0.938	0.9167	0.9356	0.9294	0.9322	0.933	0.9238	0.9344	0.9418	0.9354	0.9255	0.9336	0.9277	0.9264	0.9446	0.9333	0.9398	0.9318	0.9318	0.9443	0.9412	0.9309	0.9075	0.8651					B	0.9074	0.8919	0.9108	0.8931	0.8994	0.9095	0.8886	0.8964	0.9281	0.9012	0.8774	0.9129	0.8845	0.9124	0.8946	0.9066	0.8899	0.9025
		C	0.9484	0.939	0.9323	0.9291	0.9361	0.9208	0.928	0.9451	0.9417	0.943	0.9561	0.9511	0.9385	0.9427	0.9354	0.9339	0.9407	0.9437	0.948	0.9509	0.9488	0.9402	0.9196	0.8767					C	0.9142	0.8943	0.8931	0.8866	0.92	0.8807	0.8969	0.8856	0.9146	0.9	0.8821	0.8975	0.8955	0.8956	0.9004	0.8897	0.8886	0.8938
		D	0.9472	0.9446	0.9385	0.9422	0.934	0.9387	0.9366	0.9375	0.9388	0.9568	0.9632	0.9398	0.9366	0.932	0.9437	0.9316	0.9465	0.9535	0.9429	0.9488	0.9365	0.9411	0.9203	0.8799					D	0.9211	0.8973	0.8912	0.9135	0.9053	0.8933	0.9079	0.887	0.9161	0.9051	0.8706	0.9021	0.9015	0.8924	0.908	0.8971	0.8953	0.9049
		E	0.9324	0.9493	0.9231	0.9222	0.9255	0.9304	0.9337	0.9509	0.9313	0.9522	0.9447	0.951	0.9382	0.9557	0.9418	0.9435	0.9401	0.943	0.9448	0.9563	0.9465	0.9242	0.9219	0.8869					E	0.8988	0.9046	0.881	0.9064	0.9194	0.8947	0.9292	0.9094	0.9082	0.9008	0.8868	0.9219	0.9061	0.9241	0.8937	0.9162	0.8957	0.9171
		F	0.946	0.9496	0.9215	0.9439	0.928	0.9525	0.931	0.9424	0.9398	0.9549	0.9421	0.9478	0.9434	0.9515	0.9474	0.9503	0.9468	0.9454	0.9471	0.9493	0.939	0.9336	0.9286	0.8743					F	0.9159	0.8966	0.871	0.9124	0.9005	0.9027	0.8749	0.894	0.9128	0.9128	0.5408	0.906	0.1229	0.8991	0.8216	0.8938	0.1065	0.8875
		G	0.9434	0.9408	0.9321	0.9462	0.9321	0.9543	0.9422	0.9452	0.9495	0.9544	0.9443	0.9653	0.9483	0.946	0.9466	0.9406	0.9504	0.9546	0.9341	0.9607	0.9321	0.9313	0.9267	0.8853					G	0.9049	0.9023	0.8839	0.921	0.9051	0.9116	0.9065	0.9045	0.9196	0.9002	0.8974	0.9308	0.9035	0.9211	0.8966	0.925	0.9049	0.9086
		H	0.9667	0.9295	0.9373	0.9455	0.9245	0.9432	0.9357	0.948	0.9409	0.9634	0.9476	0.9509	0.9404	0.9618	0.9506	0.9549	0.9382	0.9561	0.9546	0.966	0.9447	0.9374	0.9287	0.8949					H	0.9184	0.9064	0.921	0.9127	0.9116	0.9315	0.9034	0.9272	0.9056	0.9225	0.9062	0.9159	0.893	0.9374	0.9017	0.9142	0.8794	0.9178
		I	0.9211	0.9434	0.9295	0.9416	0.9452	0.9447	0.9369	0.948	0.9533	0.9547	0.9372	0.9521	0.9311	0.954	0.9368	0.9517	0.9429	0.9507	0.9507	0.9485	0.9385	0.9577	0.9146	0.8867					I	0.8878	0.9145	0.8673	0.9153	0.2829	0.9036	0.1119	0.9095	0.4395	0.9073	0.8211	0.9119	0.8817	0.9075	0.8606	0.911	0.3069	0.911
		J	0.9241	0.9443	0.9196	0.9428	0.9416	0.9287	0.9452	0.9414	0.9475	0.9568	0.9346	0.955	0.9381	0.9502	0.9413	0.9612	0.9542	0.9576	0.9462	0.9556	0.9366	0.9217	0.9177	0.891					J	0.8677	0.9251	0.88	0.9303	0.9043	0.9386	0.9087	0.9303	0.923	0.9166	0.888	0.9258	0.8847	0.9278	0.8961	0.9385	0.9101	0.9222
		K	0.9192	0.926	0.9229	0.9378	0.9319	0.9532	0.9431	0.9394	0.9333	0.9359	0.9263	0.944	0.938	0.9361	0.9414	0.9574	0.9456	0.9556	0.9574	0.94	0.9316	0.913	0.9173	0.8877					K	0.8421	0.9043	0.0986	0.9271	0.8921	0.9387	0.8906	0.9174	0.8789	0.8972	0.9141	0.9115	0.893	0.9007	0.898	0.9238	0.8926	0.9129
		L	0.9359	0.9433	0.928	0.9406	0.9282	0.9416	0.9377	0.9408	0.9399	0.9486	0.9345	0.8785	0.935	0.9475	0.9423	0.9564	0.9461	0.9538	0.9385	0.9362	0.9344	0.9078	0.9113	0.883					L	0.8798	0.8995	0.8936	0.913	0.8115	0.8915	0.8942	0.9264	0.901	0.9115	0.886	0.8743	0.8908	0.9294	0.9003	0.9191	0.8904	0.9245
		M	0.9299	0.9397	0.9327	0.9414	0.9476	0.934	0.9284	0.9383	0.9425	0.9357	0.9377	0.9473	0.9439	0.9452	0.9394	0.9423	0.9365	0.9371	0.9396	0.9508	0.9435	0.9264	0.9106	0.8994					M	0.8639	0.9181	0.1397	0.909	0.2073	0.9164	0.8831	0.9129	0.8874	0.9073	0.886	0.9027	0.9092	0.8916	0.89	0.9062	0.8879	0.8853
		N	0.9245	0.9359	0.9106	0.95	0.9195	0.9329	0.9223	0.9364	0.9466	0.8464	0.9324	0.9522	0.933	0.9424	0.934	0.9413	0.9275	0.9321	0.9406	0.9509	0.9353	0.9215	0.913	0.8693					N	0.8472	0.8889	0.8793	0.9101	0.8937	0.8751	0.9007	0.8835	0.8977	0.6573	0.8844	0.8938	0.8848	0.8917	0.8823	0.8958	0.89	0.8334
		O	0.9103	0.9205	0.9112	0.9048	0.9243	0.8966	0.9062	0.9294	0.9211	0.9306	0.9144	0.9258	0.928	0.9319	0.9245	0.913	0.9345	0.9297	0.9296	0.9205	0.9106	0.921	0.9126	0.8475					O	0.8551	0.8609	0.8884	0.8993	0.8833	0.8643	0.8769	0.8855	0.896	0.9084	0.8806	0.8833	0.8762	0.8883	0.9016	0.8594	0.7559	0.8837
		P	0.9133	0.9272	0.9084	0.8966	0.9015	0.898	0.9069	0.9096	0.9136	0.9116	0.9027	0.9109	0.9059	0.9086	0.8954	0.8989	0.91	0.9104	0.9003	0.9044	0.9057	0.8883	0.8708	0.8413					P	0.7711	0.7936	0.8376	0.8267	0.8496	0.8377	0.8529	0.8448	0.8346	0.8386	0.8228	0.8535	0.8395	0.8479	0.8361	0.839	0.8541	0.8411
	Plate:	Plate#14																												Plate:	Plate#14
			1	2	3	4	5	6	7	8	9	10	11	12	13	14	15	16	17	18	19	20	21	22	23	24						1	2	3	4	5	6	7	8	9	10	11	12	13	14	15	16	17	18
			0.9199	0.9141	0.9176	0.9163	0.9176	0.8983	0.9299	0.9126	0.9175	0.9208	0.92	0.9173	0.9042	0.901	0.9186	0.9109	0.889	0.9026	0.9111	0.9243	0.9132	0.83	0.881	0.8284		0.908264			A	0.851	0.8586	0.88	0.868	0.8224	0.8893	0.8783	0.8431	0.8815	0.8746	0.8868	0.8354	0.87	0.8626	0.878	0.8616	0.8541	0.8576
			0.9286	0.9326	0.9173	0.9432	0.9203	0.9575	0.8815	0.8995	0.9311	0.9412	0.8987	0.9521	0.9044	0.9651	0.9171	0.9489	0.9194	0.9572	0.927	0.9561	0.9317	0.9467	0.894	0.8659					B	0.885	0.9166	0.891	0.914	0.9101	0.9455	0.91	0.8609	0.9197	0.8999	0.8763	0.8861	0.9186	0.8925	0.8992	0.8975	0.8833	0.8488
			0.944	0.9387	0.9355	0.9219	0.9389	0.9093	0.9134	0.94	0.956	0.9359	0.9292	0.9532	0.9329	0.9364	0.9417	0.9287	0.9334	0.9443	0.9466	0.9513	0.9454	0.94	0.9149	0.8789					C	0.8893	0.9131	0.9123	0.9043	0.9055	0.9059	0.9081	0.8911	0.9117	0.8826	0.913	0.9	0.8931	0.9165	0.9173	0.9022	0.8854	0.9235
			0.9347	0.9529	0.9217	0.957	0.9197	0.9496	0.9146	0.9482	0.9156	0.9593	0.9625	0.9634	0.9238	0.9624	0.919	0.9546	0.9235	0.9672	0.9413	0.9737	0.9339	0.9493	0.9136	0.8848					D	0.8965	0.9124	0.8934	0.9134	0.8763	0.9162	0.8832	0.912	0.9035	0.877	0.8734	0.8779	0.8597	0.8958	0.879	0.8981	0.9076	0.9027
			0.9362	0.9484	0.9227	0.9258	0.9285	0.9227	0.9386	0.9501	0.9398	0.9576	0.9433	0.9438	0.9486	0.9647	0.9576	0.9511	0.9367	0.9438	0.9323	0.96	0.9045	0.9232	0.9198	0.8844					E	0.8866	0.9034	0.8871	0.9035	0.9037	0.9032	0.8908	0.9087	0.905	0.9147	0.8889	0.9003	0.8877	0.9228	0.9045	0.911	0.884	0.8954
			0.929	0.9497	0.9072	0.948	0.9154	0.9555	0.9149	0.9561	0.9189	0.9549	0.9314	0.9638	0.923	0.9599	0.9262	0.9633	0.9314	0.9676	0.9275	0.9663	0.9227	0.9628	0.9139	0.8908					F	0.8803	0.8887	0.8958	0.8994	0.8709	0.8933	0.9034	0.8825	0.9044	0.887	0.8904	0.8971	0.893	0.9079	0.8763	0.8913	0.8888	0.8912
			0.9539	0.9499	0.9386	0.9711	0.9458	0.9546	0.9367	0.9449	0.949	0.9536	0.9523	0.9469	0.9408	0.9437	0.9404	0.94	0.951	0.9491	0.9392	0.9671	0.9316	0.9412	0.9211	0.8807					G	0.8574	0.9468	0.8726	0.9217	0.851	0.9545	0.9041	0.8908	0.91	0.9244	0.8934	0.9072	0.8706	0.9034	0.9075	0.909	0.8916	0.905
			0.9377	0.9429	0.9224	0.9608	0.9132	0.9756	0.9123	0.959	0.9331	0.9707	0.9303	0.9647	0.927	0.9689	0.9039	0.9726	0.923	0.965	0.9258	0.9845	0.9381	0.9604	0.9072	0.9036					H	0.8975	0.8862	0.884	0.5226	0.86	0.6174	0.8926	0.9077	0.9101	0.8821	0.8873	0.8994	0.8922	0.911	0.8839	0.8925	0.8904	0.8847
			0.9276	0.9436	0.926	0.9392	0.9321	0.9411	0.9223	0.9399	0.9439	0.9554	0.9292	0.9464	0.9232	0.9505	0.9306	0.9539	0.9355	0.9573	0.9401	0.9528	0.9357	0.9387	0.9201	0.8908					I	0.8889	0.9539	0.8858	0.9455	0.8647	0.9426	0.9124	0.9725	0.8955	0.9471	0.874	0.9284	0.8644	0.9437	0.8903	0.9701	0.9017	0.95
			0.9134	0.9811	0.9018	0.9824	0.9293	0.9624	0.9255	0.9595	0.933	0.9629	0.9255	0.9672	0.9282	0.9644	0.9083	0.9667	0.9225	0.9696	0.9275	0.9675	0.9328	0.9445	0.9029	0.9001					J	0.9017	0.9096	0.9202	0.9075	0.9143	0.9188	0.9204	0.9221	0.9246	0.9254	0.9134	0.9077	0.9007	0.9281	0.9286	0.9086	0.9165	0.907
			0.9169	0.9257	0.9183	0.9352	0.9327	0.942	0.9396	0.934	0.9334	0.9588	0.9247	0.9462	0.9374	0.9317	0.9339	0.9522	0.9399	0.966	0.9292	0.944	0.9338	0.9245	0.9183	0.8841					K	0.8805	0.9195	0.8855	0.9019	0.8721	0.9244	0.8857	0.9176	0.8913	0.9136	0.8871	0.8832	0.885	0.8977	0.8937	0.8989	0.8959	0.8779
			0.923	0.9551	0.9113	0.9543	0.8968	0.9368	0.9131	0.9541	0.9246	0.9746	0.9153	0.9447	0.9207	0.9576	0.926	0.9719	0.9283	0.9818	0.9243	0.9493	0.9215	0.9425	0.9015	0.9082					L	0.8822	0.8973	0.887	0.8954	0.8891	0.8918	0.8766	0.8889	0.8791	0.8993	0.8792	0.8876	0.8776	0.8962	0.8937	0.9006	0.8837	0.8925
			0.9335	0.9355	0.9298	0.944	0.9326	0.9262	0.926	0.9336	0.9283	0.9333	0.9359	0.9557	0.937	0.9484	0.9319	0.9465	0.9313	0.9136	0.9312	0.9483	0.9498	0.9261	0.9088	0.9022					M	0.8701	0.8761	0.8951	0.8889	0.8809	0.8745	0.8969	0.8786	0.9133	0.8906	0.8802	0.8988	0.8711	0.8966	0.8782	0.8968	0.8942	0.8636
			0.9129	0.9494	0.8899	0.955	0.9058	0.9615	0.9004	0.9541	0.9327	0.9563	0.9159	0.9713	0.9234	0.9736	0.9177	0.9554	0.9136	0.9483	0.9129	0.9748	0.9218	0.9284	0.9035	0.8938					N	0.806	0.9031	0.8517	0.911	0.7843	0.9668	0.8657	0.8959	0.9076	0.8726	0.8732	0.8963	0.8824	0.8968	0.8775	0.9203	0.8233	0.9067
			0.9041	0.9253	0.9122	0.9272	0.9277	0.9169	0.9103	0.9256	0.9156	0.925	0.9243	0.9262	0.9224	0.9254	0.9248	0.9169	0.9613	0.9247	0.9165	0.9159	0.9052	0.9145	0.9128	0.8676					O	0.8028	0.8371	0.8573	0.8434	0.8728	0.8519	0.8676	0.875	0.8696	0.8645	0.8621	0.8477	0.866	0.8557	0.879	0.8528	0.8913	0.8495
			0.9036	0.9182	0.8745	0.8998	0.8979	0.9083	0.8991	0.915	0.8856	0.9165	0.8779	0.9174	0.8896	0.9096	0.85	0.9198	0.894	0.9121	0.8933	0.9098	0.8948	0.8979	0.8704	0.8311					P	0.2164	0.7594	0.7409	0.8053	0.8259	0.7961	0.8273	0.8129	0.8351	0.8202	0.8292	0.8203	0.8393	0.8427	0.7603	0.8326	0.8517	0.8259
	Plate:	Plate#15																												Plate:	Plate#15
			1	2	3	4	5	6	7	8	9	10	11	12	13	14	15	16	17	18	19	20	21	22	23	24						1	2	3	4	5	6	7	8	9	10	11	12	13	14	15	16	17	18
			0.8588	0.8978	0.9045	0.9023	0.8874	0.8918	0.9023	0.8706	0.9018	0.9073	0.9044	0.8783	0.8942	0.8822	0.894	0.9075	0.8966	0.8909	0.8988	0.8987	0.9013	0.8876	0.8768	0.8607		0.901704			A	0.8621	0.8768	0.8755	0.8856	0.8504	0.8868	0.8725	0.8473	0.8783	0.8679	0.8724	0.8505	0.8643	0.8258	0.7765	0.9491	0.8559	0.8658
			0.9033	0.9182	0.9088	0.9212	0.9266	0.9179	0.9229	0.9147	0.9328	0.9382	0.9096	0.9175	0.9212	0.9179	0.9102	0.9183	0.935	0.9206	0.9204	0.9234	0.9373	0.9136	0.9005	0.8597					B	0.882	0.8823	0.8923	0.8929	0.899	0.8752	0.8937	0.8776	0.8996	0.8803	0.8704	0.8771	0.911	0.8694	0.8833	0.8541	0.8921	0.8829
			0.9146	0.9193	0.923	0.9244	0.9174	0.9126	0.9152	0.9144	0.9339	0.9119	0.9646	1.1448	0.9185	0.9253	0.9287	0.9243	0.9282	0.9297	0.918	0.9277	0.9296	0.9277	0.9052	0.8901					C	0.9047	0.8985	0.89	0.896	0.8948	0.8433	0.8672	0.8728	0.9094	0.8636	0.8825	0.8982	0.8913	0.8983	0.8849	0.8934	0.8843	0.8883
			0.9224	0.9183	0.9335	0.924	0.925	0.9119	0.931	0.9228	0.9381	0.9159	0.9708	0.9702	0.9088	0.9312	0.9294	0.9204	0.9421	0.9286	0.9258	0.9267	0.9275	0.9182	0.9184	0.9					D	0.9166	0.9207	0.9039	0.8996	0.92	0.8959	0.9068	0.9223	0.9034	0.8895	0.8915	0.8695	0.9183	0.8844	0.896	0.8958	0.9412	0.8913
			0.9067	0.91	0.9243	0.9184	0.9255	0.9138	0.9185	0.9246	0.915	0.9362	0.929	0.9247	0.923	0.9331	0.9337	0.9161	0.9296	0.9304	0.9185	0.9382	0.9234	0.9319	0.9115	0.8859					E	0.8975	0.8964	0.9102	0.9053	0.9014	0.9042	0.8891	0.8916	0.9018	0.8992	0.8908	0.8908	0.9092	0.8992	0.8919	0.8779	0.8877	0.8986
			0.8998	0.928	0.9202	0.9242	0.9294	0.9122	0.9376	0.9299	0.9194	0.9314	0.9263	0.9286	0.9257	0.9336	0.9316	0.9228	0.9452	0.9345	0.9381	0.9225	0.9264	0.9218	0.9077	0.9054					F	0.8806	0.9144	0.8789	0.8986	0.8911	0.8921	0.9003	0.8976	0.875	0.9129	0.8841	0.8952	0.8933	0.8885	0.8726	0.8996	0.8914	0.8929
			0.9092	0.9183	0.907	0.9131	0.9271	0.9212	0.9325	0.9177	0.9399	0.935	0.9401	0.9251	0.9132	0.9331	0.9206	0.9336	0.9331	0.9332	0.9128	0.9402	0.9223	0.936	0.9154	0.9094					G	0.8941	0.9038	0.8961	0.8917	0.8845	0.9048	0.8943	0.8851	0.8847	0.9066	0.8942	0.8947	0.8728	0.9141	0.8856	0.906	0.901	0.8957
			0.9173	0.9221	0.9276	0.9266	0.9199	0.921	0.9231	0.9303	0.9385	0.9336	0.9472	0.9322	0.9216	0.9246	0.9185	0.9177	0.9233	0.9342	0.9332	0.9354	0.9182	0.9212	0.9086	0.9082					H	0.8956	0.908	0.8933	0.8942	0.8872	0.9006	0.9091	0.9026	0.9046	0.9104	0.8848	0.8948	0.8938	0.9038	0.9025	0.8936	0.9	0.8881
			0.9073	0.916	0.9248	0.9244	0.923	0.926	0.9215	0.9342	0.9337	0.9304	0.925	0.9318	0.9209	0.9235	0.9015	0.9367	0.9386	0.9323	0.9378	0.9445	0.9282	0.9209	0.8984	0.8942					I	0.8847	0.8929	0.8804	0.8916	0.871	0.8961	0.8892	0.9014	0.887	0.8934	0.8662	0.8994	0.8613	0.9005	0.8779	0.9063	0.8704	0.9149
			0.9057	0.9257	0.9272	0.9209	0.9227	0.9254	0.9195	0.9309	0.9396	0.9342	0.9229	0.9225	0.9296	0.9154	0.9184	0.9245	0.938	0.9246	0.9283	0.9398	0.9215	0.9151	0.8994	0.8924					J	0.8718	0.8908	0.8945	0.8792	0.863	0.8927	0.8957	0.8762	0.8869	0.8781	0.8816	0.901	0.8765	0.8721	0.8913	0.8943	0.88	0.8869
			0.9047	0.9325	0.9128	0.9223	0.9125	0.9227	0.9293	0.9204	0.9337	0.9175	0.9203	0.9131	0.9289	0.9233	0.919	0.9242	0.9237	0.9227	0.9305	0.9267	0.9214	0.9282	0.9106	0.9092					K	0.9186	0.9495	0.9032	0.9226	0.9307	0.9329	0.9296	0.921	0.9157	0.9084	0.9046	0.8989	0.9273	0.9119	0.9101	0.8874	0.9358	0.911
			0.9109	0.9264	0.9136	0.9182	0.9276	0.9275	0.9102	0.9086	0.9187	0.9138	0.9139	0.9132	0.9071	0.9217	0.9167	0.9266	0.915	0.9232	0.9098	0.9227	0.9177	0.9321	0.9015	0.8971					L	0.8907	0.898	0.9	0.8905	0.8967	0.9105	0.9001	0.8822	0.9131	0.8766	0.889	0.8771	0.883	0.883	0.8915	0.8996	0.8741	0.8839
			0.9172	0.9193	0.9201	0.9253	0.9076	0.9494	0.9121	0.9092	0.9248	0.9347	0.907	0.9111	0.9081	0.9255	0.9176	0.8989	0.9119	0.9185	0.9116	0.9251	0.911	0.9157	0.9111	0.8985					M	0.8932	0.9032	0.8864	0.8892	0.843	0.8934	0.8767	0.8773	0.9072	0.8925	0.8561	0.8816	0.8432	0.8896	0.8561	0.8754	0.8669	0.8766
			0.908	0.9213	0.906	0.9148	0.9071	0.9183	0.9142	0.9126	0.9304	0.9139	0.9155	0.9039	0.9218	0.9114	0.9165	0.909	0.9097	0.9186	0.9003	0.9195	0.9131	0.9072	0.8899	0.9029					N	0.8812	0.8816	0.8826	0.8979	0.8902	0.8822	0.8925	0.8797	0.8999	0.8806	0.8696	0.8903	0.8742	0.88	0.8702	0.8887	0.8734	0.891
			0.8781	0.9114	0.9142	0.9156	0.9144	0.9031	0.9131	0.905	0.9047	0.9102	0.8976	0.9032	0.9019	0.9088	0.9116	0.9057	0.891	0.906	0.915	0.9045	0.9047	0.8912	0.9085	0.8895					O	0.8653	0.8928	0.8747	0.8932	0.8799	0.8957	0.8856	0.8917	0.8726	0.8794	0.8678	0.864	0.8661	0.8797	0.8768	0.8777	0.8585	0.8706
			0.8458	0.8785	0.8791	0.8782	0.8793	0.8606	0.8693	0.8738	0.8821	0.8706	0.8588	0.8744	0.8846	0.8828	0.8731	0.8797	0.8946	0.8803	0.8837	0.8867	0.8765	0.8799	0.8692	0.8466					P	0.844	0.8828	0.8537	0.8646	0.8614	0.8582	0.8499	0.8611	0.8559	0.8426	0.8386	0.8283	0.8561	0.8488	0.8352	0.8403	0.8578	0.8365
	Plate:	Plate#16																												Plate:	Plate#16
			1	2	3	4	5	6	7	8	9	10	11	12	13	14	15	16	17	18	19	20	21	22	23	24						1	2	3	4	5	6	7	8	9	10	11	12	13	14	15	16	17	18
			0.8677	0.8867	0.8997	0.8991	0.8898	0.8774	0.8989	0.8944	0.9006	0.9059	0.9034	0.8973	0.8799	0.8821	0.8947	0.8868	0.9002	0.8903	0.8861	0.8947	0.8683	0.8767	0.8512	0.8058		0.882143			A	0.8492	0.8666	0.8602	0.8552	0.8548	0.8561	0.8667	0.8323	0.8749	0.8731	0.8876	0.8326	0.873	0.8414	0.8672	0.8706	0.8705	0.8535
			0.8942	0.8975	0.9129	0.904	0.9184	0.9071	0.9189	0.887	0.9224	0.9038	0.8981	0.8885	0.9105	0.9077	0.9144	0.907	0.9131	0.9243	0.9053	0.9181	0.9135	0.9096	0.8803	0.83					B	0.8786	0.8812	0.8878	0.8853	0.8931	0.8859	0.8782	0.916	0.8866	0.8898	0.8611	0.888	0.8814	0.8588	0.8761	0.8447	0.88	0.8734
			0.929	0.9222	0.9204	0.9233	0.9241	0.9178	0.9298	0.922	0.9349	0.9265	0.9789	0.9631	0.929	0.9279	0.9221	0.916	0.9106	0.9318	0.9254	0.9308	0.9301	0.9151	0.9027	0.8585					C	0.8829	0.8907	0.8744	0.8969	0.8763	0.8514	0.8767	0.8776	0.8911	0.8552	0.8761	0.8822	0.8647	0.8902	0.879	0.8785	0.8911	0.892
			0.9076	0.9285	0.921	0.9055	0.9195	0.9241	0.907	0.9205	0.9285	0.9197	0.9825	0.9831	0.9152	0.9061	0.9218	0.9143	0.9309	0.9264	0.9137	0.9224	0.9143	0.9107	0.9033	0.8562					D	0.8897	0.8942	0.8876	0.8916	0.8983	0.8808	0.8764	0.8975	0.8954	0.8704	0.8764	0.8528	0.8564	0.8921	0.8758	0.8771	0.8968	0.8959
			0.9084	0.9417	0.9031	0.9116	0.9222	0.9084	0.9289	0.9382	0.913	0.9362	0.9362	0.9236	0.9506	0.9449	0.9296	0.9353	0.9253	0.9274	0.9113	0.9353	0.9082	0.9019	0.9108	0.8718					E	0.8897	0.8695	0.8947	0.8824	0.8784	0.8755	0.8759	0.8857	0.8781	0.8889	0.8771	0.8848	0.879	0.9089	0.8745	0.8796	0.8803	0.883
			0.8999	0.9111	0.8933	0.9235	0.9109	0.9327	0.9037	0.9183	0.9151	0.918	0.925	0.9281	0.9176	0.9301	0.9203	0.9191	0.9301	0.9265	0.9235	0.9248	0.9178	0.9206	0.9043	0.863					F	0.8748	0.8924	0.8945	0.8988	0.862	0.8931	0.8859	0.8881	0.8691	0.9028	0.8822	0.8809	0.8935	0.8784	0.8587	0.883	0.8886	0.8729
			0.9079	0.9306	0.9156	0.9296	0.9305	0.9397	0.9194	0.9369	0.9346	0.9509	0.9069	0.9342	0.9149	0.9349	0.9298	0.9233	0.9391	0.9452	0.9296	0.9386	0.9066	0.9213	0.916	0.8685					G	0.8817	0.8884	0.8643	0.8815	0.8427	0.8974	0.8835	0.8814	0.8346	0.9113	0.8974	0.8721	0.8622	0.9008	0.8768	0.8974	0.8837	0.879
			0.9135	0.9117	0.9145	0.9181	0.9082	0.9199	0.906	0.9294	0.9332	0.9343	0.9422	0.928	0.9112	0.9221	0.9249	0.9203	0.9349	0.9268	0.9211	0.9386	0.9194	0.9146	0.9041	0.8778					H	0.8783	0.8724	0.8771	0.8842	0.8926	0.8793	0.8889	0.8995	0.9156	0.9101	0.8716	0.8987	0.8733	0.8887	0.8677	0.8815	0.8645	0.8862
			0.8896	0.9223	0.9099	0.9263	0.9148	0.9298	0.9049	0.931	0.936	0.9306	0.9183	0.9329	0.9156	0.9377	0.905	0.9403	0.9237	0.9312	0.9318	0.9391	0.9103	0.9172	0.909	0.8784					I	0.8722	0.8916	0.8687	0.879	0.8647	0.8811	0.8702	0.8937	0.8875	0.8747	0.8735	0.8958	0.859	0.8783	0.8695	0.8976	0.8944	0.8868
			0.8772	0.9179	0.9009	0.9217	0.9177	0.9171	0.9322	0.9172	0.9314	0.9253	0.9087	0.9332	0.9233	0.9266	0.9164	0.9371	0.943	0.9393	0.9222	0.9258	0.9183	0.9036	0.8923	0.8799					J	0.8864	0.8816	0.9035	0.8701	0.8916	0.8764	0.8904	0.8785	0.9074	0.8786	0.8827	0.891	0.8985	0.8748	0.8837	0.8834	0.8966	0.8685
			0.8867	0.9063	0.9009	0.9191	0.9227	0.9362	0.9246	0.9285	0.913	0.9337	0.9095	0.9224	0.925	0.9172	0.9178	0.9346	0.9158	0.9324	0.919	0.9281	0.9234	0.929	0.9074	0.8807					K	0.8786	0.9019	0.8699	0.8819	0.8616	0.893	0.8712	0.9085	0.889	0.9057	0.8817	0.8914	0.8678	0.9094	0.8769	0.8754	0.8861	0.8835
			0.9038	0.9188	0.9034	0.9119	0.9075	0.9185	0.9271	0.9249	0.9299	0.9201	0.9152	0.9087	0.9105	0.9162	0.9241	0.9386	0.9151	0.9247	0.9236	0.9018	0.9161	0.9054	0.9067	0.8777					L	0.8745	0.8922	0.8734	0.8844	0.8642	0.8949	0.8713	0.881	0.8642	0.8942	0.8822	0.8665	0.8657	0.8981	0.8801	0.8813	0.8617	0.8953
			0.903	0.9151	0.9048	0.9283	0.9178	0.914	0.9163	0.9127	0.9112	0.9124	0.9178	0.922	0.9355	0.9282	0.9151	0.9225	0.9239	0.9191	0.9201	0.9262	0.9189	0.8997	0.8934	0.8871					M	0.8636	0.9027	0.881	0.8693	0.819	0.9087	0.8747	0.8597	0.8457	0.9096	0.8659	0.873	0.8629	0.877	0.8705	0.8538	0.8839	0.8633
			0.8811	0.9109	0.8923	0.909	0.8977	0.8896	0.9057	0.9055	0.9184	0.9121	0.9133	0.9217	0.9244	0.9126	0.9119	0.917	0.916	0.9065	0.9264	0.9251	0.9155	0.8843	0.8869	0.8668					N	0.8863	0.8969	0.9036	0.894	0.8726	0.9153	0.8993	0.8843	0.8793	0.8567	0.8801	0.8838	0.8944	0.8842	0.8711	0.8998	0.892	0.8877
			0.8503	0.8963	0.8923	0.8972	0.902	0.8937	0.8791	0.9005	0.8935	0.902	0.8943	0.9075	0.9095	0.9121	0.9024	0.8921	0.9039	0.9164	0.8967	0.8918	0.903	0.8979	0.8963	0.8514					O	0.8674	0.8596	0.8868	0.8595	0.8747	0.853	0.8935	0.8831	0.8964	0.8605	0.8793	0.8643	0.8831	0.8559	0.8654	0.871	0.8729	0.8757
			0.8425	0.8517	0.8768	0.8517	0.8737	0.854	0.8736	0.8708	0.8681	0.8642	0.8725	0.8727	0.8829	0.8732	0.8699	0.8722	0.8899	0.8848	0.8805	0.8658	0.882	0.8786	0.8636	0.8224					P	0.8501	0.8791	0.8624	0.8779	0.866	0.8652	0.8314	0.8661	0.8683	0.8644	0.8484	0.8667	0.8608	0.8694	0.8424	0.8667	0.8561	0.8551
	Plate:	Plate#17																												Plate:	Plate#17
			1	2	3	4	5	6	7	8	9	10	11	12	13	14	15	16	17	18	19	20	21	22	23	24						1	2	3	4	5	6	7	8	9	10	11	12	13	14	15	16	17	18
			0.8467	0.8812	0.8949	0.8908	0.876	0.8895	0.8918	0.8704	0.9024	0.8985	0.8968	0.8652	0.8813	0.8679	0.8836	0.883	0.8881	0.8794	0.8859	0.8883	0.8778	0.8646	0.8377	0.8149		0.88125			A	0.8831	0.8552	0.8794	0.8759	0.8765	0.8373	0.8857	0.8708	0.874	0.8634	0.8772	0.8654	0.8588	0.8515	0.8739	0.8473	0.8801	0.8378
			0.8801	0.9017	0.9034	0.8941	0.9134	0.8968	0.9113	0.896	0.9198	0.9161	0.8889	0.8912	0.8996	0.8882	0.9083	0.9004	0.9147	0.8892	0.9019	0.9125	0.9028	0.8879	0.885	0.8219					B	0.8546	0.8713	0.8754	0.8937	0.8697	0.8774	0.8708	0.894	0.9006	0.8857	0.8802	0.8948	0.891	0.8877	0.8758	0.8908	0.8985	0.868
			0.8904	0.9071	0.9072	0.9127	0.9066	0.9102	0.9082	0.903	0.916	0.8987	0.991	0.9775	0.9056	0.9127	0.9152	0.9109	0.9097	0.9114	0.9098	0.9153	0.918	0.903	0.8869	0.8506					C	0.8943	0.9208	0.8805	0.8792	0.8675	0.8828	0.8757	0.8795	0.8922	0.8929	0.8777	0.9052	0.8948	0.8778	0.8866	0.8756	0.883	0.8828
			0.8981	0.9112	0.9205	0.9124	0.9155	0.9069	0.912	0.924	0.9122	0.8955	0.8103	0.9917	0.891	0.9009	0.9202	0.9138	0.9322	0.9175	0.9004	0.9117	0.9118	0.9088	0.8976	0.8793					D	0.9045	0.8894	0.8948	0.8767	0.8551	0.8927	0.8807	0.8849	0.8876	0.8925	0.8857	0.8597	0.8902	0.8804	0.8675	0.8816	0.8836	0.8923
			0.8919	0.9022	0.9065	0.9106	0.9078	0.9088	0.9047	0.9128	0.9033	0.9265	0.9105	0.9234	0.9217	0.9214	0.9127	0.9099	0.9086	0.9185	0.9079	0.9114	0.9118	0.9023	0.9002	0.8624					E	0.8792	0.9002	0.8766	0.8876	0.871	0.8576	0.8957	0.9068	0.88	0.9015	0.8941	0.9046	0.8992	0.9196	0.8829	0.8899	0.8887	0.8892
			0.8766	0.9119	0.925	0.9133	0.9094	0.9057	0.9186	0.9164	0.9106	0.9184	0.9108	0.9074	0.9126	0.9137	0.893	0.902	0.9121	0.9199	0.9162	0.9123	0.9098	0.9113	0.8944	0.885					F	0.8998	0.8939	0.8733	0.8915	0.8753	0.881	0.8926	0.9014	0.8922	0.9017	0.8903	0.9111	0.9022	0.9029	0.8836	0.8997	0.8889	0.8917
			0.8867	0.9126	0.9072	0.9104	0.9049	0.9063	0.9108	0.9074	0.9141	0.9246	0.9206	0.9136	0.8951	0.9144	0.9105	0.9156	0.9161	0.9098	0.9099	0.9223	0.9131	0.9186	0.9033	0.8864					G	0.8867	0.9131	0.868	0.9023	0.8804	0.8935	0.8827	0.8984	0.8799	0.9037	0.8743	0.887	0.8798	0.9151	0.8816	0.8615	0.8963	0.9107
			0.8902	0.9068	0.8951	0.9156	0.9154	0.911	0.908	0.9042	0.9362	0.9251	0.9119	0.8684	0.916	0.9052	0.9	0.8786	0.9125	0.889	0.9086	0.9106	0.9149	0.909	0.901	0.8867					H	0.893	0.8868	0.7794	0.9004	0.8573	0.9066	0.8875	0.8977	0.8979	0.8985	0.8916	0.8926	0.8981	0.9034	0.8942	0.8874	0.89	0.8151
			0.8839	0.9014	0.9072	0.9019	0.9003	0.9159	0.9034	0.9235	0.911	0.9109	0.9039	0.9204	0.8943	0.9077	0.9014	0.9121	0.9056	0.9129	0.9256	0.9144	0.9124	0.9035	0.8925	0.8816					I	0.8985	1.0506	0.8804	0.8797	0.8735	0.8855	0.8737	0.8877	0.8953	0.9102	0.8766	0.8929	0.8545	0.8915	0.869	0.9037	0.88	0.8923
			0.8805	0.9086	0.9145	0.9175	0.9165	0.9239	0.9171	0.9209	0.9215	0.9231	0.911	0.9067	0.9127	0.914	0.914	0.9183	0.9291	0.9114	0.9172	0.9247	0.9178	0.8977	0.8912	0.8811					J	0.8722	0.927	0.8814	0.7571	0.8699	0.9512	0.9044	0.9657	0.881	0.9367	0.9061	0.9596	0.891	0.959	0.859	0.7527	0.8728	0.8874
			0.8923	0.9165	0.9038	0.9053	0.8947	0.9046	0.9019	0.9111	0.8983	0.9015	0.9054	0.9136	0.8986	0.9215	0.8965	0.9044	0.9147	0.9012	0.9169	0.9096	0.9092	0.9062	0.8977	0.8916					K	0.823	0.8972	1.0108	0.929	0.8689	0.9244	0.8143	0.9167	0.887	0.7538	0.8874	0.9069	0.8198	0.9292	0.9922	0.9005	0.9208	0.9122
			0.893	0.9153	0.9016	0.8987	0.9053	0.9164	0.903	0.9004	0.9135	0.9078	0.9041	0.916	0.9121	0.9182	0.909	0.91	0.896	0.9139	0.8654	0.9111	0.9054	0.9123	0.9008	0.8749					L	0.8691	0.9221	0.7366	0.9991	0.9217	0.9054	0.9273	0.8964	1.0235	0.901	0.8555	0.8967	0.9015	0.8899	0.7811	0.9948	0.9008	0.9055
			0.9005	0.9046	0.9052	0.9098	0.8899	0.9066	0.8954	0.9039	0.9118	0.9061	0.8916	0.8858	0.8963	0.909	0.8938	0.8852	0.9004	0.9118	0.8858	0.9082	0.899	0.8963	0.8975	0.8811					M	0.8836	0.9004	0.8908	0.9018	0.8749	0.8932	0.8982	0.8922	0.8971	0.8947	0.8882	0.9019	0.8909	0.897	0.887	0.8868	0.8933	0.8868
			0.8869	0.901	0.9028	0.9021	0.897	0.9098	0.9078	0.9161	0.9086	0.8982	0.8953	0.9027	0.9003	0.9033	0.8937	0.8934	0.8954	0.9051	0.8862	0.9008	0.8983	0.8871	0.8791	0.8882					N	0.8707	0.8943	0.8528	0.9055	0.8647	0.8473	0.8681	0.904	0.8678	0.8148	0.8505	0.9157	0.8583	0.8443	0.8727	0.8601	0.8634	0.8509
			0.8763	0.8889	0.8984	0.9085	0.8935	0.8955	0.8773	0.9019	0.8976	0.8896	0.8928	0.8919	0.8882	0.894	0.8915	0.9068	0.8836	0.8962	0.8859	0.8907	0.8886	0.8713	0.8796	0.8768					O	0.8511	0.8661	0.8497	0.8738	0.9007	0.8855	0.8341	0.8864	0.9179	0.8673	0.8578	0.8791	0.8558	0.898	0.8318	0.8973	0.809	0.9103
			0.8457	0.8746	0.879	0.8725	0.8917	0.858	0.8633	0.872	0.8356	0.8568	0.8631	0.8618	0.8878	0.8611	0.866	0.8729	0.8766	0.8734	0.8848	0.8733	0.8723	0.8568	0.8531	0.8286					P	0.8583	0.8626	0.864	0.8593	0.8722	0.8532	0.8575	0.8804	0.7822	0.8637	0.8412	0.8782	0.8601	0.8297	0.8367	0.8025	0.8719	0.8228
	Plate:	Plate#18																												Plate:	Plate#18
			1	2	3	4	5	6	7	8	9	10	11	12	13	14	15	16	17	18	19	20	21	22	23	24						1	2	3	4	5	6	7	8	9	10	11	12	13	14	15	16	17	18
			0.8706	0.8918	0.8926	0.8912	0.8798	0.882	0.8596	0.8651	0.8855	0.9108	0.8788	0.8487	0.878	0.863	0.8794	0.8848	0.8739	0.8714	0.8848	0.8695	0.8544	0.8469	0.8364	0.8211		0.887368			A	0.8614	0.851	0.8636	0.8607	0.8537	0.8354	0.7889	0.8686	0.8584	0.8483	0.8775	0.8545	0.8107	0.8739	0.8548	0.8568	0.872	0.8392
			0.8835	0.9069	0.8863	0.9148	0.9202	0.9262	0.9231	0.9066	0.9043	0.9149	0.8866	0.9031	0.8918	0.9034	0.9035	0.9103	0.9145	0.9153	0.8967	0.9192	0.8992	0.8881	0.8796	0.8244					B	0.8702	0.8654	0.8924	0.8825	0.8495	0.8669	0.8424	0.8758	0.8692	0.8776	0.852	0.8674	0.8687	0.8689	0.8684	0.8712	0.8716	0.8592
			0.9141	0.911	0.9096	0.9108	0.928	0.8949	0.8967	0.9049	0.9239	0.9125	0.949	0.9343	0.9027	0.9198	0.9249	0.9126	0.9134	0.9261	0.9125	0.9206	0.9004	0.9013	0.8857	0.8662					C	0.8776	0.896	0.8595	0.8864	0.8666	0.8637	0.8506	0.8972	0.8914	0.8836	0.8503	0.8835	0.8766	0.8819	0.8677	0.8691	0.8622	0.8761
			0.9075	0.9192	0.9209	0.9068	0.9094	0.9129	0.9087	0.9101	0.9272	0.9067	0.9119	0.875	0.8821	0.9095	0.905	0.917	0.9172	0.9175	0.9002	0.9143	0.8985	0.9042	0.9019	0.879					D	0.8694	0.8998	0.8541	0.9113	0.8541	0.8816	0.8724	0.8955	0.889	0.9206	0.8681	0.8718	0.8778	0.881	0.8524	0.7376	0.8815	0.8881
			0.9125	0.9017	0.9091	0.9119	0.9192	0.9047	0.9172	0.914	0.9147	0.8883	0.9271	0.9248	0.9202	0.9242	0.9211	0.8978	0.9222	0.9192	0.9135	0.9206	0.9118	0.9061	0.902	0.8678					E	0.8654	0.9009	0.8587	0.8902	0.8527	0.8888	0.8844	0.9081	0.807	0.9518	0.8815	0.9022	0.891	0.9051	0.8925	0.884	0.8773	0.9001
			0.8851	0.9295	0.8889	0.9123	0.8916	0.9066	0.9123	0.9165	0.8994	0.9124	0.9065	0.9062	0.9082	0.9235	0.8958	0.9066	0.9092	0.917	0.9132	0.9037	0.8923	0.8991	0.8991	0.8834					F	0.885	0.883	0.876	0.8911	0.8751	0.8663	0.8153	0.8899	0.892	0.911	0.8919	0.8901	0.8888	0.8825	0.8899	0.889	0.8797	0.8971
			0.9079	0.9146	0.9069	0.902	0.9213	0.9073	0.9295	0.9034	0.9098	0.931	0.927	0.9172	0.9044	0.9229	0.917	0.9169	0.9194	0.9186	0.9188	0.9346	0.9053	0.9183	0.9116	0.8875					G	0.8783	0.9014	0.8758	0.8973	0.8552	0.9057	0.9004	0.8984	0.8288	0.8513	0.8934	0.9144	0.8962	0.8995	0.8895	0.8943	0.854	0.9166
			0.9044	0.9125	0.9203	0.9041	0.897	0.9309	0.9203	0.9225	0.9257	0.9031	0.9084	0.9079	0.8943	0.9184	0.9174	0.909	0.9068	0.9099	0.9272	0.9159	0.9019	0.907	0.9082	0.8867					H	0.884	0.8713	0.8897	0.8832	0.8461	0.888	0.8803	0.8999	0.9231	0.9075	0.8939	0.8946	0.8856	0.9115	0.8845	0.8783	0.8795	0.8899
			0.9112	0.9052	0.9014	0.9118	0.9058	0.9095	0.907	0.9224	0.9151	0.9301	0.9182	0.9267	0.8944	0.9263	0.9123	0.9262	0.9232	0.9328	0.94	0.9216	0.9061	0.9051	0.8926	0.8762					I	0.8628	0.8961	0.8822	0.8978	0.879	0.8909	0.8671	0.8599	0.8973	0.9142	0.8864	0.8937	0.8744	0.9108	0.8668	0.9061	0.8891	0.8975
			0.8947	0.9116	0.9122	0.9054	0.9077	0.9155	0.906	0.91	0.9165	0.9128	0.9041	0.927	0.8989	0.9002	0.9257	0.9054	0.9263	0.8793	0.9224	0.9176	0.9172	0.8935	0.8962	0.8773					J	0.8671	0.8959	0.8683	0.8929	0.8843	0.885	0.888	0.8877	0.8997	0.8975	0.8683	0.6036	0.876	0.8938	0.8928	0.9096	0.8931	0.8754
			0.9065	0.9204	0.9028	0.8866	0.908	0.9168	0.9206	0.9025	0.8609	0.9037	0.9116	0.9048	0.9017	0.9118	0.911	0.9129	0.9227	0.9047	0.9102	0.9237	0.9077	0.9256	0.9036	0.8922					K	0.8432	0.8743	0.8571	0.8947	0.8592	0.8881	0.8742	0.8914	0.8706	0.9135	0.8891	0.9092	0.8674	0.8986	0.8653	0.9019	0.7736	0.8958
			0.8964	0.9127	0.8911	0.892	0.9003	0.9123	0.8992	0.8916	0.9057	0.8777	0.8999	0.9027	0.9015	0.9095	0.9124	0.9087	0.9071	0.9064	0.9011	0.8978	0.9088	0.905	0.8812	0.8704					L	0.8869	0.8893	0.8863	0.8793	0.8586	0.8398	0.8864	0.8913	0.8876	0.8886	0.8941	0.8793	0.8673	0.8715	0.8838	0.8723	0.8701	0.8738
			0.9084	0.9044	0.905	0.912	0.8841	0.9053	0.8769	0.9169	0.9137	0.8786	0.8993	0.9091	0.8952	0.9195	0.9	0.8968	0.9058	0.9093	0.8919	0.9226	0.8988	0.9086	0.9047	0.8786					M	0.8751	0.8997	0.8894	0.894	0.8648	0.8675	0.8807	0.881	0.8858	0.803	0.8883	0.9046	0.8928	0.9017	0.8729	0.8807	0.9048	0.8753
			0.8939	0.8983	0.9018	0.8965	0.8953	0.9115	0.9076	0.8972	0.922	0.8977	0.8979	0.8963	0.9084	0.893	0.8955	0.9162	0.8935	0.8871	0.8865	0.8885	0.884	0.8805	0.8717	0.8936					N	0.8727	0.8684	0.8642	0.8743	0.8738	0.8721	0.8939	0.879	0.918	0.8791	0.879	0.8984	0.8844	0.8862	0.828	0.8897	0.8732	0.8831
			0.8788	0.8901	0.9029	0.8874	0.8936	0.8921	0.8948	0.8932	0.8954	0.8901	0.8887	0.8811	0.899	0.8979	0.902	0.8965	0.8847	0.9014	0.8862	0.8614	0.8769	0.878	0.8798	0.8581					O	0.861	0.869	0.8555	0.8251	0.8544	0.8799	0.845	0.888	0.8451	0.9148	0.8687	0.8788	0.8524	0.8914	0.8485	0.8741	0.8551	0.8695
			0.8587	0.8806	0.8853	0.8614	0.8784	0.8628	0.8701	0.8765	0.8734	0.8718	0.8644	0.8671	0.8789	0.8781	0.8667	0.8659	0.8771	0.867	0.8727	0.8732	0.8606	0.8609	0.8544	0.8277					P	0.8462	0.8475	0.8516	0.84	0.831	0.8583	0.8605	0.8464	0.8543	0.8568	0.825	0.8449	0.8495	0.862	0.8306	0.8462	0.844	0.8531
	Plate:	Plate#19																												Plate:	Plate#19
			1	2	3	4	5	6	7	8	9	10	11	12	13	14	15	16	17	18	19	20	21	22	23	24						1	2	3	4	5	6	7	8	9	10	11	12	13	14	15	16	17	18
		A	0.883	0.8789	0.8847	0.8903	0.8611	0.8887	0.885	0.8581	0.8831	0.8789	0.8868	0.8078	0.8701	0.8686	0.8641	0.8772	0.8867	0.8752	0.873	0.8588	0.8744	0.8606	0.8485	0.8142		0.882979			A	0.8283	0.8289	0.8309	0.8373	0.8395	0.829	0.8358	0.8202	0.8436	0.849	0.8454	0.823	0.8397	0.8434	0.8346	0.8528	0.8508	0.827
		B	0.8784	0.8931	0.8856	0.8937	0.8961	0.8985	0.9073	0.8944	0.9127	0.9118	0.9001	0.899	0.9121	0.8885	0.9037	0.9099	0.9218	0.923	0.9148	0.9269	0.9085	0.9055	0.8953	0.8434					B	0.843	0.8548	0.8412	0.8368	0.8537	0.8463	0.8623	0.8356	0.856	0.8723	0.8307	0.7737	0.8334	0.8752	0.8438	0.8479	0.8607	0.8473
		C	0.898	0.8962	0.8933	0.9119	0.913	0.8815	0.9112	0.8921	0.9014	0.8903	0.9975	0.9794	0.8978	0.926	0.9055	0.9181	0.9253	0.9128	0.8965	0.9029	0.9314	0.9129	0.91	0.8629					C	0.8603	0.85	0.8438	0.8616	0.8438	0.8773	0.8415	0.8307	0.8587	0.8381	0.8496	0.8332	0.8564	0.8726	0.864	0.8617	0.8448	0.8582
		D	0.9183	0.9033	0.9257	0.8956	0.9058	0.9184	0.9107	0.8948	0.9485	0.9027	0.931	0.9564	0.9043	0.9084	0.9267	0.9171	0.9297	0.9242	0.9155	0.9025	0.9171	0.9171	0.9096	0.9061					D	0.8504	0.8511	0.8478	0.7101	0.8299	0.8469	0.8484	0.836	0.884	0.844	0.8504	0.8292	0.8196	0.864	0.8599	0.8634	0.8662	0.839
		E	0.8926	0.8969	0.8864	0.8927	0.8883	0.8946	0.9295	0.9198	0.8917	0.9095	0.9106	0.9223	0.9096	0.929	0.916	0.9107	0.9196	0.9237	0.9158	0.907	0.9145	0.9053	0.9033	0.8708					E	0.8374	0.8466	0.8355	0.8589	0.8689	0.8466	0.8324	0.8486	0.8563	0.8745	0.8535	0.8547	0.8415	0.8798	0.8641	0.8383	0.8427	0.8569
		F	0.8711	0.9084	0.8623	0.9173	0.9081	0.9	0.8941	0.9002	0.9105	0.9083	0.9147	0.9106	0.9209	0.9216	0.8973	0.9108	0.8975	0.9312	0.8716	0.9401	0.8966	0.9163	0.9059	0.9084					F	0.8331	0.8594	0.8522	0.8703	0.8132	0.8517	0.8325	0.8701	0.8766	0.8614	0.8297	0.8721	0.8794	0.8796	0.8299	0.8712	0.8585	0.8701
		G	0.888	0.8944	0.8992	0.8719	0.8944	0.889	0.8928	0.9043	0.8939	0.9235	0.9259	0.8955	0.9154	0.9408	0.9266	0.9146	0.9201	0.9067	0.904	0.9158	0.9101	0.9103	0.9116	0.8863					G	0.8543	0.8489	0.8449	0.8487	0.8281	0.855	0.8664	0.8445	0.8553	0.8727	0.8705	0.8539	0.8374	0.8618	0.8536	0.8747	0.8585	0.8603
		H	0.8862	0.8933	0.893	0.8937	0.8894	0.866	0.9244	0.8814	0.9439	0.9124	0.9146	0.9038	0.9181	0.9223	0.8892	0.9107	0.9235	0.9288	0.9166	0.9151	0.9103	0.9098	0.9112	0.8888					H	0.8585	0.8537	0.8451	0.8737	0.8554	0.872	0.8414	0.8739	0.8747	0.8771	0.8425	0.8716	0.8481	0.8665	0.8449	0.8701	0.8559	0.8606
		I	0.8854	0.88	0.8915	0.8771	0.8829	0.8993	0.8722	0.8969	0.9052	0.8958	0.8896	0.8849	0.9001	0.8959	0.8939	0.9019	0.9243	0.9063	0.9206	0.9049	0.92	0.8973	0.8791	0.8853					I	0.8514	0.8735	0.8327	0.8734	0.8208	0.8687	0.8283	0.8801	0.8608	0.852	0.8459	0.8661	0.823	0.8814	0.8591	0.1085	0.8645	0.8616
		J	0.8783	0.8863	0.9099	0.8552	0.9057	0.8736	0.906	0.9235	0.918	0.9041	0.8996	0.9066	0.8822	0.9251	0.9226	0.8937	0.9133	0.9207	0.918	0.9264	0.9155	0.8911	0.925	0.8756					J	0.8623	0.8637	0.8596	0.8361	0.8673	0.8575	0.85	0.8613	0.8829	0.8604	0.8613	0.8659	0.8543	0.8504	0.8682	0.8535	0.8449	0.8515
		K	0.8828	0.8942	0.8841	0.8827	0.8857	0.8981	0.8982	0.882	0.921	0.8865	0.8949	0.7954	0.908	0.8242	0.9034	0.9138	0.9183	0.8944	0.9021	0.8978	0.9015	0.8983	0.897	0.8807					K	0.8577	0.8751	0.8717	0.8504	0.8619	0.863	0.8764	0.8634	0.8843	0.8569	0.8697	0.8069	0.8645	0.8042	0.8667	0.8658	0.8761	0.8538
		L	0.8809	0.887	0.8261	0.8829	0.8839	0.8901	0.8996	0.8776	0.9021	0.8836	0.8785	0.8829	0.8935	0.9001	0.9147	0.9041	0.9152	0.9043	0.8928	0.9026	0.8573	0.8966	0.8872	0.876					L	0.8463	0.8486	0.8036	0.855	0.8539	0.8956	0.8636	0.8627	0.8613	0.8561	0.8654	0.8571	0.8719	0.8638	0.8658	0.847	0.8569	0.852
		M	0.8923	0.8822	0.9052	0.9008	0.8822	0.8391	0.8794	0.8783	0.864	0.8953	0.8684	0.8751	0.9032	0.9031	0.8861	0.8803	0.9046	0.8973	0.8973	0.9061	0.9142	0.8849	0.88	0.8742					M	0.8614	0.8695	0.8798	0.8769	0.8497	0.828	0.883	0.8613	0.8636	0.8818	0.8881	0.8613	0.8584	0.8615	0.8359	0.8524	0.8847	0.8588
		N	0.8888	0.8797	0.8874	0.8855	0.9143	0.8754	0.9125	0.884	0.9248	0.8705	0.9062	0.8695	0.908	0.8803	0.8907	0.9217	0.8962	0.9015	0.8955	0.9037	0.8981	0.848	0.8852	0.8864					N	0.8596	0.8745	0.867	0.8545	0.7918	0.8674	0.8838	0.8786	0.8034	0.8549	0.8588	0.8772	0.8582	0.8666	0.8398	0.8704	0.8583	0.8733
		O	0.87	0.8796	0.8866	0.8672	0.8927	0.879	0.8911	0.8771	0.8843	0.8634	0.8677	0.8923	0.8452	0.8889	0.9132	0.8909	0.8947	0.8842	0.9036	0.8871	0.8772	0.8629	0.8892	0.8674					O	0.8594	0.8576	0.8667	0.8493	0.8331	0.8611	0.8513	0.8582	0.8463	0.8797	0.849	0.8363	0.8249	0.8666	0.8396	0.8541	0.8495	0.6102
		P	0.874	0.8758	0.8902	0.8781	0.8827	0.869	0.8733	0.8662	0.8774	0.8505	0.8695	0.8643	0.8841	0.8728	0.8083	0.864	0.8825	0.8673	0.8878	0.8692	0.837	0.8231	0.85	0.8313					P	0.8284	0.85	0.8568	0.8449	0.8504	0.8321	0.8296	0.8578	0.8445	0.8361	0.8158	0.8294	0.8361	0.8464	0.7808	0.8217	0.8271	0.8339
	Plate:	Plate#20																												Plate:	Plate#20
			1	2	3	4	5	6	7	8	9	10	11	12	13	14	15	16	17	18	19	20	21	22	23	24						1	2	3	4	5	6	7	8	9	10	11	12	13	14	15	16	17	18
		A	0.8664	0.8898	0.8901	0.8849	0.8687	0.8821	0.8989	0.8577	0.896	0.9029	0.9036	0.869	0.8865	0.8831	0.8961	0.8933	0.8978	0.8908	0.8917	0.9047	0.9166	0.89	0.8871	0.8574		0.906421			A	0.9011	0.8326	0.9025	0.8459	0.9001	0.8433	0.8989	0.8711	0.8913	0.871	0.8963	0.8541	0.8765	0.8535	0.8783	0.8638	0.8861	0.8524
		B	0.9011	0.9066	0.8988	0.9085	0.919	0.9099	0.9126	0.9153	0.919	0.9228	0.8893	0.9131	0.9117	0.9322	0.92	0.924	0.9229	0.9318	0.9177	0.93	0.933	0.9211	0.9088	0.8759					B	0.902	0.8705	0.8983	0.8844	0.8654	0.9044	0.877	0.8929	0.8808	0.89	0.8889	0.8714	0.8831	0.8834	0.8757	0.8973	0.8757	0.8841
		C	0.9153	0.9139	0.9106	0.903	0.9079	0.9101	0.9103	0.9049	0.9322	0.9138	0.9479	0.9505	0.9208	0.932	0.9291	0.9333	0.9327	0.9341	0.9257	0.9306	0.936	0.9228	0.915	0.8862					C	0.8951	0.8868	0.8573	0.8986	0.8875	0.872	0.8727	0.894	0.8928	0.8902	0.8677	0.9033	0.8843	0.8734	0.8853	0.885	0.8715	0.8996
		D	0.925	0.9128	0.9272	0.9124	0.9272	0.9257	0.9321	0.9275	0.9323	0.9146	0.9441	0.9981	0.9033	0.9296	0.9346	0.9269	0.9396	0.9371	0.9323	0.9321	0.928	0.924	0.9197	0.9254					D	0.8951	0.883	0.8812	0.901	0.8787	0.8872	0.8796	0.9077	0.8929	0.8925	0.8827	0.8987	0.9173	0.8929	0.8942	0.8801	0.8945	0.8955
		E	0.9134	0.9016	0.9208	0.9114	0.9333	0.9211	0.9112	0.9311	0.917	0.9342	0.9252	0.9344	0.9384	0.941	0.9432	0.927	0.9248	0.9326	0.9273	0.9322	0.9298	0.9244	0.9268	0.8964					E	0.8736	0.8996	0.8802	0.8868	0.8768	0.87	0.8822	0.9135	0.8965	0.9056	0.8785	0.9009	0.903	0.9135	0.8996	0.8961	0.858	0.8855
		F	0.9012	0.9173	0.9176	0.9261	0.9219	0.9142	0.9379	0.9406	0.9197	0.9202	0.9326	0.9373	0.9355	0.9527	0.9178	0.9251	0.9196	0.9326	0.927	0.9433	0.9181	0.9331	0.9146	0.9202					F	0.8905	0.8798	0.8689	0.9129	0.8715	0.8861	0.8677	0.8959	0.8949	0.8897	0.8796	0.9135	0.9018	0.9059	0.2233	0.8859	0.8898	0.8896
		G	0.9155	0.915	0.9008	0.9089	0.9148	0.922	0.9389	0.9176	0.9328	0.9442	0.9426	0.9385	0.9217	0.9396	0.9328	0.9337	0.9365	0.9292	0.9162	0.9478	0.9149	0.9339	0.9202	0.9105					G	0.8874	0.8824	0.8609	0.8956	0.8854	0.8906	0.8822	0.8848	0.8958	0.9023	0.8831	0.898	0.8975	0.8958	0.8964	0.9011	0.891	0.9018
		H	0.9164	0.9198	0.9132	0.9298	0.9187	0.94	0.9176	0.9196	0.9389	0.9299	0.9395	0.9407	0.899	0.9455	0.9129	0.9327	0.9336	0.9471	0.9259	0.9363	0.9188	0.929	0.9197	0.9194					H	0.9022	0.8674	0.9111	0.8627	0.8885	0.8934	0.9108	0.8826	0.9095	0.9049	0.9128	0.9002	0.9034	0.9034	0.9098	0.885	0.9058	0.889
		I	0.9033	0.9417	0.9089	0.911	0.912	0.9225	0.8256	0.9118	0.9265	0.91	0.9292	0.9306	0.9116	0.9333	0.9356	0.9368	0.9428	0.9374	0.9305	0.9434	0.9389	0.9283	0.9085	0.9049					I	0.8706	0.8876	0.8861	0.862	0.8912	0.8794	0.8158	0.8751	0.9178	0.8782	0.8979	0.9044	0.9063	0.8906	0.9043	0.8824	0.9104	0.8992
		J	0.903	0.9301	0.9084	0.9184	0.9233	0.9386	0.9198	0.9335	0.9265	0.9524	0.9614	0.8705	0.9293	0.9293	0.9296	0.9471	0.934	0.9322	0.933	0.9581	0.9495	0.9259	0.9075	0.9102					J	0.8798	0.901	0.8545	0.9015	0.883	0.8759	0.8886	0.9004	0.8872	0.9029	0.8913	0.9293	0.9036	0.9048	0.8784	0.9272	0.8989	0.9131
		K	0.9173	0.9223	0.9069	0.9006	0.9074	0.9192	0.905	0.916	0.9195	0.9119	0.9399	0.9121	0.9251	0.9296	0.9167	0.9224	0.9334	0.928	0.9382	0.9369	0.9397	0.9329	0.9293	0.907					K	0.8553	0.8868	0.8021	0.9049	0.893	0.9003	0.8892	0.8972	0.8706	0.8991	0.893	0.9046	0.8947	0.8962	0.898	0.9023	0.8939	0.9135
		L	0.9029	0.9164	0.9071	0.883	0.9103	0.9259	0.9063	0.9087	0.9241	0.9292	0.9142	0.9182	0.9108	0.9308	0.9309	0.9482	0.9184	0.9383	0.913	0.9284	0.9242	0.9549	0.9046	0.9031					L	0.8623	0.8922	0.873	0.8849	0.8687	0.8797	0.8702	0.9123	0.8978	0.9025	0.8758	0.8811	0.8709	0.8993	0.8951	0.896	0.8814	0.8915
		M	0.9156	0.9148	0.899	0.9224	0.8887	0.9116	0.9035	0.9147	0.9314	0.916	0.9194	0.9114	0.9132	0.9314	0.9105	0.912	0.931	0.9278	0.8991	0.9372	0.9314	0.9228	0.9106	0.8979					M	0.8696	0.8826	0.8614	0.9045	0.8508	0.8895	0.8766	0.8889	0.8644	0.8823	0.8767	0.9018	0.871	0.9083	0.8604	0.9088	0.8785	0.8841
		N	0.906	0.9224	0.9164	0.9012	0.8981	0.8935	0.9103	0.9277	0.9327	0.9182	0.9085	0.9139	0.9133	0.924	0.9157	0.9332	0.9156	0.9327	0.905	0.9362	0.9143	0.9102	0.8916	0.9043					N	0.8651	0.872	0.8532	0.8808	0.8432	0.8626	0.8673	0.8852	0.8824	0.8993	0.864	0.8906	0.8549	0.898	0.8742	0.8899	0.8665	0.8664
		O	0.8949	0.8878	0.8936	0.9034	0.9081	0.8861	0.9094	0.9069	0.9112	0.9027	0.9074	0.8966	0.8997	0.9146	0.9005	0.8887	0.9041	0.9085	0.9246	0.9129	0.9055	0.8856	0.896	0.8875					O	0.8547	0.8622	0.8551	0.8831	0.873	0.8726	0.8566	0.896	0.8825	0.8951	0.8658	0.8898	0.8878	0.8749	0.9103	0.8542	0.9048	0.869
		P	0.8842	0.8878	0.8975	0.8832	0.898	0.8808	0.8814	0.8985	0.8788	0.8781	0.8681	0.8803	0.8867	0.8922	0.8749	0.8833	0.8893	0.8826	0.8871	0.8823	0.8803	0.8804	0.865	0.8581					P	0.8525	0.8588	0.8575	0.8589	0.8236	0.8654	0.855	0.8682	0.8417	0.8864	0.8422	0.8739	0.8397	0.8841	0.8222	0.8849	0.8422	0.8738
																														Plate:
	Plate:	Plate#21	1	2	3	4	5	6	7	8	9	10	11	12	13	14	15	16	17	18	19	20	21	22	23	24					Plate#21	1	2	3	4	5	6	7	8	9	10	11	12	13	14	15	16	17	18
		A	0.8987	0.889	0.8887	0.8885	0.8601	0.8709	0.9146	0.8811	0.869	0.9257	0.8897	0.8934	0.8668	0.8741	0.897	0.8944	0.8984	0.8984	0.8757	0.9122	0.8853	0.9159	0.9023	0.8738		0.904868			A	0.8769	0.8816	0.8751	0.8746	0.8459	0.8617	0.8606	0.832	0.8832	0.8947	0.8792	0.8337	0.8714	0.8514	0.8487	0.8686	0.8681	0.8361
		B	0.9208	0.8997	0.9292	0.898	0.9068	0.9297	0.9044	0.903	0.9059	0.9118	0.8783	0.9101	0.8912	0.904	0.8259	0.9124	0.8966	0.906	0.916	0.9072	0.9082	0.916	0.8869	0.8715					B	0.8957	0.8898	0.8583	0.8848	0.9016	0.8971	0.8814	0.8734	0.8677	0.8975	0.8687	0.8733	0.8737	0.881	0.8284	0.8696	0.879	0.8778
		C	0.9425	0.9092	0.9083	0.8895	0.9222	0.8884	0.9029	0.9202	0.9042	0.9167	0.8884	0.9169	0.9232	0.9057	0.9162	0.9009	0.8999	0.9221	0.9189	0.9242	0.9046	0.9174	0.9097	0.893					C	0.9011	0.8871	0.8924	0.8919	0.8751	0.8844	0.8599	0.8687	0.8823	0.89	0.887	0.889	0.8783	0.8337	0.899	0.8993	0.8809	0.8883
		D	0.9358	0.9179	0.9115	0.9212	0.8871	0.9125	0.9002	0.9136	0.9105	0.9424	0.9131	0.9318	0.9343	0.9001	0.918	0.9012	0.9212	0.9211	0.9142	0.937	0.8905	0.9034	0.8982	0.8841					D	0.9018	0.8909	0.8798	0.8895	0.8597	0.8663	0.88	0.8867	0.9023	0.8751	0.8745	0.8595	0.8725	0.8914	0.8343	0.9158	0.8992	0.8887
		E	0.9163	0.9219	0.9275	0.905	0.9037	0.8902	0.9677	0.931	0.8995	0.9213	0.923	0.9501	0.9205	0.9295	0.9256	0.9248	0.9105	0.9186	0.9014	0.9228	0.9215	0.8725	0.8904	0.8914					E	0.8836	0.8818	0.878	0.8753	0.8822	0.8684	0.8551	0.9012	0.8874	0.905	0.9028	0.8918	0.8921	0.8827	0.8961	0.8546	0.8984	0.8775
		F	0.9213	0.9154	0.8928	0.9276	0.9016	0.9165	0.904	0.9276	0.899	0.9058	0.9262	0.9236	0.915	0.9264	0.9166	0.9144	0.9243	0.9307	0.9127	0.9221	0.9098	0.932	0.9248	0.8832					F	0.8666	0.8978	0.8766	0.8845	0.8802	0.8705	0.8846	0.8969	0.8771	0.8894	0.8744	0.8845	0.8659	0.9009	0.8801	0.9109	0.8899	0.9083
		G	0.9291	0.9215	0.9182	0.0849	0.9035	0.9081	0.9241	0.9207	0.942	0.9246	0.9213	0.9241	0.9475	0.9172	0.9188	0.9089	0.9283	0.9128	0.9342	0.9173	0.9046	0.911	0.903	0.9011					G	0.896	0.8966	0.8475	0.0818	0.8612	0.8838	0.8781	0.8928	0.8826	0.936	0.8923	0.8981	0.8606	0.9156	0.8712	0.8915	0.9148	0.9023
		H	0.9275	0.9209	0.917	0.8807	0.8898	0.9155	0.9224	0.9134	0.8598	0.9275	0.9064	0.9309	0.9058	0.9341	0.9316	0.907	0.8987	0.9269	0.8819	0.9402	0.9091	0.9188	0.9072	0.9044					H	0.8997	0.8934	0.8801	0.8634	0.8762	0.8838	0.8968	0.906	0.8704	0.89	0.8907	0.8918	0.8752	0.904	0.8957	0.885	0.8796	0.8883
		I	0.9	0.9148	0.8295	0.9067	0.8944	0.9091	0.8969	0.9306	0.9336	0.9257	0.9287	0.9322	0.92	0.9149	0.8992	0.9245	0.9117	0.9197	0.929	0.9708	0.9496	0.9133	0.9107	0.9121					I	0.886	0.8771	0.4602	0.8838	0.8712	0.8765	0.863	0.8894	0.9067	0.9008	0.8853	0.8913	0.8725	0.8904	0.9013	0.8822	0.8897	0.889
		J	0.9075	0.9224	0.8943	0.9265	0.921	0.9232	0.9094	0.9084	0.8715	0.9164	0.9143	0.9265	0.9254	0.9338	0.902	0.9256	0.9371	0.9256	0.9078	0.9153	0.9155	0.9028	0.8979	0.9088					J	0.882	0.8442	0.9072	0.8428	0.8714	0.8374	0.8756	0.8839	0.8839	0.9271	0.8881	0.9069	0.8907	0.8638	0.9033	0.8743	0.8585	0.8796
		K	0.8982	0.9057	0.881	0.9119	0.9147	0.9155	0.904	0.9138	0.9179	0.9403	0.9022	0.9193	0.9058	0.8975	0.92	0.9258	0.9184	0.9148	0.912	0.9042	0.9188	0.8949	0.8927	0.8982					K	0.9196	0.8499	0.9113	0.8133	0.9116	0.8254	0.8742	0.868	0.8843	0.8452	0.8807	0.8741	0.8903	0.8909	0.8675	0.8812	0.8788	0.8854
		L	0.9317	0.9239	0.8979	0.9237	0.8738	0.9052	0.8894	0.9116	0.9074	0.9055	0.9086	0.9159	0.8997	0.9247	0.9123	0.9201	0.9266	0.9144	0.9065	0.9107	0.9095	0.9132	0.9083	0.9003					L	0.9195	0.8867	0.9271	0.8655	0.9194	0.8933	0.8589	0.8537	0.9114	0.877	0.8606	0.8954	0.8675	0.8925	0.8717	0.8791	0.8748	0.8843
		M	0.9099	0.94	0.8984	0.9209	0.9406	0.8905	0.905	0.9231	0.8808	0.8993	0.9195	0.9077	0.92	0.9218	0.9057	0.9087	0.9117	0.8982	0.9052	0.9258	0.9107	0.9088	0.8921	0.9156					M	0.9002	0.8904	0.8589	0.8724	0.8602	0.8741	0.8556	0.8447	0.818	0.8894	0.8639	0.8755	0.8006	0.8814	0.8586	0.8566	0.8865	0.8673
		N	0.892	0.9068	0.884	0.9032	0.887	0.9189	0.9105	0.9181	0.8917	0.9121	0.9252	0.9291	0.9015	0.9345	0.8937	0.9211	0.8927	0.909	0.8931	0.9319	0.9111	0.8853	0.9019	0.8794					N	0.863	0.8806	0.8447	0.8638	0.8267	0.8894	0.8643	0.87	0.857	0.8775	0.8631	0.8752	0.8692	0.8657	0.8817	0.8208	0.8624	0.8588
		O	0.8829	0.8796	0.8629	0.9028	0.9014	0.8891	0.8833	0.8973	0.8963	0.8979	0.8938	0.9302	0.9016	0.9005	0.8901	0.8862	0.9152	0.8887	0.8966	0.8881	0.9032	0.9133	0.9308	0.8777					O	0.8984	0.8942	0.8777	0.8772	0.8951	0.8794	0.8723	0.8716	0.8941	0.886	0.8699	0.8377	0.8661	0.8869	0.858	0.8336	0.8654	0.8465
		P	0.8823	0.9105	0.8784	0.8711	0.8792	0.8758	0.7767	0.9102	0.7915	0.8763	0.8977	0.8804	0.8711	0.8732	0.8886	0.8701	0.8952	0.8792	0.8907	0.8891	0.8872	0.8911	0.8832	0.8589					P	0.8847	0.8847	0.8805	0.8862	0.8525	0.8755	0.7298	0.8411	0.7801	0.8746	0.8266	0.882	0.8253	0.8943	0.8803	0.8482	0.8912	0.8227
	Plate:	Plate#22																												Plate:	Plate#22
			1	2	3	4	5	6	7	8	9	10	11	12	13	14	15	16	17	18	19	20	21	22	23	24						1	2	3	4	5	6	7	8	9	10	11	12	13	14	15	16	17	18
			0.9115	0.8943	0.8968	0.9073	0.8969	0.8795	0.9161	0.8546	0.9045	0.8355	0.9133	0.8977	0.8916	0.8868	0.9133	0.9045	0.9163	0.8974	0.9051	0.9135	0.9093	0.9005	0.8781	0.8381		0.910171			A	0.8893	0.8731	0.8776	0.8795	0.7909	0.8961	0.8785	0.811	0.8743	0.791	0.8791	0.834	0.867	0.8544	0.8873	0.8788	0.8777	0.8637
			0.9302	0.9243	0.9344	0.9389	0.9216	0.9161	0.9219	0.9298	0.9409	0.933	0.9184	0.934	0.9274	0.9336	0.9344	0.9412	0.9303	0.9327	0.9302	0.9448	0.9394	0.9404	0.9043	0.8713					B	0.9029	0.9012	0.8937	0.8875	0.9113	0.9022	0.9061	0.8873	0.9093	0.9093	0.8882	0.8778	0.9005	0.8726	0.8889	0.8895	0.884	0.8959
			0.9398	0.936	0.9203	0.9228	0.9315	0.925	0.9351	0.915	0.943	0.9184	1.0061	0.9364	0.9352	0.9226	0.9352	0.9258	0.942	0.9398	0.9375	0.9389	0.9456	0.9318	0.916	0.8814					C	0.8882	0.9016	0.9086	0.9019	0.9127	0.8914	0.8987	0.9133	0.9153	0.8894	0.9153	0.9053	0.8968	0.9132	0.8983	0.9201	0.9081	0.9
			0.9491	0.9354	0.932	0.9385	0.9091	0.9387	0.9214	0.9382	0.9394	0.9464	0.947	0.9301	0.9338	0.942	0.9321	0.9439	0.9373	0.9504	0.9374	0.9481	0.9395	0.9403	0.9195	0.8787					D	0.9254	0.9071	0.917	0.9042	0.888	0.8957	0.9103	0.9042	0.9078	0.8916	0.9045	0.8952	0.902	0.9097	0.9048	0.9198	0.9064	0.925
			0.9248	0.9376	0.9186	0.9262	0.9226	0.92	0.9307	0.9444	0.9289	0.9475	0.9356	0.9433	0.9488	0.9537	0.9354	0.9355	0.9347	0.9446	0.9434	0.9512	0.9449	0.9342	0.9218	0.8919					E	0.899	0.889	0.8973	0.8966	0.8849	0.9199	0.8847	0.9129	0.8998	0.9082	0.8865	0.9104	0.8858	0.906	0.9109	0.8958	0.8841	0.9168
			0.9411	0.9364	0.9224	0.9447	0.9243	0.9407	0.9269	0.9394	0.9337	0.9442	0.9389	0.9455	0.9447	0.9541	0.9427	0.9476	0.9451	0.9433	0.9456	0.9519	0.939	0.9383	0.9248	0.8979					F	0.893	0.8997	0.8999	0.9061	0.8948	0.8864	0.907	0.9192	0.9055	0.9142	0.9109	0.9	0.9128	0.8832	0.885	0.8804	0.8686	0.9096
			0.9372	0.9417	0.9328	0.9426	0.9317	0.9551	0.9279	0.9456	0.9431	0.9471	0.9365	0.9436	0.9391	0.9464	0.9505	0.9339	0.9518	0.9521	0.9261	0.9604	0.9286	0.9303	0.9192	0.891					G	0.8958	0.9041	0.8696	0.9186	0.8851	0.9028	0.8881	0.9181	0.8939	0.9292	0.9008	0.9131	0.8851	0.9327	0.9119	0.9197	0.8869	0.8954
			0.9499	0.9285	0.9409	0.9476	0.9255	0.9474	0.933	0.9414	0.9485	0.9718	0.9587	0.9563	0.9422	0.9595	0.9448	0.8862	0.9381	0.9627	0.9435	0.9616	0.9463	0.9364	0.923	0.8953					H	0.9003	0.9051	0.8982	0.909	0.7912	0.899	0.9111	0.9154	0.9196	0.8878	0.9086	0.9075	0.8988	0.9069	0.9027	0.8693	0.8958	0.9163
			0.9198	0.9419	0.9195	0.9405	0.9302	0.9473	0.9282	0.9409	0.9565	0.953	0.924	0.9523	0.9304	0.9529	0.9305	0.9503	0.9393	0.9528	0.9488	0.9633	0.9317	0.9386	0.9235	0.8984					I	0.9049	0.8955	0.8919	0.9089	0.8978	0.9032	0.8748	0.9162	0.9041	0.9083	0.8942	0.9095	0.8777	0.909	0.8827	0.9305	0.89	0.9126
			0.9231	0.9451	0.923	0.9414	0.9419	0.9382	0.9465	0.9396	0.9459	0.9519	0.9363	0.9611	0.9417	0.9631	0.9495	0.9642	0.9598	0.9608	0.9382	0.9645	0.9382	0.9366	0.9136	0.8955					J	0.9015	0.9203	0.8887	0.9014	0.9155	0.8795	0.9036	0.91	0.9103	0.9225	0.9042	0.9133	0.9032	0.9012	0.9136	0.8884	0.9293	0.7974
			0.912	0.9208	0.928	0.9351	0.932	0.939	0.9318	0.9367	0.9345	0.9498	0.9246	0.95	0.9422	0.9347	0.9388	0.9585	0.9414	0.9543	0.9359	0.9422	0.9306	0.9265	0.9206	0.8988					K	0.8893	0.9319	0.8911	0.8986	0.9099	0.879	0.9092	0.9029	0.8994	0.9022	0.9063	0.8936	0.9048	0.9035	0.922	0.9097	0.9937	0.8834
			0.9323	0.9291	0.9297	0.9276	0.9218	0.9548	0.9366	0.9507	0.9407	0.9504	0.9441	0.9327	0.9308	0.9467	0.9493	0.9569	0.9423	0.9541	0.9358	0.9367	0.9373	0.9378	0.9281	0.8988					L	0.8969	0.906	0.8972	0.8918	0.9258	0.8937	0.8985	0.8844	0.8902	0.9016	0.8933	0.8874	0.8958	0.897	0.9214	0.8888	0.8974	0.8856
			0.9251	0.9368	0.9355	0.9432	0.9325	0.9271	0.9311	0.9372	0.9345	0.9237	0.9413	0.9488	0.942	0.9508	0.9238	0.9427	0.9305	0.9395	0.9081	0.9439	0.9019	0.9203	0.903	0.9098					M	0.9038	0.9202	0.8934	0.9171	0.8845	0.905	0.8902	0.9032	0.8934	0.9195	0.883	0.9171	0.8753	0.9026	0.8781	0.8823	0.9151	0.8464
			0.9232	0.9295	0.9114	0.9382	0.9161	0.9278	0.9302	0.9423	0.941	0.9425	0.9368	0.9506	0.9402	0.949	0.9271	0.9489	0.9278	0.9346	0.9421	0.9575	0.9371	0.9129	0.9101	0.8877					N	0.8831	0.8914	0.87	0.9034	0.8761	0.9343	0.8834	0.9167	0.8925	0.8868	0.8674	0.8896	0.8798	0.8866	0.8968	0.926	0.9434	0.9117
			0.8993	0.923	0.8829	0.924	0.9201	0.9131	0.9034	0.9278	0.92	0.9285	0.9102	0.9306	0.8831	0.9296	0.9093	0.918	0.9218	0.9255	0.9212	0.9201	0.9046	0.9174	0.9244	0.8814					O	0.8911	0.9039	0.8924	0.8954	0.8801	0.898	0.8978	0.9027	0.9072	0.8827	0.8911	0.8767	0.8553	0.8802	0.8725	0.8865	0.8723	0.885
			0.906	0.9074	0.901	0.9015	0.8992	0.9083	0.9011	0.905	0.9116	0.9052	0.9035	0.909	0.8993	0.9051	0.8471	0.9001	0.8966	0.9011	0.8951	0.8965	0.8919	0.8996	0.8871	0.8628					P	0.8907	0.8882	0.8916	0.8933	0.8672	0.1052	0.8426	0.875	0.8645	0.8941	0.8573	0.8724	0.8666	0.8714	0.8312	0.8709	0.8638	0.8673
	Plate:	Plate#23																												Plate:	Plate#23
			1	2	3	4	5	6	7	8	9	10	11	12	13	14	15	16	17	18	19	20	21	22	23	24						1	2	3	4	5	6	7	8	9	10	11	12	13	14	15	16	17	18
			0.9187	0.9208	0.9263	0.9248	0.9036	0.914	0.9213	0.8928	0.8851	0.9284	0.9259	0.8975	0.9127	0.8971	0.9209	0.9172	0.919	0.9087	0.921	0.9126	0.9262	0.9071	0.9025	0.8718		0.929229			A	0.9067	0.8924	0.9016	0.8974	0.9018	0.8702	0.9254	0.8883	0.9132	0.8852	0.9097	0.8861	0.911	0.8778	0.9263	0.8994	0.9036	0.8799
			0.9315	0.9411	0.9298	0.9373	0.9393	0.9343	0.9416	0.9374	0.9459	0.954	0.9216	0.93	0.9311	0.9372	0.9353	0.9323	0.942	0.9397	0.9401	0.9463	0.9414	0.9367	0.9166	0.8915					B	0.9184	0.8988	0.9208	0.9207	0.9124	0.9202	0.8966	0.9256	0.9098	0.9024	0.8993	0.9302	0.8924	0.9254	0.9016	0.9179	0.8943	0.8989
			0.9458	0.9387	0.9385	0.9424	0.9373	0.9303	0.9211	0.9309	0.951	0.9276	0.9651	0.9586	0.9431	0.9509	0.952	0.944	0.9511	0.9521	0.9234	0.9477	0.947	0.948	0.9303	0.9137					C	0.9365	0.9127	0.9009	0.9187	0.9297	0.9176	0.8894	0.9303	0.895	0.9196	0.8971	0.9242	0.8773	0.9101	0.8934	0.9226	0.8868	0.9046
			0.9476	0.94	0.9509	0.934	0.9271	0.9278	0.9434	0.9416	0.9521	0.9285	0.9486	0.9262	0.9211	0.9515	0.9367	0.9451	0.9516	0.9488	0.9381	0.9446	0.9391	0.9489	0.9333	0.9328					D	0.9363	0.9076	0.8838	0.9337	0.8947	0.9333	0.8851	0.9306	0.9032	0.8874	0.8978	0.925	0.894	0.9076	0.8893	0.9233	0.8906	0.9231
			0.9425	0.9303	0.9355	0.9348	0.9397	0.9334	0.9311	0.9465	0.9391	0.9581	0.9355	0.9473	0.94	0.9489	0.9407	0.9364	0.9443	0.9405	0.9427	0.9413	0.9357	0.9438	0.9314	0.92					E	0.9059	0.9301	0.8844	0.9228	0.8561	0.9451	0.8984	0.9427	0.8784	0.9464	0.8966	0.9382	0.8745	0.937	0.891	0.9357	0.8738	0.9264
			0.9288	0.9368	0.9402	0.9321	0.9305	0.9303	0.9366	0.9591	0.9435	0.9479	0.9467	0.9485	0.9469	0.9675	0.9254	0.9421	0.9462	0.9502	0.9417	0.9422	0.9384	0.947	0.9334	0.929					F	0.9141	0.9266	0.8979	0.9154	0.8864	0.9248	0.9101	0.9033	0.9117	0.9168	0.901	0.9268	0.9168	0.9072	0.916	0.9041	0.9243	0.8914
			0.9409	0.9432	0.9295	0.9287	0.9338	0.9491	0.9374	0.9306	0.945	0.9594	0.9615	0.9534	0.9265	0.9578	0.9439	0.9435	0.9486	0.9527	0.9305	0.9511	0.9422	0.9629	0.9357	0.9237					G	0.9001	0.9258	0.9145	0.929	0.9173	0.9351	0.9138	0.9447	0.9152	0.9217	0.9141	0.9249	0.9189	0.9452	0.9057	0.9356	0.9006	0.9492
			0.9398	0.9344	0.9408	0.9528	0.9082	0.9423	0.944	0.9554	0.946	0.9514	0.9432	0.9528	0.9314	0.9624	0.9374	0.9554	0.9408	0.9506	0.9356	0.9574	0.9445	0.9483	0.9414	0.9348					H	0.9144	0.921	0.9212	0.9429	0.9279	0.9189	0.923	0.911	0.9324	0.9539	0.9365	0.9301	0.9212	0.9239	0.9428	0.9139	0.915	0.9172
			0.9333	0.9394	0.9292	0.9359	0.9341	0.9501	0.9432	0.9582	0.9532	0.9547	0.9378	0.9543	0.9304	0.9657	0.9369	0.9369	0.9465	0.9595	0.9407	0.954	0.9526	0.9493	0.9163	0.9235					I	0.8953	0.9305	0.9192	0.9457	0.9017	0.9317	0.8987	0.9381	0.9184	0.9407	0.8928	0.9322	0.9046	0.9222	0.9085	0.931	0.9046	0.9125
			0.9393	0.9439	0.9311	0.9346	0.9472	0.9463	0.9428	0.955	0.9456	0.9576	0.9455	0.9493	0.9426	0.9513	0.9362	0.9392	0.951	0.9499	0.9416	0.9631	0.9467	0.9347	0.9195	0.9186					J	0.8962	0.9268	0.8813	0.9422	0.8971	0.9176	0.8969	0.9547	0.8949	0.9349	0.89	0.9514	0.8969	0.9365	0.9047	0.9357	0.903	0.9247
			0.9359	0.9551	0.9285	0.8899	0.9209	0.9399	0.938	0.9346	0.9482	0.9307	0.9326	0.9158	0.939	0.9522	0.9395	0.9443	0.9501	0.92	0.9405	0.9567	0.9346	0.9515	0.9246	0.9254					K	0.8679	0.8997	0.8958	0.9301	0.8343	0.927	0.911	0.929	0.905	0.9286	0.898	0.9287	0.9132	0.9152	0.9072	0.9364	0.9135	0.9184
			0.9319	0.943	0.9279	0.9271	0.9308	0.9428	0.9295	0.9314	0.9419	0.9491	0.9278	0.938	0.9371	0.9474	0.9433	0.9469	0.9326	0.9476	0.922	0.9435	0.9369	0.9495	0.9204	0.9162					L	0.9215	0.8931	0.885	0.9014	0.87	0.8957	0.8842	0.92	0.8859	0.9443	0.8821	0.8894	0.8788	0.9105	0.9044	0.9228	0.8937	0.9139
			0.944	0.9384	0.9336	0.9214	0.9257	0.9346	0.9238	0.9307	0.9426	0.9373	0.9329	0.9357	0.9252	0.9274	0.9273	0.9235	0.9326	0.9425	0.9219	0.9463	0.9329	0.9355	0.927	0.9209					M	0.9231	0.9195	0.8918	0.9374	0.9421	0.8331	0.8536	0.91	0.8963	0.9295	0.9044	0.9306	0.909	0.9416	0.899	0.9061	0.91	0.8988
			0.9316	0.9319	0.9323	0.9314	0.9202	0.9472	0.9305	0.9381	0.9375	0.9365	0.9312	0.9499	0.9332	0.9376	0.9286	0.9349	0.9298	0.9453	0.9148	0.943	0.9271	0.9294	0.9151	0.9283					N	0.8829	0.9133	0.8653	0.9238	0.9504	0.8828	0.8847	0.9002	0.8799	0.9293	0.8726	0.911	0.8815	0.9009	0.8969	0.9099	0.893	0.8904
			0.9277	0.7752	0.9281	0.9081	0.921	0.909	0.9245	0.9267	0.9443	0.9272	0.9205	0.9167	0.9211	0.928	0.928	0.928	0.9196	0.9301	0.9303	0.9133	0.9199	0.9135	0.9157	0.9194					O	0.8612	0.8789	0.881	0.9024	0.9016	0.8871	0.8744	0.8933	0.8695	0.9053	0.8791	0.9036	0.8839	0.8765	0.8791	0.8966	0.8879	0.898
			0.9212	0.9236	0.9186	0.9187	0.9131	0.8974	0.906	0.9085	0.9104	0.9093	0.8981	0.9024	0.9128	0.9114	0.8997	0.9081	0.9084	0.9067	0.905	0.9028	0.8983	0.906	0.8992	0.8878					P	0.8869	0.9016	0.87	0.8772	0.8805	0.903	0.882	0.8955	0.875	0.8767	0.8514	0.888	0.862	0.8762	0.8545	0.8856	0.8641	0.8721
	Plate:	Plate#24																												Plate:	Plate#24
			1	2	3	4	5	6	7	8	9	10	11	12	13	14	15	16	17	18	19	20	21	22	23	24						x	2	3	4	5	6	7	8	9	10	11	12	13	14	15	16	17	18
			0.9077	0.909	0.9107	0.9104	0.8938	0.904	0.9128	0.8869	0.8848	0.9301	0.9063	0.8901	0.9102	0.898	0.9093	0.8957	0.9132	0.8939	0.9137	0.9071	0.9152	0.8977	0.8942	0.8661		0.923429			A	0.8874	0.8993	0.8927	0.8912	0.8599	0.8687	0.9027	0.8472	0.9158	0.8713	0.926	0.8376	0.8836	0.8476	0.9019	0.8679	0.8967	0.8657
			0.9263	0.9147	0.9214	0.9258	0.9329	0.9216	0.9299	0.9252	0.9406	0.9367	0.9125	0.9131	0.9247	0.927	0.9268	0.9236	0.9331	0.9146	0.9309	0.9382	0.9408	0.922	0.9064	0.8853					B	0.8964	0.8938	0.8916	0.8984	0.9072	0.9047	0.8963	0.8859	0.8845	0.8964	0.8693	0.8723	0.876	0.8948	0.8795	0.8761	0.8661	0.8957
			0.9348	0.9291	0.9194	0.9269	0.9202	0.9159	0.9215	0.9155	0.9427	0.9255	0.9522	0.9411	0.9273	0.929	0.9078	0.9323	0.9327	0.9367	0.9313	0.9354	0.9318	0.9288	0.9208	0.9062					C	0.9033	0.894	0.8952	0.9046	0.8882	0.8875	0.8777	0.8943	0.9109	0.8929	0.8993	0.8964	0.8801	0.9107	0.8929	0.9045	0.8835	0.8925
			0.9416	0.927	0.9362	0.9298	0.9286	0.9142	0.9362	0.9232	0.9549	0.9164	0.9493	0.9286	0.9111	0.937	0.9312	0.9177	0.9398	0.9344	0.9325	0.9334	0.9292	0.9309	0.9248	0.9191					D	0.9125	0.8974	0.9127	0.8992	0.9129	0.8746	0.8875	0.9007	0.9039	0.8902	0.8988	0.8849	0.8829	0.898	0.9226	0.872	0.9176	0.8862
			0.9337	0.9176	0.9283	0.9232	0.9341	0.9249	0.9277	0.9352	0.9409	0.9461	0.9152	0.9348	0.9368	0.9448	0.9387	0.9321	0.9386	0.9425	0.9301	0.9478	0.9298	0.9312	0.9221	0.9064					E	0.8997	0.8765	0.8936	0.9078	0.9264	0.9072	0.8933	0.8878	0.9052	0.9002	0.8695	0.893	0.9111	0.9059	0.9196	0.8947	0.9001	0.8865
			0.9209	0.9237	0.9249	0.5962	0.9368	0.9067	0.9495	0.9349	0.938	0.9373	0.9487	0.9316	0.9369	0.9368	0.9228	0.9162	0.9305	0.9306	0.932	0.93	0.9394	0.934	0.9308	0.921					F	0.8817	0.8821	0.919	0.9017	0.9047	0.8679	0.9145	0.9104	0.9042	0.9152	0.897	0.8982	0.8943	0.9454	0.8787	0.9163	0.8935	0.9077
			0.9276	0.9247	0.916	0.9224	0.9306	0.9344	0.9352	0.9269	0.9418	0.9438	0.941	0.9388	0.9215	0.9513	0.941	0.9346	0.9415	0.9459	0.9229	0.9543	0.9237	0.9416	0.9226	0.9237					G	0.9075	0.8817	0.877	0.886	0.8895	0.9053	0.9053	0.9024	0.9024	0.9112	0.9152	0.9078	0.9103	0.9147	0.9148	0.9067	0.9019	0.8985
			0.9307	0.9115	0.9204	0.937	0.9255	0.9233	0.9321	0.9455	0.9517	0.9408	0.9391	0.9436	0.9217	0.95	0.9344	0.9334	0.914	0.9391	0.9357	0.9021	0.9385	0.9518	0.9375	0.9274					H	0.9173	0.892	0.9072	0.894	0.9054	0.8973	0.9211	0.9179	0.9271	0.9087	0.9068	0.8981	0.8892	0.9306	0.906	0.9054	0.8498	0.887
			0.9283	0.9151	0.9253	0.9272	0.7243	0.9316	0.9295	0.9396	0.9401	0.9355	0.9273	0.9411	0.9096	0.9336	0.9237	0.934	0.9415	0.9395	0.935	0.9399	0.945	0.9408	0.908	0.9268					I	0.8849	0.8866	0.89	0.8938	0.8854	0.9055	0.8782	0.9164	0.9031	0.9071	0.8857	0.9103	0.874	0.9191	0.8861	0.9164	0.9477	0.9024
			0.9292	0.9242	0.9264	0.9226	0.9332	0.9366	0.9345	0.9394	0.9388	0.9329	0.9307	0.9381	0.9383	0.9275	0.9384	0.9379	0.944	0.9199	0.9382	0.9454	0.9335	0.9221	0.9257	0.9135					J	0.8917	0.8935	0.8885	0.8912	0.8981	0.8908	0.8907	0.9025	0.9051	0.9267	0.899	0.9067	0.8936	0.9084	0.8998	0.9491	0.8926	0.9352
			0.9274	0.9328	0.9188	0.9116	0.9179	0.9316	0.9171	0.9222	0.9363	0.9253	0.9286	0.9287	0.9351	0.932	0.9279	0.8736	0.9383	0.921	0.8385	0.9435	0.9248	0.9389	0.7774	0.9379					K	0.9028	0.9132	0.9035	0.8927	0.8861	0.9112	0.9091	0.9059	0.9105	0.9111	0.9048	0.8994	0.9	0.9185	0.9003	0.8477	0.8646	0.9045
			0.9247	0.9278	0.9174	0.9128	0.9302	0.9338	0.9225	0.9251	0.9275	0.9294	0.9204	0.9216	0.9263	0.9308	0.9475	0.9286	0.918	0.9332	0.9138	0.9191	0.9265	0.9328	0.9326	0.9085					L	0.9017	0.8976	0.8886	0.8963	0.9027	0.9129	0.8784	0.9027	0.9104	0.8928	0.8827	0.9062	0.8607	0.8977	0.8978	0.8964	0.8859	0.8865
			0.933	0.9238	0.9208	0.9245	0.9154	0.9229	0.9238	0.914	0.9359	0.9257	0.9307	0.9136	0.912	0.9294	0.9206	0.8977	0.9246	0.9184	0.8045	0.9363	0.9235	0.9303	0.9178	0.9155					M	0.8947	0.8951	0.9011	0.8968	0.8915	0.8871	0.8984	0.9054	0.9023	0.896	0.8921	0.8904	0.8887	0.9061	0.9084	0.9083	0.8747	0.901
			0.9293	0.9204	0.9301	0.9301	0.918	0.9312	0.9221	0.9259	0.9325	0.9239	0.9358	0.9259	0.9335	0.9368	0.9184	0.9223	0.921	0.9366	0.9102	0.9324	0.9148	0.908	0.9129	0.9231					N	0.8834	0.8847	0.8954	0.8753	0.88	0.8863	0.8995	0.9056	0.9001	0.886	0.8955	0.8754	0.8891	0.8734	0.8628	0.889	0.8884	0.8773
			0.9199	0.9228	0.9157	0.9158	0.9119	0.8948	0.9169	0.9187	0.9145	0.924	0.9114	0.9074	0.9163	0.9156	0.9251	0.9054	0.9139	0.9177	0.9132	0.9127	0.9203	0.8915	0.9112	0.9342					O	0.8965	0.8976	0.8974	0.8833	0.8843	0.8779	0.8729	0.9011	0.89	0.8853	0.8737	0.8901	0.8699	0.9079	0.8832	0.8093	0.8403	0.8109
			0.911	0.9168	0.9086	0.8932	0.899	0.8798	0.9008	0.8969	0.9092	0.8927	0.8912	0.8894	0.9153	0.8959	0.8933	0.8993	0.9002	0.8935	0.9008	0.9018	0.9067	0.8898	0.8972	0.8796					P	0.8523	0.8675	0.8539	0.8766	0.8716	0.8591	0.8612	0.8815	0.8529	0.8859	0.8392	0.8709	0.8628	0.8401	0.9304	0.8543	0.9772	0.8058
	Plate:	Plate#25																												Plate:	Plate#25
			1	2	3	4	5	6	7	8	9	10	11	12	13	14	15	16	17	18	19	20	21	22	23	24						1	2	3	4	5	6	7	8	9	10	11	12	13	14	15	16	17	18
		A	0.8987	0.92	0.9241	0.9112	0.8978	0.9056	0.9114	0.8935	0.9172	0.933	0.9249	0.8853	0.8881	0.8987	0.9079	0.912	0.906	0.8998	0.9151	0.9109	0.9199	0.902	0.9053	0.8902		0.921193			A	0.8614	0.8726	0.8741	0.8635	0.8595	0.8344	0.8808	0.8679	0.8679	0.8632	0.8886	0.855	0.8084	0.838	0.8767	0.8587	0.8765	0.8299
		B	0.9289	0.9346	0.9273	0.9331	0.9364	0.9257	0.8737	0.9303	0.9403	0.8926	0.7929	0.9223	0.9235	0.9282	0.9252	0.9277	0.9313	0.9358	0.9352	0.9392	0.938	0.9372	0.913	0.8972					B	0.8858	0.9063	0.8862	0.8865	0.9	0.8975	0.8089	0.8874	0.8767	0.8587	0.767	0.8959	0.875	0.8862	0.8821	0.8809	0.8866	0.8677
		C	0.9368	0.9367	0.9242	0.9392	0.9249	0.9303	0.93	0.9277	0.9113	0.9235	0.9597	0.9531	0.9353	0.9391	0.919	0.926	0.9363	0.9444	0.9314	0.928	0.9337	0.9284	0.9194	0.9065					C	0.9228	0.9021	0.9075	0.9056	0.9178	0.9201	0.8872	0.916	0.8904	0.9189	0.8842	0.9133	0.9083	0.8952	0.8879	0.8972	0.8837	0.5182
		D	0.9427	0.9344	0.9391	0.9308	0.9386	0.9218	0.9368	0.9298	0.9281	0.8803	0.9274	0.9113	0.9159	0.9347	0.9367	0.9287	0.9434	0.9386	0.9307	0.9456	0.9248	0.9268	0.9271	0.9242					D	0.9069	0.9167	0.8992	0.8949	0.9086	0.9024	0.8859	0.8899	0.3689	0.8492	0.8281	0.887	0.8935	0.8968	0.8945	0.9128	0.8971	0.9088
		E	0.9423	0.9328	0.9342	0.9448	0.9466	0.823	0.9212	0.9178	0.9315	0.8933	0.934	0.9397	0.9295	0.9463	0.9375	0.9299	0.9306	0.944	0.9327	0.9311	0.9245	0.9396	0.9237	0.9071					E	0.9102	0.9277	0.8925	0.9048	0.8945	0.8016	0.9078	0.9156	0.9044	0.8765	0.9113	0.9086	0.9309	0.9179	0.9292	0.9174	0.9167	0.9124
		F	0.9249	0.9442	0.9184	0.9373	0.914	0.9212	0.9305	0.9452	0.929	0.9042	0.921	0.9319	0.9351	0.9467	0.9174	0.9232	0.9407	0.92	0.9339	0.9275	0.9381	0.9352	0.922	0.9221					F	0.9161	0.9328	0.8868	0.9305	0.9048	0.921	0.9086	0.9095	0.9094	0.8942	0.9084	0.9239	0.9059	0.916	0.9064	0.9099	0.9019	0.8922
		G	0.9287	0.9377	0.9259	0.9192	0.9235	0.93	0.9321	0.8661	0.943	0.9272	0.9507	0.9227	0.9218	0.9407	0.9319	0.9491	0.9363	0.8515	0.9285	0.9586	0.9318	0.9495	0.9302	0.9239					G	0.911	0.9291	0.8949	0.9334	0.8978	0.9364	0.8942	0.8747	0.9111	0.9024	0.8997	0.9347	0.8934	0.8977	0.9122	0.8969	0.9102	0.8451
		H	0.9288	0.9334	0.9341	0.934	0.9305	0.9335	0.9375	0.9488	0.9514	0.9426	0.9316	0.9397	0.8944	0.9249	0.9298	0.9358	0.9335	0.9389	0.9415	0.9456	0.9306	0.9172	0.9427	0.9217					H	0.919	0.9187	0.9011	0.9065	0.8863	0.9188	0.8928	0.9146	0.8964	0.9176	0.9141	0.9168	0.9052	0.9246	0.8923	0.9066	0.9008	0.8995
		I	0.924	0.9382	0.9278	0.9364	0.934	0.9275	0.9186	0.9481	0.9341	0.9448	0.9229	0.9473	0.917	0.9466	0.9381	0.9383	0.937	0.9524	0.9292	0.9426	0.9545	0.9397	0.9083	0.9177					I	0.903	0.9209	0.9065	0.9056	0.908	0.8995	0.8969	0.917	0.9244	0.9107	0.8855	0.9168	0.8869	0.9094	0.895	0.9192	0.9001	0.9103
		J	0.9323	0.9392	0.9312	0.931	0.934	0.935	0.939	0.9324	0.9351	0.9475	0.9318	0.9031	0.9311	0.9299	0.9071	0.9246	0.9485	0.9309	0.9339	0.9532	0.9477	0.9276	0.9207	0.8912					J	0.9123	0.9182	0.8985	0.9158	0.9132	0.8828	0.9143	0.9115	0.9247	0.9003	0.911	0.9143	0.899	0.9056	0.9047	0.9071	0.9078	0.8908
		K	0.9234	0.948	0.9149	0.9156	0.9177	0.9347	0.9274	0.9244	0.9408	0.9219	0.9294	0.9333	0.9328	0.9333	0.9225	0.9304	0.9407	0.9271	0.9228	0.9459	0.9251	0.9465	0.924	0.9318					K	0.8969	0.911	0.8987	0.9182	0.9346	0.9263	0.9325	0.9152	0.8982	0.925	0.8875	0.927	0.9232	0.8875	0.9137	0.9217	0.9239	0.8983
		L	0.9274	0.933	0.9191	0.9183	0.926	0.9366	0.9323	0.9219	0.9277	0.9254	0.9234	0.9018	0.9207	0.9334	0.9329	0.9333	0.9193	0.9323	0.92	0.9266	0.8839	0.9357	0.9224	0.8997					L	0.9196	0.934	0.9045	0.8988	0.9004	0.9178	0.9025	0.9325	0.9042	0.9094	0.8944	0.8903	0.895	0.9089	0.9177	0.9285	0.8952	0.9107
		M	0.934	0.9356	0.9307	0.9282	0.9074	0.9393	0.9195	0.8866	0.9474	0.9296	0.9228	0.9228	0.9105	0.932	0.9166	0.9099	0.9338	0.9327	0.9121	0.9362	0.9213	0.9296	0.9227	0.9163					M	0.9182	0.9224	0.8998	0.8958	0.8861	0.8897	0.8958	0.8971	0.8861	0.8992	0.8954	0.912	0.8828	0.9044	0.8809	0.9028	0.8759	0.8899
		N	0.9248	0.9273	0.93	0.9237	0.9159	0.9411	0.9259	0.9341	0.9295	0.9074	0.9281	0.9173	0.9264	0.9179	0.9299	0.909	0.9184	0.9263	0.2083	0.9318	0.8576	0.9165	0.9089	0.9141					N	0.9051	0.8933	0.9045	0.8933	0.9013	0.8838	0.8991	0.8847	0.9074	0.8755	0.8944	0.9065	0.9017	0.8886	0.8908	0.9134	0.8775	0.8945
		O	0.9149	0.9259	0.9211	0.916	0.8974	0.9075	0.9026	0.9135	0.893	0.921	0.9153	0.9099	0.9028	0.9157	0.9167	0.9172	0.9137	0.9276	0.9029	0.9082	0.9122	0.903	0.9098	0.906					O	0.8894	0.9015	0.8981	0.9014	0.8986	0.884	0.878	0.9036	0.8849	0.895	0.8828	0.8856	0.8978	0.8768	0.8654	0.8808	0.8657	0.88
		P	0.8994	0.9188	0.9054	0.9011	0.8893	0.8946	0.8973	0.9012	0.8991	0.8903	0.8882	0.8867	0.9014	0.8986	0.8936	0.8981	0.8978	0.8901	0.8974	0.8347	0.8954	0.8841	0.8857	0.8713					P	0.8839	0.9088	0.8698	0.8902	0.8929	0.8834	0.8685	0.8849	0.8378	0.8922	0.8538	0.8925	0.8649	0.86	0.8546	0.8695	0.8649	0.8557
	Plate:	Plate#26																												Plate:	Plate#26
			1	2	3	4	5	6	7	8	9	10	11	12	13	14	15	16	17	18	19	20	21	22	23	24						1	2	3	4	5	6	7	8	9	10	11	12	13	14	15	16	17	18
		A	0.8955	0.8918	0.8876	0.885	0.8903	0.8831	0.9165	0.8934	0.8894	0.85	0.9032	0.888	0.8974	0.8833	0.9112	0.8963	0.9078	0.8876	0.9016	0.9002	0.9007	0.9085	0.8812	0.8416		0.901382			A	0.8681	0.8694	0.8831	0.8045	0.8421	0.8672	0.8692	0.7935	0.8514	0.8149	0.8712	0.82	0.8354	0.8284	0.8527	0.843	0.8455	0.8292
		B	0.9128	0.9097	0.9218	0.9147	0.8989	0.9298	0.9143	0.9167	0.9363	0.926	0.9119	0.9193	0.9217	0.9219	0.9178	0.9314	0.9247	0.9206	0.9246	0.9298	0.9275	0.9283	0.9055	0.8713					B	0.7235	1.0253	0.903	0.8952	0.9317	0.8989	0.8812	0.9056	0.8724	0.8885	0.8553	0.8801	0.8785	0.8682	0.8868	0.8819	0.8982	0.862
		C	0.9235	0.9251	0.9084	0.9075	0.9244	0.9085	0.8795	0.9243	0.9316	0.9268	0.9207	0.9248	0.9307	0.9199	0.9228	0.9089	0.9208	0.9265	0.945	0.9289	0.931	0.8968	0.9046	0.8849					C	0.9112	0.913	0.8864	0.9085	0.8808	0.8927	0.8477	0.8803	0.8784	0.8895	0.8738	0.9002	0.8858	0.8898	0.9061	0.8802	0.9232	0.8766
		D	0.9284	0.9285	0.9225	0.9317	0.9224	0.9428	0.9219	0.9203	0.9295	0.9234	0.9284	0.9395	0.9267	0.8763	0.9201	0.9256	0.9296	0.9409	0.9294	0.9334	0.924	0.9253	0.9098	0.8856					D	0.8987	0.8908	0.8961	0.8907	0.8818	0.8771	0.8856	0.8887	0.8858	0.8622	0.8347	0.8577	0.8622	0.8383	0.8847	0.8952	0.9045	0.895
		E	0.9105	0.9292	0.9129	0.8815	0.9164	0.9087	0.9169	0.9006	0.9256	0.9266	0.9339	0.9121	0.9331	0.9306	0.9321	0.9239	0.9238	0.9325	0.9261	0.9446	0.9332	0.9165	0.9148	0.8866					E	0.9061	0.8843	0.897	0.8836	0.9005	0.8817	0.8786	0.8779	0.9014	0.9114	0.911	0.9056	0.8874	0.904	0.8762	0.8915	0.877	0.8888
		F	0.9251	0.9316	0.9147	0.9359	0.9207	0.9218	0.9226	0.9305	0.9016	0.9116	0.9339	0.9462	0.9347	0.9386	0.9221	0.9346	0.9265	0.937	0.9358	0.9396	0.913	0.9194	0.9108	0.8874					F	0.8859	0.9088	0.8935	0.9	0.8903	0.8675	0.9224	0.8897	0.8849	0.8931	0.9026	0.881	0.8946	0.8775	0.9167	0.8741	0.9011	0.8799
		G	0.9229	0.9231	0.9217	0.9313	0.9218	0.9334	0.914	0.9366	0.9344	0.9165	0.9337	0.9155	0.934	0.9075	0.9342	0.9058	0.9461	0.9229	0.9317	0.9475	0.9177	0.9227	0.9124	0.8928					G	0.902	0.8896	0.8793	0.8908	0.9038	0.8811	0.8897	0.8911	0.8883	0.9317	0.8934	0.8958	0.8631	0.8908	0.9215	0.8805	0.9093	0.8729
		H	0.9295	0.9284	0.9261	0.925	0.9135	0.9345	0.918	0.9107	0.9337	0.9445	0.9399	0.9498	0.9195	0.9379	0.9289	0.9424	0.9303	0.9461	0.9395	0.9582	0.9447	0.9418	0.9184	0.9036					H	0.921	0.8791	0.8904	0.8975	0.9014	0.9089	0.8952	0.8935	0.893	0.9052	0.8803	0.9041	0.8822	0.9054	0.8796	0.8964	0.8821	0.8827
		I	0.9064	0.9303	0.9015	0.9301	0.922	0.9144	0.9169	0.8839	0.9425	0.9422	0.9152	0.8648	0.9123	0.9383	0.8651	0.9312	0.9215	0.9329	0.8901	0.9327	0.9214	0.9176	0.9141	0.8979					I	0.9034	0.9049	0.8755	0.884	0.8961	0.862	0.8849	0.8532	0.8791	0.9174	0.8835	0.8594	0.8611	0.8967	0.2496	0.8906	0.9075	0.8801
		J	0.9043	0.9336	0.9089	0.9294	0.9397	0.9377	0.9184	0.9273	0.946	0.953	0.9307	0.9573	0.9255	0.9291	0.8892	0.961	0.9419	0.9392	0.8981	0.937	0.9323	0.9231	0.907	0.9005					J	0.9012	0.8888	0.9043	0.8979	0.8623	0.9359	0.8794	0.9366	0.9018	0.9021	0.8966	0.9006	0.907	0.8986	0.9042	0.9085	0.9063	0.9035
		K	0.9048	0.9166	0.9103	0.904	0.8808	0.9342	0.9225	0.9185	0.9123	0.9333	0.9031	0.9318	0.9246	0.9304	0.9342	0.9417	0.9276	0.9446	0.9223	0.933	0.9249	0.9108	0.9079	0.8958					K	0.909	0.9172	0.8825	0.8783	0.8522	0.9045	0.8769	0.8602	0.9089	0.8714	0.872	0.878	0.8595	0.8852	0.8677	0.8905	0.8816	0.8775
		L	0.9122	0.9336	0.9148	0.9265	0.9082	0.9315	0.9279	0.9354	0.9357	0.9314	0.8925	0.9186	0.9198	0.9315	0.9353	0.949	0.9246	0.9214	0.9305	0.895	0.9257	0.9035	0.9027	0.8966					L	0.8716	0.9163	0.8861	0.8877	0.8645	0.8849	0.8774	0.8757	0.8887	0.8763	0.8609	0.8724	0.8761	0.8828	0.8876	0.886	0.8697	0.8736
		M	0.9139	0.9187	0.9262	0.9225	0.926	0.9233	0.9185	0.9153	0.9274	0.9202	0.924	0.9234	0.9271	0.9335	0.925	0.9294	0.9258	0.9204	0.9306	0.9402	0.9286	0.9197	0.9028	0.9					M	0.9066	0.9003	0.8916	0.9024	0.8889	0.8832	0.8758	0.8873	0.912	0.8923	0.9026	0.8684	0.8815	0.8881	0.87	0.8709	0.8847	0.8633
		N	0.9008	0.9221	0.9096	0.9317	0.9125	0.9181	0.9253	0.919	0.9322	0.9332	0.8686	0.9417	0.8769	0.9374	0.9303	0.9313	0.9192	0.9198	0.9286	0.94	0.9161	0.9135	0.9054	0.8867					N	0.91	0.9018	0.8891	0.8878	0.8745	0.9081	0.8823	0.8723	0.8945	0.8742	0.8258	0.8773	0.7058	0.8818	0.8464	0.8743	0.8721	0.889
		O	0.8915	0.9079	0.9042	0.9169	0.9146	0.9062	0.9013	0.9122	0.8926	0.9142	0.907	0.9214	0.9114	0.9138	0.9157	0.8987	0.9121	0.9119	0.908	0.8994	0.8977	0.9127	0.8959	0.8624					O	0.8893	0.8929	0.8956	0.8777	0.8836	0.8767	0.8829	0.8664	0.8975	0.875	0.8645	0.874	0.8725	0.8763	0.8653	0.8784	0.8649	0.876
		P	0.8819	0.8977	0.8959	0.8905	0.8917	0.9023	0.9048	0.9021	0.8923	0.8913	0.8871	0.8986	0.841	0.8772	0.8788	0.8929	0.8783	0.8902	0.8767	0.8832	0.8914	0.8659	0.8725	0.8504					P	0.882	0.8951	0.8851	0.8641	0.8819	0.8572	0.8719	0.8509	0.8599	0.8625	0.8504	0.8551	0.8488	0.8457	0.8561	0.8433	0.8664	0.838
	Plate:	Plate#27																												Plate:	Plate#27
			1	2	3	4	5	6	7	8	9	10	11	12	13	14	15	16	17	18	19	20	21	22	23	24						1	2	3	4	5	6	7	8	9	10	11	12	13	14	15	16	17	18
		A	0.8709	0.8991	0.897	0.897	0.8819	0.893	0.8891	0.8824	0.9038	0.9133	0.9041	0.8813	0.8993	0.8493	0.9051	0.9057	0.9023	0.8969	0.9046	0.898	0.9093	0.8921	0.8833	0.8582		0.901243			A	0.7955	0.9098	0.7959	0.8985	0.8254	0.8449	0.717	0.9589	0.7229	0.9681	0.7235	0.9165	0.7123	0.9446	0.8566	0.865	0.7194	0.8941
		B	0.899	0.9194	0.9193	0.905	0.9206	0.9167	0.9198	0.9133	0.9118	0.9266	0.8998	0.907	0.9103	0.9164	0.9112	0.9131	0.9222	0.9214	0.9194	0.932	0.9219	0.9105	0.8956	0.8708					B	0.8817	0.8987	0.8672	0.8843	0.9568	0.8957	0.8691	0.8774	0.8603	0.9215	0.8609	0.8805	0.8502	0.8746	0.8736	0.8701	0.8577	0.869
		C	0.9073	0.917	0.9064	0.9234	0.9141	0.9162	0.9161	0.9098	0.9268	0.8951	0.9429	0.9148	0.9106	0.9286	0.9231	0.9193	0.9191	0.9313	0.9147	0.9175	0.9176	0.9162	0.9013	0.8845					C	0.8738	0.897	0.8921	0.9059	0.8986	0.8841	0.8709	0.8838	0.8641	0.8788	0.8722	0.8932	0.8687	0.8874	0.8919	0.8801	0.8941	0.8618
		D	0.9171	0.92	0.9333	0.9113	0.9232	0.9111	0.926	0.9112	0.9282	0.9102	1.0147	0.9129	0.8926	0.9186	0.9179	0.9175	0.9445	0.9204	0.903	0.9216	0.8801	0.9104	0.9012	0.9042					D	0.8735	0.8882	0.8914	0.877	0.8909	0.9008	0.8867	0.8632	0.872	0.8645	0.869	0.8652	0.8646	0.8797	0.9072	0.87	0.9028	0.8794
		E	0.9111	0.9126	0.9196	0.9212	0.9066	0.9147	0.9161	0.9197	0.9293	0.9284	0.9173	0.8764	0.919	0.925	0.9201	0.9017	0.9152	0.9408	0.9143	0.9254	0.9123	0.9082	0.9052	0.8758					E	0.9079	0.8857	0.9236	0.8939	0.9367	0.9194	0.891	0.8931	0.9003	0.8739	0.8914	0.848	0.8814	0.9029	0.8788	0.8693	0.8651	0.8909
		F	0.9052	0.923	0.9254	0.9274	0.9065	0.9057	0.9299	0.9268	0.9243	0.9236	0.9281	0.9344	0.9197	0.9309	0.8937	0.9163	0.9291	0.9234	0.9253	0.9112	0.9307	0.9159	0.9004	0.8993					F	0.8716	0.908	0.8863	0.9132	0.8821	0.8974	0.9031	0.9048	0.888	0.912	0.889	0.9058	0.8949	0.9011	0.862	0.8755	0.911	0.8751
		G	0.9113	0.9236	0.9151	0.912	0.8966	0.8919	0.9268	0.8979	0.9148	0.9369	0.9239	0.9172	0.9056	0.8796	0.899	0.9245	0.8974	0.9337	0.9058	0.9368	0.9156	0.924	0.9105	0.8977					G	0.8793	0.9147	0.8551	0.9035	0.8318	0.9807	0.8653	0.8958	0.857	0.9134	0.8628	0.9173	0.8622	0.8709	0.8697	0.8961	0.2905	0.886
		H	0.9101	0.9199	0.9168	0.9205	0.916	0.9052	0.9248	0.9293	0.9497	0.9246	0.9171	0.9262	0.9136	0.938	0.9153	0.9222	0.9209	0.9259	0.9313	0.933	0.9216	0.8778	0.9093	0.9087					H	0.9255	0.8903	0.902	0.8892	0.8713	0.875	0.9133	0.906	0.9133	0.8882	0.9013	0.8923	0.9018	0.9108	0.8876	0.9093	0.8787	0.8967
		I	0.8994	0.9154	0.9033	0.9184	0.9203	0.9189	0.9166	0.9318	0.9274	0.9329	0.9134	0.9271	0.9052	0.9275	0.8843	0.8941	0.9251	0.9256	0.9129	0.923	0.914	0.9116	0.8921	0.8995					I	0.8895	0.8996	0.9088	0.8876	0.8913	0.9219	0.8994	0.9017	0.9144	0.8825	0.9014	0.9018	0.8962	0.9099	0.8907	0.9039	0.8933	0.9066
		J	0.9085	0.935	0.9301	0.9219	0.9287	0.9263	0.8935	0.9245	0.9307	0.9258	0.9226	0.9308	0.9201	0.9179	0.8984	0.9295	0.9114	0.9186	0.9152	0.9326	0.9327	0.8855	0.9055	0.8945					J	0.8893	0.8931	0.8735	0.9108	0.8965	0.9248	0.8692	0.9198	0.892	0.9487	0.8845	0.9136	0.8859	0.9012	0.905	0.8882	0.8881	0.877
		K	0.9103	0.9288	0.9143	0.9087	0.9073	0.9206	0.9128	0.9205	0.9215	0.9193	0.9186	0.9128	0.913	0.9279	0.9148	0.9163	0.9368	0.9117	0.921	0.9238	0.9143	0.9233	0.9017	0.9076					K	0.8882	0.9037	0.7895	0.8856	0.8658	0.89	0.8846	0.9099	0.8862	0.8879	0.8841	0.888	0.8658	0.8962	0.8847	0.9031	0.9108	0.8816
		L	0.9082	0.9246	0.9139	0.9158	0.9281	0.9286	0.9192	0.914	0.9165	0.9162	0.9073	0.9167	0.91	0.9196	0.9167	0.9173	0.9	0.9194	0.9071	0.9179	0.9367	0.9241	0.9026	0.8904					L	0.8848	0.9041	0.8776	0.8876	0.8651	0.8963	0.8654	0.8834	0.8873	0.8836	0.876	0.8838	0.86	0.8919	0.8727	0.8882	0.8766	0.8323
		M	0.9179	0.9177	0.9218	0.9158	0.9037	0.9147	0.9067	0.9131	0.9226	0.927	0.9157	0.9108	0.8964	0.9238	0.901	0.9073	0.9119	0.9155	0.8985	0.9241	0.9182	0.8911	0.9117	0.8935					M	0.9061	0.8854	0.9017	0.8822	0.8901	0.8751	0.8855	0.8716	0.915	0.8717	0.8833	0.8756	0.8686	0.8865	0.8814	0.8881	0.9566	0.871
		N	0.9054	0.9144	0.9211	0.914	0.909	0.9201	0.9128	0.8763	0.9075	0.9189	0.9167	0.8991	0.9238	0.9153	0.907	0.9177	0.8879	0.918	0.8923	0.918	0.9072	0.9029	0.8897	0.9087					N	0.8832	0.9069	0.9003	0.9051	0.8912	0.8936	0.8871	0.852	0.8857	0.8924	0.885	0.8898	0.8944	0.8696	0.8884	0.4744	0.8675	0.8731
		O	0.9039	0.9138	0.8968	0.9035	0.9053	0.9073	0.9184	0.9118	0.9068	0.91	0.9154	0.902	0.9016	0.9024	0.9081	0.9097	0.9022	0.9069	0.907	0.9006	0.8948	0.8859	0.8859	0.8849					O	0.9075	0.8939	0.1401	0.8773	0.8753	0.8785	0.8825	0.8841	0.8892	0.8872	0.8764	0.8661	0.8722	0.8684	0.8994	0.8676	0.8813	0.8646
		P	0.8738	0.9063	0.8524	0.9034	0.8859	0.8815	0.8704	0.8999	0.8651	0.8853	0.8817	0.8602	0.8839	0.8988	0.8821	0.8829	0.8825	0.8786	0.8607	0.8888	0.8762	0.8764	0.8641	0.851					P	0.8686	0.8969	0.861	0.9029	0.8755	0.882	0.8646	0.8805	0.8356	0.8782	0.8439	0.8493	0.8513	0.8717	0.8569	0.8185	0.8594	0.8434
	Plate:	Plate#28																												Plate:	Plate#28
			1	2	3	4	5	6	7	8	9	10	11	12	13	14	15	16	17	18	19	20	21	22	23	24						1	2	3	4	5	6	7	8	9	10	11	12	13	14	15	16	17	18
		A	0.8727	0.8798	0.8892	0.9085	0.8825	0.8726	0.9025	0.8902	0.8924	0.9127	0.9034	0.8528	0.8717	0.8741	0.9006	0.8609	0.9047	0.8874	0.8916	0.9031	0.8856	0.8943	0.8676	0.8246		0.882775			A	0.9065	0.8425	0.864	0.7932	0.8813	0.7837	0.8971	0.7657	0.8672	0.7461	0.8733	0.6322	0.7749	0.9209	0.7495	0.9435	0.7629	0.889
		B	0.8899	0.8956	0.8869	0.9061	0.8801	0.8049	0.8829	0.9174	0.9167	0.9136	0.9046	0.9087	0.8551	0.9129	0.9063	0.9253	0.9116	0.915	0.9086	0.9202	0.9133	0.9124	0.8821	0.8536					B	0.8864	0.8852	0.914	0.8847	0.8842	0.8504	0.7711	0.9324	0.9478	0.8749	0.8494	0.8646	0.7122	0.9031	0.853	0.8862	0.8683	0.8616
		C	0.9059	0.9115	0.9007	0.9076	0.9124	0.8962	0.9024	0.9087	0.9194	0.917	0.993	0.9276	0.9042	0.9174	0.8891	0.8653	0.908	0.9238	0.9165	0.9173	0.9124	0.9062	0.8982	0.8709					C	0.8791	0.8758	0.877	0.878	0.8616	0.8918	0.8916	0.8773	0.89	0.8594	0.8967	0.8742	0.8687	0.8784	0.9141	0.8493	0.8662	0.8901
		D	0.904	0.919	0.9048	0.9078	0.9033	0.9145	0.8822	0.9121	0.9071	0.9145	0.9104	0.9199	0.9023	0.9077	0.9016	0.9129	0.9087	0.9261	0.9094	0.9199	0.8934	0.9102	0.896	0.8665					D	0.9057	0.8925	0.8512	0.8947	0.8815	0.8764	0.8792	0.899	0.8907	0.8792	0.8839	0.8824	0.8664	0.8913	0.8937	0.8589	0.8884	0.8827
		E	0.8891	0.924	0.8955	0.8952	0.9028	0.8969	0.9128	0.9381	0.9081	0.9159	0.9103	0.9205	0.9198	0.9362	0.9108	0.9232	0.9076	0.9202	0.908	0.9268	0.9029	0.8691	0.8975	0.874					E	0.8879	0.8767	0.8953	0.9064	0.8952	0.8804	0.8531	0.898	0.8808	0.918	0.8782	0.9103	0.8706	0.8931	0.8786	0.8802	0.8678	0.8911
		F	0.8968	0.9141	0.8968	0.9125	0.9017	0.9316	0.903	0.9246	0.9141	0.9245	0.8969	0.9236	0.8998	0.9265	0.9057	0.9124	0.917	0.9304	0.8994	0.9339	0.9046	0.8946	0.8933	0.8726					F	0.858	0.8959	0.8775	0.9043	0.8485	0.9119	0.8831	0.9196	0.8679	0.9088	0.8514	0.9048	0.8783	0.908	0.8747	0.8895	0.8846	0.8844
		G	0.9002	0.9123	0.911	0.9137	0.9069	0.9231	0.9081	0.9211	0.9225	0.9011	0.9136	0.927	0.9113	0.9179	0.9248	0.9162	0.9246	0.9265	0.9083	0.9356	0.9027	0.9077	0.9026	0.8786					G	0.8776	0.8804	0.8578	0.9051	0.8448	0.9272	0.8726	0.9053	0.8787	0.8943	0.8819	0.8929	0.8612	0.9292	0.8778	0.9003	0.8811	0.8825
		H	0.9132	0.9111	0.8949	0.9236	0.8968	0.9156	0.903	0.9299	0.9168	0.9331	0.9193	0.9236	0.9096	0.9259	0.904	0.917	0.9191	0.9246	0.9131	0.9295	0.9108	0.9075	0.9038	0.8602					H	0.8891	0.8824	0.8239	0.8827	0.8571	0.8925	0.8775	0.8842	0.8688	0.9011	0.8694	0.8876	0.8626	0.9035	0.8703	0.8915	0.8796	0.8927
		I	0.8865	0.9172	0.9051	0.9178	0.9145	0.9195	0.9043	0.9215	0.9275	0.9307	0.9069	0.9201	0.9014	0.9263	0.809	0.8869	0.9081	0.929	0.9152	0.9132	0.9041	0.8996	0.8975	0.8894					I	0.8638	0.884	0.8614	0.8889	0.873	0.889	0.86	0.8952	0.8658	0.8961	0.8662	0.9008	0.8525	0.8983	0.8525	0.9051	0.8776	0.9078
		J	0.8834	0.922	0.8943	0.916	0.9137	0.9129	0.9167	0.9195	0.9178	0.9242	0.8921	0.9284	0.8948	0.9183	0.906	0.8938	0.922	0.8728	0.9066	0.8831	0.9101	0.9093	0.8936	0.8701					J	0.8834	0.8998	0.8744	0.9	0.8829	0.9054	0.8993	0.8905	0.8998	0.8998	0.8831	0.8969	0.9078	0.8573	0.9214	0.9033	0.8964	0.8471
		K	0.8855	0.897	0.8887	0.9116	0.9008	0.9321	0.9086	0.9199	0.9127	0.9251	0.9049	0.9071	0.9124	0.8859	0.9184	0.9218	0.9222	0.9347	0.9077	0.9086	0.9153	0.8908	0.9012	0.8865					K	0.8865	0.8815	0.8723	0.8806	0.857	0.9047	0.8745	0.8952	0.9014	0.8754	0.8823	0.8733	0.8808	0.8835	0.8677	0.8852	0.8902	0.8922
		L	0.8982	0.9126	0.8939	0.9068	0.8971	0.92	0.9069	0.9247	0.8334	0.8887	0.8998	0.8887	0.9045	0.9142	0.9041	0.9293	0.919	0.9118	0.9031	0.9099	0.8739	0.9045	0.893	0.876					L	0.8867	0.8958	0.8865	0.8612	0.835	0.9051	0.8688	0.8792	0.1972	0.8449	0.887	0.8574	0.8612	0.8774	0.8728	0.8864	0.8543	0.872
		M	0.8954	0.9044	0.9041	0.9137	0.9066	0.9019	0.9061	0.9166	0.916	0.9006	0.9119	0.9117	0.9131	0.9047	0.9144	0.9076	0.911	0.9063	0.9077	0.9111	0.9202	0.8903	0.8777	0.8856					M	0.8876	0.8928	0.8997	0.8744	0.8064	0.8534	0.8623	0.814	0.8988	0.885	0.8781	0.8191	0.8526	0.8794	0.8555	0.8758	0.8706	0.895
		N	0.8884	0.9108	0.8897	0.9208	0.8991	0.9084	0.9073	0.9125	0.9148	0.9174	0.9146	0.9097	0.9091	0.9087	0.9091	0.9189	0.9044	0.9034	0.9025	0.9215	0.9089	0.9002	0.8835	0.8713					N	0.8847	0.8704	0.8832	0.8999	0.8761	0.8732	0.2157	0.9044	0.8785	0.8856	0.8661	0.8687	0.8714	0.8817	0.8645	0.8792	0.8634	0.8881
		O	0.8752	0.8931	0.8916	0.8678	0.9041	0.8833	0.8992	0.7986	0.8953	0.9088	0.8807	0.9061	0.9069	0.8973	0.9038	0.8748	0.8864	0.8981	0.8992	0.8926	0.8908	0.8609	0.8952	0.8507					O	0.88	0.8879	0.8616	0.7319	0.8674	0.8764	0.8641	0.7824	0.8688	0.8754	0.8265	0.8637	0.8507	0.8796	0.8638	0.8625	0.862	0.8606
		P	0.8691	0.8763	0.8904	0.8737	0.8902	0.8791	0.8905	0.8803	0.8897	0.8877	0.8898	0.877	0.8823	0.8794	0.8732	0.8709	0.8829	0.8809	0.8796	0.6999	0.8858	0.8678	0.8571	0.837					P	0.8389	0.8675	0.8617	0.8636	0.849	0.8552	0.8658	0.8501	0.8105	0.8511	0.841	0.8243	0.8501	0.8443	0.843	0.8535	0.8463	0.8424
	Plate:	Plate#29																												Plate:	Plate#29
			1	2	3	4	5	6	7	8	9	10	11	12	13	14	15	16	17	18	19	20	21	22	23	24						1	2	3	4	5	6	7	8	9	10	11	12	13	14	15	16	17	18
		A	0.841	0.8715	0.8763	0.8827	0.8742	0.8891	0.889	0.865	0.8987	0.9105	0.9088	0.8823	0.8942	0.881	0.8954	0.8996	0.9035	0.9107	0.9051	0.8963	0.898	0.8805	0.8809	0.8534		0.895889			A	0.8562	0.8573	0.8734	0.8744	0.8307	0.8394	0.8849	0.8666	0.8391	0.8734	0.8617	0.8899	0.8931	0.8402	0.7944	0.8702	0.7951	0.7955
		B	0.8727	0.9007	0.8952	0.8828	0.9116	0.9082	0.9092	0.9038	0.9189	0.9359	0.8981	0.9115	0.9053	0.905	0.9026	0.9139	0.9123	0.9109	0.9134	0.931	0.9124	0.9083	0.8953	0.8737					B	0.8744	0.8762	0.8753	0.8617	0.8669	0.8674	0.862	0.9269	0.878	0.8463	0.8714	0.8907	0.8865	0.8956	0.8821	0.8908	0.8854	0.864
		C	0.8895	0.9035	0.8977	0.9163	0.9025	0.9122	0.9091	0.921	0.9093	0.8982	0.9297	0.9252	0.913	0.919	0.9162	0.8984	0.9149	0.9204	0.9047	0.9182	0.9124	0.9118	0.904	0.8899					C	0.8736	0.8835	0.8817	0.8761	0.9229	0.8834	0.8656	0.894	0.8456	0.883	0.8601	0.8918	0.8967	0.8912	0.8856	0.9027	0.8678	0.8858
		D	0.8988	0.9097	0.9199	0.9129	0.9211	0.9071	0.9202	0.9184	0.9229	0.9031	0.8979	0.8635	0.9005	0.9134	0.9228	0.9153	0.9354	0.921	0.8984	0.9102	0.9036	0.9292	0.896	0.9145					D	0.881	0.883	0.8858	0.9132	0.9199	0.8933	0.8724	0.8769	0.8764	0.9029	0.8541	0.9113	0.8631	0.8941	0.8648	0.8753	0.8765	0.8899
		E	0.889	0.9003	0.9204	0.911	0.9154	0.9171	0.9211	0.9212	0.9189	0.9503	0.9139	0.9214	0.916	0.941	0.9133	0.913	0.9292	0.9232	0.9178	0.9182	0.907	0.9343	0.9013	0.882					E	0.8814	0.92	0.8888	0.8874	0.8776	0.8869	0.8995	0.9017	0.8859	0.8892	0.8868	0.897	0.9217	0.8967	0.914	0.9018	0.8719	0.8921
		F	0.8805	0.9098	0.9073	0.92	0.9029	0.907	0.9269	0.9199	0.9153	0.9139	0.9339	0.9111	0.9193	0.9218	0.8982	0.9079	0.9403	0.9152	0.9201	0.92	0.9148	0.916	0.9023	0.9202					F	0.894	0.8996	0.886	0.9019	0.8944	0.8959	0.8796	0.8881	0.8953	0.8934	0.9066	0.9045	0.8564	0.8928	0.8864	0.901	0.8753	0.8922
		G	0.8999	0.9153	0.8924	0.8927	0.8868	0.9239	0.9191	0.9154	0.9276	0.9305	0.9138	0.9089	0.9049	0.9229	0.9099	0.9249	0.9178	0.9255	0.9012	0.9418	0.9071	0.924	0.8978	0.9022					G	0.8739	0.8928	0.8626	0.103	0.8571	0.9263	0.8832	0.9237	0.8778	0.9002	0.8585	0.875	0.9037	0.9335	0.9041	0.8937	0.9031	0.9044
		H	0.9033	0.9062	0.9078	0.9177	0.8222	0.9111	0.9211	0.9331	0.9273	0.9329	0.9158	0.9346	0.9171	0.925	0.8668	0.9148	0.9156	0.9161	0.8712	0.9338	0.9157	0.9212	0.905	0.9142					H	0.8846	0.8905	0.87	0.8865	0.7854	0.9121	0.8616	0.8953	0.8816	0.8701	0.8857	0.8554	0.8697	0.9011	0.8756	0.888	0.8677	0.879
		I	0.895	0.9108	0.8993	0.9079	0.9114	0.9206	0.9166	0.9453	0.9132	0.9264	0.9077	0.9287	0.8979	0.9179	0.8941	0.8713	0.9202	0.931	0.9204	0.9292	0.9185	0.9101	0.8966	0.9044					I	0.8589	0.8841	0.8708	0.8871	0.9009	0.8944	0.883	0.8917	0.8891	0.8969	0.8739	0.8964	0.8789	0.8965	0.8954	0.9085	0.8917	0.8954
		J	0.9025	0.9028	0.9058	0.9096	0.9191	0.9189	0.9148	0.9285	0.9296	0.9304	0.9318	0.9237	0.9123	0.9134	0.9093	0.9233	0.9287	0.9165	0.923	0.9341	0.9063	0.9089	0.8945	0.8948					J	0.8828	0.8873	0.8727	0.9023	0.8872	0.8787	0.8965	0.9023	0.903	0.9015	0.8857	0.9244	0.8898	0.9043	0.8897	0.9075	0.8785	0.8838
		K	0.8944	0.9199	0.8926	0.8963	0.8727	0.9186	0.9123	0.925	0.9139	0.9149	0.916	0.9335	0.9036	0.9264	0.9003	0.9119	0.9185	0.922	0.9109	0.921	0.9077	0.9286	0.8981	0.905					K	0.8639	0.8767	0.8656	0.8432	0.8699	0.89	0.8736	0.8906	0.8742	0.9105	0.8591	0.7713	0.8579	0.8572	0.8898	0.8937	0.8782	0.8931
		L	0.8966	0.908	0.8985	0.8999	0.9055	0.9164	0.9098	0.9086	0.906	0.9068	0.9004	0.9129	0.9035	0.9172	0.9088	0.9167	0.902	0.9202	0.9025	0.9172	0.8872	0.9262	0.8704	0.8883					L	0.8716	0.8969	0.8731	0.8811	0.8477	0.8767	0.9077	0.8882	0.867	0.8928	0.8869	0.866	0.8826	0.1053	0.9165	0.8971	0.875	0.8738
		M	0.9099	0.9083	0.9036	0.8967	0.8933	0.9145	0.8921	0.9085	0.9187	0.9086	0.9027	0.9078	0.8923	0.9242	0.8966	0.9043	0.9087	0.9272	0.8992	0.9167	0.9039	0.9075	0.8964	0.9025					M	0.8642	0.8829	0.8772	0.8889	0.8723	0.8871	0.8803	0.886	0.8849	0.8818	0.8833	0.8973	0.8814	0.8908	0.8985	0.8858	0.8883	0.8836
		N	0.8992	0.893	0.906	0.9078	0.9019	0.9137	0.9045	0.9123	0.9165	0.9159	0.9024	0.9163	0.9162	0.9219	0.9073	0.9125	0.9006	0.915	0.8921	0.9139	0.9023	0.9054	0.9029	0.8726					N	0.8731	0.8654	0.8575	0.8734	0.8717	0.8574	0.8679	0.8979	0.878	0.8718	0.8598	0.888	0.879	0.7611	0.8827	0.8895	0.8901	0.8682
		O	0.8904	0.9036	0.9036	0.8963	0.8901	0.8983	0.8978	0.9022	0.9049	0.9009	0.8968	0.899	0.8952	0.8989	0.8946	0.8254	0.8923	0.8352	0.8941	0.8905	0.8976	0.8826	0.8872	0.8989					O	0.8627	0.8731	0.874	0.8635	0.8799	0.8475	0.8501	0.8663	0.8126	0.8588	0.8703	0.8565	0.8619	0.8669	0.8528	0.7663	0.8509	0.7943
		P	0.8863	0.8797	0.8961	0.8938	0.8889	0.8856	0.8832	0.8863	0.8935	0.8827	0.8775	0.8836	0.9094	0.8869	0.8758	0.8747	0.8896	0.8816	0.8785	0.8859	0.8895	0.8761	0.8589	0.859					P	0.8454	0.851	0.8544	0.8487	0.8643	0.8063	0.8599	0.8572	0.865	0.868	0.8529	0.8586	0.857	0.8452	0.8476	0.8402	0.8616	0.8273
	Plate:	Plate#30																												Plate:	Plate#30
			1	2	3	4	5	6	7	8	9	10	11	12	13	14	15	16	17	18	19	20	21	22	23	24						1	2	3	4	5	6	7	8	9	10	11	12	13	14	15	16	17	18
		A	0.8621	0.8878	0.879	0.8999	0.8661	0.8818	0.8877	0.8591	0.8982	0.8939	0.8893	0.8533	0.8794	0.867	0.8875	0.8844	0.8739	0.8786	0.8814	0.8784	0.884	0.867	0.8623	0.8336		0.887775			A	0.8638	0.838	0.8776	0.8518	0.8717	0.8318	0.8677	0.8607	0.8392	0.8419	0.8711	0.8493	0.855	0.8464	0.8675	0.8608	0.8576	0.8482
		B	0.8825	0.9041	0.8924	0.9346	0.9034	0.9049	0.9109	0.903	0.9128	0.9186	0.8888	0.8955	0.8692	0.9087	0.8972	0.8949	0.9072	0.9041	0.906	0.9167	0.9042	0.9031	0.8814	0.8395					B	0.86	0.889	0.855	0.8771	0.8432	0.905	0.838	0.8778	0.847	0.8745	0.8432	0.8981	0.8301	0.8979	0.8651	0.8831	0.8548	0.8799
		C	0.8853	0.9042	0.8819	0.9035	0.8906	0.8997	0.8965	0.8993	0.9161	0.8987	0.9359	0.9016	0.8956	0.9089	0.9102	0.9016	0.9066	0.9121	0.8988	0.8912	0.9007	0.8991	0.8885	0.876					C	0.8684	0.9024	0.8709	0.8685	0.8981	0.8559	0.856	0.8943	0.8913	0.8738	0.8767	0.8919	0.888	0.8942	0.8705	0.8718	0.8679	0.8665
		D	0.8948	0.9001	0.909	0.8944	0.9056	0.8978	0.9096	0.8872	0.9192	0.9098	0.9932	0.9064	0.8822	0.9055	0.9089	0.9178	0.9143	0.9044	0.8927	0.9043	0.8961	0.8759	0.8944	0.8957					D	0.8865	0.8922	0.8782	0.906	0.8671	0.8922	0.8541	0.9013	0.8713	0.9	0.8704	0.8956	0.8582	0.893	0.868	0.8831	0.8919	0.8833
		E	0.8906	0.8869	0.89	0.9071	0.9031	0.8996	0.8964	0.9183	0.9039	0.9026	0.905	0.9079	0.9109	0.9265	0.9071	0.8991	0.9057	0.9182	0.9142	0.9146	0.9047	0.9061	0.8958	0.8821					E	0.8635	0.8939	0.8726	0.8683	0.881	0.8778	0.8687	0.9057	0.8762	0.9005	0.8755	0.9053	0.8841	0.9069	0.8704	0.921	0.8691	0.882
		F	0.8793	0.9018	0.8987	0.9089	0.8987	0.8908	0.9201	0.917	0.9084	0.9111	0.9238	0.9079	0.9133	0.9104	0.894	0.9051	0.9092	0.9124	0.9131	0.9122	0.8996	0.9079	0.8941	0.8955					F	0.8583	0.8947	0.8743	0.9267	0.8807	0.9019	0.8837	0.8869	0.8966	0.8926	0.8878	0.9119	0.903	0.9079	0.9032	0.8954	0.8788	0.9001
		G	0.8902	0.8949	0.8911	0.9009	0.898	0.9089	0.8996	0.9055	0.9196	0.9227	0.9127	0.9068	0.8922	0.9281	0.9174	0.9226	0.9261	0.9104	0.9013	0.9298	0.9094	0.9112	0.8934	0.8953					G	0.869	0.8906	0.8605	0.9123	0.8627	0.9201	0.8645	0.909	0.8778	0.9014	0.8795	0.9092	0.8862	0.9107	0.8807	0.9024	0.9061	0.8935
		H	0.8962	0.8947	0.9044	0.9021	0.8931	0.9011	0.8997	0.9164	0.9226	0.9148	0.9087	0.8518	0.9168	0.9173	0.9093	0.9082	0.9111	0.9096	0.9179	0.9213	0.9083	0.9114	0.902	0.8968					H	0.8884	0.8928	0.8913	0.9027	0.8953	0.1209	0.8658	0.8824	0.8861	0.908	0.891	0.6119	0.913	0.883	0.9069	0.8873	0.8746	0.8991
		I	0.8862	0.9035	0.8925	0.8976	0.9002	0.9103	0.9011	0.919	0.9108	0.9256	0.8959	0.9151	0.8918	0.9142	0.8616	0.8951	0.9135	0.9127	0.9122	0.9228	0.9095	0.907	0.8848	0.9003					I	0.8514	0.889	0.8821	0.8807	0.8641	0.8838	0.8627	0.89	0.9022	0.8806	0.8863	0.8968	0.879	0.8872	0.8725	0.8941	0.8782	0.8992
		J	0.8926	0.906	0.9036	0.9005	0.9108	0.9149	0.9094	0.9121	0.9049	0.9192	0.9137	0.9199	0.909	0.9062	0.9208	0.864	0.912	0.9065	0.9106	0.9285	0.9115	0.8959	0.8866	0.8842					J	0.853	0.8902	0.894	0.8714	0.8807	0.867	0.8908	0.8799	0.8775	0.8846	0.888	0.898	0.8916	0.8794	0.8792	0.8989	0.8897	0.8804
		K	0.8853	0.9101	0.886	0.8872	0.8894	0.9129	0.9017	0.899	0.9169	0.9147	0.9013	0.9046	0.8935	0.9113	0.893	0.9063	0.9138	0.9063	0.9085	0.9113	0.9024	0.9267	0.8923	0.8997					K	0.8514	0.8558	0.8722	0.8976	0.8118	0.9766	0.9058	0.8731	0.898	0.8998	0.8772	0.8998	0.903	0.8761	0.8885	0.8946	0.8816	0.466
		L	0.8882	0.8998	0.8726	0.8916	0.9099	0.9023	0.8891	0.8951	0.9148	0.9038	0.8952	0.907	0.8897	0.8979	0.8934	0.9089	0.8918	0.909	0.891	0.9039	0.9037	0.912	0.8908	0.881					L	0.8453	0.905	0.8532	0.8914	0.8526	0.9137	0.8705	0.8924	0.8598	0.8921	0.8537	0.8885	0.8638	0.9032	0.8783	0.8909	0.8654	0.8839
		M	0.8974	0.8906	0.9087	0.8924	0.881	0.9046	0.8933	0.8971	0.9104	0.9044	0.9028	0.9087	0.8873	0.9152	0.8928	0.8986	0.9093	0.9073	0.8899	0.9251	0.8935	0.8992	0.8849	0.8881					M	0.8726	0.8745	0.8623	0.8941	0.8567	0.8683	0.8672	0.8736	0.8673	0.8801	0.8533	0.9075	0.8672	0.881	0.8762	0.8785	0.8676	0.8725
		N	0.8895	0.8972	0.9076	0.9019	0.8876	0.8991	0.903	0.9054	0.8497	0.9034	0.8992	0.9059	0.8972	0.8995	0.8966	0.8995	0.8974	0.9069	0.8821	0.908	0.898	0.8906	0.8822	0.8964					N	0.8656	0.8896	0.1201	0.9025	0.7867	0.9689	0.1598	0.8897	0.8496	0.9066	0.867	0.8892	0.8977	0.8945	0.8997	0.8772	0.8856	0.8475
		O	0.8838	0.889	0.8979	0.8938	0.8818	0.8891	0.8952	0.8953	0.8891	0.8839	0.89	0.8563	0.8961	0.8964	0.8984	0.887	0.8831	0.8973	0.8845	0.8958	0.8869	0.8887	0.8836	0.8852					O	0.8554	0.842	0.8626	0.8747	0.8728	0.8716	0.8625	0.8615	0.8655	0.8771	0.8754	0.8528	0.8747	0.8774	0.8626	0.8886	0.8739	0.8829
		P	0.8817	0.8908	0.8927	0.8843	0.8841	0.8651	0.8787	0.8839	0.8828	0.8755	0.8732	0.8786	0.8819	0.8828	0.8707	0.8849	0.8981	0.8733	0.8753	0.8762	0.8928	0.8644	0.8664	0.855					P	0.8653	0.8547	0.837	0.8527	0.8367	0.8585	0.8523	0.8713	0.8573	0.8627	0.8391	0.8655	0.8402	0.8591	0.8464	0.8677	0.842	0.8612
	Plate:	Plate#31																												Plate:	Plate#31
			1	2	3	4	5	6	7	8	9	10	11	12	13	14	15	16	17	18	19	20	21	22	23	24						1	2	3	4	5	6	7	8	9	10	11	12	13	14	15	16	17	18
		A	0.858	0.8535	0.8486	0.8671	0.8444	0.837	0.858	0.869	0.8649	0.8568	0.8839	0.8627	0.8678	0.8536	0.8629	0.8765	0.8465	0.8692	0.8654	0.8868	0.8616	0.8541	0.8474	0.8131		0.862821			A	0.8537	0.8512	0.9137	0.881	0.8488	0.8775	0.8856	0.8376	0.8569	0.8557	0.8734	0.8129	0.846	0.8393	0.8578	0.8607	0.8352	0.8553
		B	0.8683	0.8669	0.8753	0.8717	0.8663	0.872	0.8396	0.8736	0.8843	0.8763	0.8688	0.8812	0.876	0.8963	0.8839	0.8998	0.8834	0.878	0.8909	0.9131	0.8968	0.8896	0.8693	0.8371					B	0.8762	0.8769	0.8756	0.8676	0.886	0.8875	0.8791	0.8543	0.8646	0.8621	0.862	0.8518	0.8808	0.7868	0.8747	0.4033	0.8896	0.8508
		C	0.8759	0.8686	0.6562	0.7971	0.6334	0.8727	0.6889	0.888	0.8848	0.8917	0.883	0.9049	0.8809	0.8982	0.8968	0.8919	0.8822	0.6809	0.893	0.7644	0.8822	0.798	0.8767	0.8544					C	0.8658	0.8703	0.8774	0.0784	0.9098	0.7932	0.1124	0.8496	0.8989	0.8793	0.8816	0.8792	0.8762	0.8977	0.8908	0.8643	0.8731	0.8781
		D	0.8796	0.876	0.873	0.8799	0.8473	0.8671	0.8646	0.8711	0.8744	0.8608	1.0106	0.9074	0.8739	0.8773	0.8822	0.8815	0.9062	0.8956	0.8814	0.8978	0.8842	0.8838	0.8877	0.851					D	0.8919	0.8714	0.9074	0.8771	0.8697	0.9094	0.8698	0.8989	0.9079	0.8872	0.8841	0.871	0.8287	0.933	0.8748	0.8869	0.8812	0.8774
		E	0.8628	0.8864	0.8565	0.8812	0.854	0.8836	0.8735	1.0086	0.8733	1.0796	0.8641	0.9142	0.8834	0.6189	0.8777	0.7772	0.8802	0.8172	0.8931	0.9063	0.8846	0.8656	0.8809	0.8573					E	0.8792	0.8647	0.8771	0.8954	0.8907	0.868	0.8619	0.8759	0.8926	0.8944	0.897	0.8988	0.8863	0.9317	0.8748	0.8156	0.8705	0.8555
		F	0.8699	0.8857	0.8595	0.8843	0.8747	0.8858	0.8818	0.8853	0.8833	0.891	0.858	0.8996	0.8843	0.8988	0.8824	0.8866	0.8912	0.889	0.8785	0.9004	0.8772	0.8971	0.8725	0.8549					F	0.8594	0.8787	0.88	0.8777	0.9069	0.863	0.8919	0.8798	0.8743	0.8752	0.8902	0.8752	0.8937	0.9154	0.9003	0.8703	0.8891	0.8717
		G	0.8727	0.8813	0.8684	0.6376	0.8654	0.9058	0.8593	0.6285	0.881	0.6786	0.877	0.6441	0.8779	0.7067	0.8889	0.8489	0.8952	0.8931	0.8766	0.907	0.872	0.8818	0.8745	0.8607					G	0.8572	0.8674	0.8578	0.8666	0.8278	0.9483	0.8867	0.8419	0.8713	0.9056	0.8971	0.89	0.8357	0.9387	0.8651	0.8974	0.8858	0.8801
		H	0.8846	0.8775	0.8642	0.8815	0.8569	0.8846	0.8715	0.8851	0.892	0.8963	0.8919	0.8903	0.8829	0.8932	0.8975	0.8859	0.8698	0.8992	0.8927	0.9114	0.8652	0.8953	0.8776	0.8657					H	0.8572	0.8983	0.8636	0.8813	0.9084	0.9587	0.8986	0.9068	0.9075	0.9166	0.8749	0.9148	0.8786	0.8963	0.8968	0.8613	0.8885	0.8793
		I	0.861	0.8861	0.8693	0.8774	0.8697	0.8553	0.8689	0.8899	0.8846	0.878	0.8612	0.823	0.8622	0.8374	0.8687	0.8366	0.8829	0.8755	0.8757	0.9038	0.8726	0.8846	0.862	0.8636					I	0.8623	0.8969	0.8654	0.8966	0.8629	0.992	0.8728	0.8987	0.8942	0.9072	0.8909	0.9234	0.875	0.8891	0.9004	0.9044	0.884	0.8894
		J	0.8573	0.8835	0.8466	0.8675	0.8881	0.8798	0.8961	0.8713	0.8804	0.8773	0.8744	0.9038	0.8817	0.8928	0.8434	0.8861	0.8766	0.8972	0.8891	0.8949	0.896	0.8858	0.8931	0.8682					J	0.8677	0.8751	0.8628	0.8862	0.8579	0.8945	0.8604	0.9141	0.8768	0.9153	0.8602	0.9111	0.8682	0.9027	0.8835	0.8928	0.8988	0.8803
		K	0.8529	0.8646	0.8496	0.879	0.8648	0.8911	0.8727	0.8814	0.8712	0.889	0.862	0.89	0.8741	0.871	0.884	0.9004	0.8661	0.8969	0.8514	0.8712	0.8747	0.8608	0.8622	0.8606					K	0.8673	0.8844	0.8744	0.8907	0.8059	0.8585	0.8821	0.8694	0.8929	0.8961	0.8786	0.8934	0.9016	0.905	0.8691	0.8822	0.8763	0.8746
		L	0.8704	0.8753	0.8672	0.8709	0.8682	0.8859	0.8727	0.8813	0.8665	0.8871	0.88	0.8719	0.8719	0.8821	0.8854	0.8993	0.8749	0.8975	0.8585	0.877	0.8755	0.8627	0.8708	0.8658					L	0.8646	0.8847	0.8426	0.8832	0.8797	0.88	0.8863	0.8668	0.8873	0.887	0.8817	0.8969	0.8809	0.8835	0.8961	0.8293	0.8773	0.8835
		M	0.8683	0.8716	0.8619	0.8892	0.848	0.8586	0.8617	0.8783	0.8465	0.8721	0.8643	0.8862	0.8955	0.8774	0.8644	0.8862	0.8828	0.8746	0.8679	0.8907	0.8853	0.8596	0.8571	0.8719					M	0.8815	0.8743	0.903	0.8962	0.8854	0.8661	0.8688	0.8801	0.9009	0.9011	0.8765	0.8911	0.8732	0.8866	0.8722	0.8812	0.877	0.8845
		N	0.8687	0.8753	0.8464	0.8578	0.8519	0.8641	0.8789	0.8743	0.8907	0.8863	0.8822	0.8701	0.8757	0.885	0.8868	0.8875	0.8804	0.8735	0.8832	0.8971	0.901	0.8673	0.8726	0.8544					N	0.8559	0.8685	0.8777	0.8711	0.9109	0.8797	0.8652	0.8838	0.8734	0.8719	0.8499	0.8273	0.8535	0.8691	0.8658	0.885	0.8582	0.8707
		O	0.8591	0.875	0.8597	0.8776	0.872	0.8687	0.8528	0.8691	0.8738	0.881	0.8614	0.8786	0.8758	0.8735	0.8813	0.8579	0.8657	0.8711	0.8646	0.8611	0.8387	0.8619	0.8711	0.8419					O	0.8511	0.8854	0.8591	0.8795	0.8691	0.9036	0.8262	0.8826	0.8503	0.4099	0.8795	0.8781	0.8373	0.8825	0.8371	0.8971	0.834	0.8593
		P	0.8642	0.8632	0.8429	0.8553	0.8684	0.849	0.8626	0.8637	0.8554	0.8515	0.8625	0.8542	0.8463	0.8518	0.8492	0.8492	0.8618	0.8449	0.8566	0.839	0.8594	0.8472	0.859	0.8263					P	0.8416	0.8606	0.8527	0.8531	0.813	0.8268	0.8438	0.8496	0.8389	0.8384	0.8232	0.8264	0.8361	0.8421	0.8175	0.8709	0.8237	0.8361
	Plate:	Plate#32																												Plate:	Plate#32
			1	2	3	4	5	6	7	8	9	10	11	12	13	14	15	16	17	18	19	20	21	22	23	24						1	2	3	4	5	6	7	8	9	10	11	12	13	14	15	16	17	18
		A	0.9078	0.9184	0.9073	0.9007	0.8962	0.8921	0.9349	0.8811	0.9169	0.9101	0.9148	0.8762	0.885	0.8799	0.9364	0.9048	0.9262	0.9088	0.9109	0.9069	0.9072	0.9001	0.9096	0.9186		0.92045			A	0.8868	0.9119	0.9027	0.917	0.8697	0.891	0.8895	0.8834	0.8751	0.9577	0.8862	0.8646	0.858	0.881	0.8554	0.9054	0.8774	0.8933
		B	0.9277	0.9151	0.9138	0.9267	0.9277	0.9238	0.9244	0.9075	0.9142	0.9277	0.9202	0.8935	0.8847	0.8978	0.9139	0.9045	0.9366	0.9061	0.9099	0.9365	0.942	0.9236	0.8992	0.9283					B	0.907	0.9161	0.8865	0.8934	0.9076	0.9066	0.9314	0.8943	0.9599	0.897	0.8669	0.8823	0.8933	0.8829	0.8923	0.8661	0.9079	0.8886
		C	0.9423	0.9171	0.9208	0.926	0.9218	0.9102	0.9263	0.9073	0.9505	0.913	0.9629	0.9251	0.9504	0.931	0.9509	0.9383	0.9191	0.9317	0.9348	0.9232	0.9351	0.947	0.9343	0.9252					C	0.932	0.9035	0.9059	0.8882	0.888	0.8784	0.888	0.8785	0.9117	0.8784	0.9181	0.8942	0.8945	0.889	0.9136	0.8795	0.8924	0.8811
		D	0.95	0.964	0.9131	0.9154	0.928	0.9227	0.9472	0.9198	0.9262	0.9107	0.9317	0.8812	0.9259	0.9077	0.9718	0.8827	0.9473	0.9319	0.9265	0.919	0.9225	0.9265	0.92	0.9339					D	0.9269	0.9076	0.9096	0.9026	0.9111	0.8917	0.8761	0.9046	0.9111	0.8983	0.875	0.875	0.8653	0.9046	0.8874	0.8798	0.9009	0.9182
		E	0.9295	0.9076	0.9397	0.9332	0.9332	0.923	0.9168	0.9315	0.9243	0.9337	0.9178	0.9318	0.9621	0.9432	0.9393	0.9271	0.9548	0.9465	0.9182	0.9338	0.9182	0.9222	0.9258	0.9146					E	0.911	0.9007	0.884	0.8976	0.8777	0.8948	0.8707	0.9017	0.8984	0.9031	0.8629	0.8889	0.8798	0.9046	0.8973	0.8782	0.8861	0.901
		F	0.9098	0.9427	0.9461	0.9157	0.925	0.9143	0.9692	0.9393	0.9074	0.9105	0.932	0.9219	0.9407	0.9182	0.9136	0.9174	0.9257	0.9207	0.9182	0.9314	0.9308	0.9253	0.9418	0.9333					F	0.879	0.9012	0.8705	0.8927	0.8721	0.8917	0.8858	0.9032	0.9062	0.9273	0.8802	0.8991	0.886	0.9206	0.8594	0.8907	0.8942	0.8992
		G	0.939	0.9151	0.9329	0.949	0.9193	0.942	0.9139	0.9124	0.9288	0.1054	0.9417	0.8975	0.9129	0.9299	0.9321	0.9487	0.9269	0.9366	0.9304	0.9151	0.9167	0.9274	0.9382	0.9383					G	0.9064	0.8899	0.8651	0.8848	0.8629	0.8954	0.8751	0.8864	0.8805	0.0955	0.8902	0.8477	0.8744	0.9103	0.8894	0.8966	0.8789	0.8873
		H	0.926	0.9329	0.9083	0.9424	0.9092	0.9352	0.9254	0.9428	0.9339	0.9315	0.9378	0.9317	0.925	0.9361	0.9132	0.9314	0.9246	0.9191	0.9194	0.9302	0.924	0.9319	0.9384	0.943					H	0.9096	0.8929	0.8804	0.8788	0.8788	0.8723	0.8716	0.8942	0.9279	0.9043	0.8755	0.9034	0.8861	0.8786	0.8351	0.9043	0.8787	0.8595
		I	0.8962	0.9167	0.8835	0.9311	0.9691	0.9155	0.944	0.8889	0.9038	0.925	0.922	0.9464	0.9157	0.9507	0.891	0.9277	0.9298	0.9289	0.9103	0.9345	0.914	0.9275	0.919	0.9281					I	0.9513	0.9296	0.9008	0.9241	0.9332	0.9346	0.9098	0.9198	0.9909	0.9675	0.9302	0.9318	0.9274	0.9248	0.9089	0.9131	0.9437	0.9138
		J	0.9054	0.9346	0.9289	0.9439	0.9055	0.9302	0.9447	0.9179	0.9286	0.9491	0.8993	0.9136	0.9166	0.9136	0.9475	0.9279	0.9386	0.919	0.9257	0.9358	0.9311	0.9079	0.9035	0.915					J	0.8975	0.9203	0.8964	0.9152	0.8921	0.9331	0.9243	0.9092	0.8926	0.9375	0.8874	0.9136	0.8974	0.9219	0.8895	0.917	0.9145	0.8873
		K	0.8963	0.9608	0.9077	0.9129	0.9104	0.9398	0.8839	0.9093	0.9229	0.9047	0.9081	0.9206	0.9118	0.9419	0.9136	0.941	0.9264	0.9061	0.921	0.9257	0.9166	0.9469	0.9132	0.9328					K	0.9031	0.9276	0.8952	0.8934	0.8729	0.8892	0.8751	0.8896	0.9085	0.9018	0.8762	0.8841	0.9141	0.8974	0.8658	0.8923	0.9044	0.8851
		L	0.907	0.9187	0.9062	0.918	0.9307	0.9232	0.9228	0.8999	0.9171	0.9197	0.9006	0.9255	0.9036	0.926	0.928	0.9187	0.9447	0.9298	0.9472	0.8998	0.9239	0.9201	0.9258	0.8968					L	0.8854	0.9116	0.8908	0.8869	0.8669	0.8948	0.8957	0.8856	0.8866	0.8917	0.8713	0.8683	0.8658	0.8921	0.8848	0.8871	0.875	0.9102
		M	0.9091	0.9302	0.9109	0.8849	0.9037	0.9188	0.9172	0.9242	0.9251	0.9217	0.914	0.9176	0.893	0.9323	0.9014	0.887	0.9107	0.9252	0.913	0.9283	0.9217	0.9243	0.9179	0.9187					M	0.9107	0.9023	0.8814	0.853	0.859	0.8807	0.865	0.8912	0.8768	0.8992	0.8616	0.893	0.8637	0.8909	0.8685	0.8338	0.8777	0.8721
		N	0.8856	0.9076	0.9785	0.9375	0.9071	0.9276	0.9052	0.9248	0.8995	0.9189	0.9045	0.9117	0.9211	0.9201	0.9034	0.9023	0.9061	0.9389	0.8947	0.9323	0.9199	0.9176	0.9188	0.9276					N	0.8894	0.891	0.8921	0.8779	0.8856	0.8768	0.8841	0.8948	0.9014	0.8957	0.8934	0.8843	0.899	0.8744	0.8732	0.8379	0.8888	0.8757
		O	0.8973	0.9129	0.9345	0.9196	0.8986	0.9202	0.9042	0.9252	0.9134	0.9018	0.9249	0.8801	0.9151	0.9245	0.8964	0.8988	0.8938	0.0944	0.921	0.9171	0.8965	0.9051	0.9163	0.9158					O	0.8877	0.893	0.8807	0.8768	0.8602	0.8906	0.8723	0.8952	0.8697	0.8836	0.8528	0.8637	0.867	0.896	0.8807	0.8606	0.8835	0.0836
		P	0.8919	0.8883	0.8828	0.9069	0.9107	0.9226	0.8882	0.8978	0.8784	0.8957	0.8801	0.8898	0.8793	0.9034	0.8988	0.885	0.9272	0.9052	0.8919	0.9046	0.9041	0.92	0.9011	0.8911					P	0.862	0.8946	0.8792	0.8871	0.8874	0.8806	0.8808	0.9003	0.9036	0.9036	0.8584	0.8702	0.8577	0.8704	0.8588	0.8657	0.8729	0.8606
	Plate:	Plate#33																												Plate:	Plate#33
			1	2	3	4	5	6	7	8	9	10	11	12	13	14	15	16	17	18	19	20	21	22	23	24						1	2	3	4	5	6	7	8	9	10	11	12	13	14	15	16	17	18
		A	0.9134	0.9058	0.9176	0.9165	0.9201	0.8427	0.9473	0.9085	0.8995	0.97	0.9502	0.9073	0.9021	0.9074	0.9278	0.9273	0.9864	0.9357	0.9506	0.9185	0.9331	0.9543	0.925	0.9045		0.922657			A	0.9088	0.8896	0.8883	0.8998	0.8716	0.8409	0.8877	0.8431	0.8888	0.8803	0.8838	0.8397	0.8841	0.843	0.897	0.8803	0.9035	0.8478
		B	0.9262	0.9215	0.9493	0.9181	0.9241	0.9171	0.9194	0.9327	0.9247	0.9143	0.9369	0.9221	0.9144	0.9089	0.9235	0.9388	0.9306	0.9317	0.9311	0.932	0.9452	0.8634	0.9211	0.8869					B	0.8858	0.8761	0.8799	0.879	0.8711	0.878	0.8745	0.8879	0.8783	0.9058	0.8549	0.8712	0.8716	0.8759	0.8525	0.8587	0.8539	0.8764
		C	0.9514	0.9348	0.9451	0.9083	1.0051	0.9378	0.9444	0.954	0.9554	0.9199	0.9542	0.9188	0.9497	0.9328	0.9492	0.9418	0.9216	0.9401	0.9502	0.9617	0.9486	0.9317	0.9274	0.8888					C	0.913	0.878	0.8994	0.8738	0.8922	0.8751	0.8862	0.8699	0.8922	0.8258	0.8965	0.8495	0.8911	0.8892	0.9087	0.8747	0.9102	0.8821
		D	0.9401	0.9317	0.9451	0.9412	0.9195	0.941	0.9158	0.9373	0.9171	0.9421	0.948	0.9245	0.9381	0.9363	0.9244	0.9323	0.9426	0.9336	0.9421	0.9701	0.9331	0.8911	0.9311	0.9342					D	0.9202	0.9164	0.8857	0.9041	0.853	0.8926	0.8955	0.8912	0.9309	0.886	0.8555	0.8739	0.8592	0.8918	0.8977	0.8798	0.8903	0.8929
		E	0.921	0.9527	0.99	0.9318	0.9408	0.9391	0.9652	0.9747	0.9681	0.9113	0.9647	0.954	0.9492	0.9288	0.9261	0.9371	0.9471	0.9447	0.9409	0.9361	0.9699	0.9053	0.9271	0.9109					E	0.885	0.8912	0.8935	0.8821	0.8996	0.8845	0.8806	0.8929	0.8743	0.9001	0.8827	0.9038	0.8983	0.8932	0.8863	0.8815	0.8955	0.8626
		F	0.9376	0.9407	0.9049	0.9386	0.9318	0.9509	0.9182	0.9431	0.9637	0.8564	0.9198	0.9287	0.954	0.9237	0.9453	0.9216	0.9419	0.9201	0.9249	0.8726	0.9153	0.0859	0.9358	0.905					F	0.8727	0.8953	0.8959	0.9001	0.8863	0.877	0.9042	0.8754	0.8921	0.8121	0.8979	0.843	0.9035	0.8948	0.8718	0.8873	0.9045	0.8942
		G	0.9418	0.9396	0.9422	0.946	0.9565	0.9645	0.9412	0.9442	0.9931	0.9669	0.9424	0.9704	0.9646	0.9441	0.9482	0.8861	0.9347	0.9187	0.9237	0.9471	0.9287	0.9254	0.9397	0.9163					G	0.89	0.8746	0.8766	0.8705	0.8997	0.8774	0.8893	0.8891	0.8867	0.907	0.8961	0.8835	0.8835	0.8906	0.892	0.8805	0.9189	0.8895
		H	0.9408	0.9454	0.9179	0.9436	0.9274	1.0221	0.9259	0.9289	0.9342	0.963	0.9455	0.9371	0.946	0.9301	0.9242	0.9467	0.9427	0.9067	0.9318	0.9049	0.9285	0.8735	0.948	0.9207					H	0.8919	0.8398	0.8827	0.8786	0.8833	0.863	0.89	0.9012	0.9156	0.9019	0.8824	0.8902	0.8952	0.8818	0.8797	0.8787	0.8985	0.8669
		I	0.9283	0.9501	0.9616	0.9333	0.9315	0.9409	0.9328	0.9724	0.9532	0.9569	0.9553	0.9666	0.9336	0.9511	0.9356	0.9451	0.996	0.9483	0.9587	0.9404	0.9378	0.9286	0.9174	0.9157					I	0.9163	0.9059	0.8744	0.8962	0.8693	0.9129	0.8605	0.8911	0.8897	0.9023	0.8647	0.8873	0.8589	0.8959	0.8965	0.8883	0.8845	0.9005
		J	0.9068	0.9468	0.9235	0.9497	0.9544	0.9117	0.9493	0.9226	0.9312	0.9096	0.9424	0.9594	0.9432	0.9149	0.9101	0.9131	0.914	0.9199	0.8777	0.948	0.8664	0.9023	0.9192	0.9264					J	0.8566	0.9013	0.8661	0.8835	0.8559	0.896	0.8725	0.8851	0.9092	0.9002	0.8759	0.892	0.8655	0.8904	0.8721	0.8687	0.8738	0.8893
		K	0.954	0.9442	0.9241	0.9411	0.9534	0.9616	0.9625	0.9583	0.9418	0.9535	0.928	0.8938	0.9393	0.9099	0.9303	0.9575	0.9627	0.9483	0.93	0.926	0.9237	0.9123	0.9161	0.9357					K	0.8893	0.9044	0.8875	0.8853	0.8897	0.899	0.8898	0.8897	0.9006	0.8901	0.8917	0.8547	0.8582	0.9153	0.8854	0.8883	0.8935	0.8943
		L	0.9286	0.9419	0.8963	0.876	0.8946	0.835	0.9021	0.7919	0.9029	0.844	0.9019	0.829	0.883	0.8268	0.8483	0.9108	0.8361	0.9164	0.9173	0.901	0.9083	0.8777	0.9255	0.9245					L	0.8969	0.896	0.876	0.8149	0.8783	0.8112	0.8741	0.732	0.9144	0.7771	0.8603	0.7975	0.8642	0.7882	0.8307	0.861	0.8155	0.8671
		M	0.9191	0.946	0.987	0.9537	0.9972	0.93	0.9188	0.9573	0.9385	0.9562	0.9548	0.9584	0.9259	0.9547	0.9339	0.9303	0.9499	0.9337	0.9307	0.974	0.9325	0.9225	0.9305	0.9362					M	0.8667	0.9155	0.8238	0.9373	0.824	0.9129	0.8522	0.8963	0.8526	0.9362	0.8674	0.8845	0.8575	0.8964	0.8672	0.8726	0.8874	0.8983
		N	0.9456	0.9571	0.9066	0.917	0.8964	0.9035	0.9204	0.8716	0.8354	0.9207	0.8924	0.9543	0.91	0.9524	0.8541	0.9128	0.8832	0.9105	0.8614	0.949	0.9089	0.9294	0.9174	0.9036					N	0.8605	0.9363	0.8451	0.8765	0.8166	0.9072	0.8629	0.8518	0.7814	0.9397	0.861	0.8763	0.8811	0.8715	0.8339	0.8574	0.8665	0.8874
		O	0.8844	0.9342	0.9304	0.9249	0.9096	0.8885	0.9183	0.9219	0.9619	0.9783	0.9124	0.939	0.9213	0.9712	0.9184	0.9291	0.9454	0.931	0.9451	0.9234	0.8992	0.9351	0.9611	0.9038					O	0.8619	0.8991	0.8962	0.884	0.8529	0.8938	0.816	0.9221	0.8687	0.8831	0.8523	0.8539	0.8662	0.8874	0.8948	0.7956	0.8785	0.8665
		P	0.9067	0.9014	0.9025	0.8977	0.8746	0.8108	0.9069	0.8829	0.9028	0.9326	0.9042	0.9224	0.8851	0.8978	0.892	0.8994	0.901	0.8933	0.9092	0.8549	0.9125	0.9055	0.9085	0.8925					P	0.8727	0.8905	0.8718	0.879	0.8189	0.781	0.8481	0.8394	0.8776	0.8739	0.8471	0.8431	0.8599	0.8707	0.8662	0.861	0.8644	0.8536
	Plate:	Plate#34																												Plate:	Plate#34
			1	2	3	4	5	6	7	8	9	10	11	12	13	14	15	16	17	18	19	20	21	22	23	24						1	2	3	4	5	6	7	8	9	10	11	12	13	14	15	16	17	18
			0.8971	0.9181	0.9097	0.8952	0.8929	0.9029	0.8846	0.8817	0.8813	0.9087	0.9364	0.8932	0.9082	0.9068	0.8352	0.8979	0.892	0.8901	0.8793	0.8959	0.9173	0.8907	0.9062	0.898		0.920489			A	0.8843	0.875	0.8814	0.8668	0.8665	0.8608	0.8589	0.8507	0.8683	0.8692	0.8849	0.822	0.8775	0.8395	0.7632	0.8784	0.8781	0.8467
			0.9101	0.9118	0.9122	0.9159	0.9249	0.9169	0.91	0.9117	0.9224	0.9129	0.9054	0.9142	0.9226	0.915	0.9114	0.9066	0.9266	0.9053	0.9294	0.9395	0.9229	0.9134	0.9156	0.8961					B	0.8714	0.8948	0.8847	0.885	0.8912	0.8792	0.8677	0.878	0.8638	0.879	0.8476	0.8685	0.8543	0.8773	0.8643	0.8557	0.8774	0.8485
			0.9538	0.9231	0.9132	0.9228	0.8689	0.913	0.8827	0.9175	0.9347	0.9095	0.9228	0.9119	0.8673	0.8931	0.9139	0.9169	0.9284	0.9203	0.9121	0.9088	0.9295	0.9179	0.9263	0.9066					C	0.8848	0.8859	0.8847	0.9037	0.834	0.8764	0.8339	0.8799	0.884	0.9059	0.8674	0.8944	0.8331	0.9172	0.8826	0.8851	0.8737	0.8877
			0.9487	0.9349	0.9319	0.9468	0.9273	0.9094	0.9314	0.9202	0.9563	0.8798	0.9177	0.9026	0.889	0.9145	0.9216	0.9329	0.9307	0.9232	0.9149	0.9119	0.9114	0.931	0.9271	0.9108					D	0.8834	0.9096	0.8684	0.9283	0.8604	0.9155	0.8654	0.915	0.8787	0.9106	0.848	0.9064	0.8571	0.9249	0.8724	0.9151	0.8738	0.9159
			0.9201	0.8998	0.9281	0.93	0.9325	0.9223	0.9344	0.9344	0.9317	0.9155	0.9216	0.9123	0.8321	0.9234	0.8958	0.908	0.9153	0.9231	0.923	0.9135	0.8904	0.9113	0.9233	0.9105					E	0.8999	0.8544	0.869	0.8937	0.8779	0.8916	0.8659	0.8827	0.8631	0.881	0.8565	0.8983	0.8136	0.9125	0.867	0.8905	0.8856	0.8981
			0.9116	0.9365	0.9176	0.9491	0.9093	0.9096	0.9176	0.932	0.9059	0.9208	0.9295	0.9217	0.9281	0.9274	0.8976	0.9146	0.911	0.9143	0.9071	0.9399	0.9374	0.9357	0.9197	0.9296					F	0.8882	0.8892	0.884	0.9042	0.8744	0.8501	0.8963	0.8896	0.9157	0.8889	0.8798	0.9012	0.87	0.8938	0.8591	0.8794	0.8916	0.8718
			0.9234	0.9338	0.875	0.9136	0.866	0.9013	0.8952	0.8924	0.8954	0.8989	0.8711	0.9156	0.9181	0.911	0.9039	0.9358	0.9259	0.9498	0.9295	0.9158	0.8751	0.9358	0.9376	0.9205					G	0.8912	0.8946	0.8373	0.8716	0.8533	0.8925	0.8719	0.8803	0.8651	0.8822	0.8473	0.8981	0.8555	0.8831	0.8764	0.892	0.8859	0.8889
			0.9219	0.9258	0.912	0.9394	0.9086	0.9308	0.9108	0.9395	0.945	0.932	0.915	0.9519	0.9162	0.9438	0.9049	0.935	0.9122	0.923	0.9211	0.9178	0.9149	0.9285	0.9539	0.9713					H	0.8739	0.8952	0.8821	0.8826	0.872	0.891	0.878	0.8923	0.903	0.8893	0.8632	0.914	0.8732	0.8937	0.8724	0.8683	0.8801	0.8802
			0.9306	0.9191	0.8777	0.8993	0.8937	0.9209	0.866	0.9408	0.8996	0.9185	0.8926	0.9239	0.8769	0.9209	0.8669	0.8999	0.8933	0.9228	0.8941	0.8999	0.8845	0.9096	0.9178	0.9117					I	0.881	0.8689	0.8305	0.8721	0.8148	0.888	0.8218	0.8751	0.8544	0.9144	0.845	0.8897	0.8235	0.8834	0.8601	0.9142	0.8547	0.8706
			0.9127	0.9339	0.92	0.946	0.9155	0.922	0.9185	0.9391	0.9718	0.9445	0.9095	0.9267	0.9145	0.9134	0.8537	0.9521	0.9287	0.9233	0.9163	0.9342	0.9304	0.9065	0.9119	0.9118					J	0.891	0.8916	0.8717	0.8889	0.8651	0.8871	0.8666	0.8802	0.875	0.8867	0.8673	0.8804	0.8599	0.8701	0.8826	0.8663	0.8783	0.8773
			0.9138	0.9389	0.9206	0.9883	0.7784	0.9341	0.9152	0.906	0.843	0.9041	0.9531	0.9106	0.9484	0.9156	0.8978	0.908	0.9552	0.9226	0.9225	0.9207	0.908	0.9357	0.9168	0.9284					K	0.8753	0.9129	0.8614	0.8911	0.737	0.889	0.855	0.887	0.8285	0.8983	0.8773	0.8951	0.8759	0.9007	0.8628	0.8887	0.8814	0.893
			0.9069	0.9158	0.9107	0.9243	0.9183	0.895	0.9078	0.903	0.925	0.9124	0.9205	0.9038	0.89	0.9199	0.9396	0.9214	0.9098	0.9442	0.9237	0.9215	0.919	0.9141	0.91	0.9197					L	0.8826	0.8867	0.8798	0.8662	0.8695	0.8211	0.8641	0.8823	0.8895	0.8949	0.8602	0.8565	0.8748	0.8753	0.8835	0.8789	0.864	0.88
			0.9287	0.9218	0.8357	0.8935	0.8645	0.9239	0.8807	0.8988	0.8938	0.9522	0.8853	0.9077	0.9278	0.9171	0.9231	0.9184	0.8744	0.9119	0.8923	0.9707	0.8548	0.8876	0.9211	0.9154					M	0.9051	0.8947	0.8169	0.8734	0.8485	0.8699	0.8528	0.8806	0.8511	0.8959	0.8783	0.8743	0.8726	0.8865	0.849	0.849	0.849	0.8743
			0.9143	0.9234	0.9197	0.9021	0.9151	0.9817	0.8966	0.9193	0.9078	0.9431	0.9147	0.9201	0.9022	0.91	0.8997	0.9132	0.901	0.9189	0.913	0.9175	0.9008	0.8914	0.9235	0.9042					N	0.8872	0.8848	0.8772	0.8733	0.866	0.8682	0.8832	0.8818	0.8821	0.8772	0.8755	0.8743	0.8682	0.8774	0.8731	0.8881	0.8752	0.8783
			0.9326	0.9159	0.918	0.9001	0.8922	0.897	0.8956	0.9118	0.8579	0.9225	0.9503	0.9076	0.9	0.9136	0.9218	0.9007	0.9052	0.9088	0.9214	0.8939	0.8984	0.8871	0.8992	0.9079					O	0.8891	0.8953	0.867	0.89	0.8637	0.8705	0.851	0.8904	0.8222	0.8812	0.8258	0.8637	0.8451	0.8934	0.8436	0.9089	0.7735	0.8984
			0.8915	0.9119	0.897	0.864	0.8872	0.8755	0.8737	0.8863	0.8851	0.8748	0.8755	0.877	0.893	0.8975	0.8742	0.906	0.9013	0.8774	0.8918	0.8235	0.8892	0.8821	0.8977	0.8817					P	0.88	0.8777	0.8621	0.84	0.8571	0.8491	0.8445	0.8679	0.8454	0.8633	0.8324	0.8642	0.8353	0.8938	0.8315	0.83	0.8405	0.8638
	Plate:	Plate#35																												Plate:	Plate#35
			1	2	3	4	5	6	7	8	9	10	11	12	13	14	15	16	17	18	19	20	21	22	23	24						1	2	3	4	5	6	7	8	9	10	11	12	13	14	15	16	17	18
		A	0.8965	0.9135	0.8966	0.9154	0.8944	0.9089	0.9184	0.8705	0.8915	0.9024	0.8925	0.8697	0.9041	0.872	0.9119	0.8949	0.9134	0.88	0.92	0.8962	0.9178	0.9029	0.9029	0.897		0.921364			A	0.8747	0.8918	0.8715	0.8781	0.8708	0.8778	0.8969	0.8758	0.8544	0.8776	0.8506	0.8704	0.8492	0.843	0.846	0.893	0.8643	0.8577
		B	0.9292	0.9374	0.9298	0.9394	0.9198	0.9201	0.9129	0.9016	0.9306	0.9206	0.9242	0.8995	0.9109	0.9363	0.9072	0.9087	0.9053	0.9227	0.9232	0.9199	0.9319	0.9391	0.9248	0.8947					B	0.9038	0.8941	0.907	0.8792	0.8929	0.8776	0.868	0.884	0.8764	0.8521	0.8854	0.8896	0.8793	0.8799	0.8909	0.8856	0.8981	0.8784
		C	0.9207	0.9257	0.9333	0.938	0.9173	0.9175	0.8962	0.9289	0.946	0.9152	0.9571	0.9171	0.9088	0.9381	0.9003	0.9215	0.9297	0.9119	0.9057	0.9296	0.9237	0.9229	0.8966	0.9113					C	0.9018	0.9112	0.8924	0.8602	0.8751	0.8718	0.8816	0.8745	0.892	0.8878	0.8736	0.8792	0.8851	0.8852	0.8717	0.8722	0.8749	0.8724
		D	0.9218	0.9265	0.9374	0.9368	0.9406	0.9308	0.9125	0.9197	0.9361	0.9288	0.9226	0.9035	0.8993	0.9226	0.9334	0.9382	0.9191	0.94	0.9227	0.9181	0.919	0.9312	0.9242	0.9375					D	0.8992	0.9019	0.8924	0.8811	0.8861	0.8793	0.873	0.8694	0.9022	0.8823	0.8682	0.8814	0.8866	0.8801	0.8635	0.8838	0.8862	0.8869
		E	0.9297	0.9289	1.0045	0.9179	0.9308	0.9536	0.8843	0.9321	0.9333	0.9196	0.9315	0.9573	0.9227	0.9275	0.9358	0.9068	0.9183	0.925	0.9302	0.9318	0.899	0.93	0.9224	0.8975					E	0.8877	0.9271	0.8802	0.8999	0.8925	0.8753	0.0966	0.9067	0.9066	0.912	0.8652	0.9056	0.8907	0.9085	0.8946	0.882	0.9174	0.9158
		F	0.9172	0.9486	0.9511	0.9341	0.9075	0.9123	0.9169	0.9606	0.925	0.9461	0.9292	0.9471	0.9259	0.9554	0.9418	0.9037	0.922	0.9236	0.9259	0.9232	0.9301	0.9164	0.9172	0.9225					F	0.8901	0.9215	0.8679	0.9076	0.8732	0.9021	0.8818	0.8973	0.8896	0.8346	0.8855	0.9143	0.891	0.9115	0.8837	0.8986	0.8937	0.895
		G	0.9208	0.9215	0.9162	0.9097	0.9208	0.929	0.9476	0.9279	0.9323	0.9274	0.9187	0.9453	0.9194	0.9414	0.9235	0.9245	0.9433	0.9281	0.9038	0.9379	0.9131	0.9378	0.9304	0.9266					G	0.8998	0.9042	0.8953	0.8822	0.8974	0.8987	0.9011	0.909	0.8912	0.9073	0.8349	0.9096	0.9216	0.8783	0.8931	0.8812	0.9178	0.8893
		H	0.919	0.9283	0.9153	0.9165	0.9301	0.9444	0.9124	0.9328	0.9474	0.9046	0.9089	0.9224	0.9477	0.9402	0.9094	0.934	0.9129	0.9391	0.9134	0.9281	0.9271	0.9617	0.9245	0.9326					H	0.9003	0.8875	0.8895	0.1003	0.8798	0.8855	0.8656	0.8899	0.8773	0.3963	0.8878	0.8881	0.8939	0.901	0.8756	0.8923	0.8916	0.8603
		I	0.9232	0.9259	0.9456	0.9713	0.9394	0.9098	0.9014	0.9449	0.9233	0.941	0.9176	0.9329	0.9018	0.9412	0.9286	0.8626	0.933	0.9296	0.9208	0.9479	0.9281	0.951	0.9014	0.933					I	0.8689	0.9146	0.879	0.9019	0.8632	0.9198	0.8669	0.91	0.8818	0.9076	0.8673	0.8999	0.8632	0.8958	0.8596	0.9004	0.8713	0.9038
		J	0.9348	0.9472	0.9189	0.9759	0.9314	0.9561	0.9339	0.9224	0.9298	0.9468	0.9264	0.9573	0.9224	0.9289	0.9324	0.9591	0.915	0.9125	0.9141	0.9289	0.9357	0.9107	0.9055	0.9243					J	0.8676	0.9192	0.8543	0.9017	0.8836	0.8994	0.868	0.9029	0.8789	0.8961	0.8684	0.906	0.8836	0.8969	0.889	0.9008	0.8651	0.8896
		K	0.942	0.9281	0.954	0.9192	0.897	0.9384	0.9228	0.9254	0.9249	0.9179	0.9309	0.9245	0.9123	0.9134	0.9125	0.9035	0.9164	0.9133	0.9091	0.9296	0.9081	0.9421	0.9288	0.9216					K	0.8726	0.8726	0.8676	0.8746	0.8898	0.8861	0.8981	0.892	0.8921	0.8944	0.878	0.8905	0.8932	0.8631	0.8879	0.912	0.8628	0.8947
		L	0.9337	0.9488	0.9174	0.9174	0.9375	0.9169	0.9098	0.9091	0.9193	0.9256	0.9355	0.9336	0.9146	0.9869	0.9207	0.9421	0.9163	0.9324	0.8936	0.9385	0.916	0.9184	0.9062	0.9135					L	0.8826	0.8958	0.8803	0.8721	0.8516	0.8977	0.8633	0.8887	0.8815	0.8975	0.8875	0.8691	0.842	0.8756	0.873	0.8846	0.8606	0.8899
		M	0.9368	0.9254	0.909	1.0012	0.9004	0.9217	0.9018	0.9049	0.9606	0.9331	0.9225	0.9258	0.8935	0.9342	0.9034	0.9189	0.915	0.9095	0.856	0.8651	0.9207	0.9132	0.9224	0.9134					M	0.9245	0.9256	0.9018	0.9022	0.8867	0.9028	0.8778	0.9001	0.9007	0.8895	0.8936	0.901	0.8852	0.8895	0.882	0.8314	0.8847	0.8836
		N	0.9031	0.9228	0.9738	0.9189	0.9115	0.9531	0.9159	0.9132	0.9111	0.9061	0.9001	0.9308	0.9322	0.9075	0.9204	0.9185	0.9021	0.9143	0.8848	0.9161	0.8959	0.9437	0.8969	0.9116					N	0.9021	0.9097	0.8926	0.9128	0.888	0.8793	0.8914	0.8884	0.904	0.8862	0.8837	0.9135	0.8956	0.9012	0.9301	0.8824	0.8852	0.8496
		O	0.91	0.9151	0.9239	0.9359	0.9086	0.9169	0.903	0.9143	0.8955	0.913	0.9154	0.8917	0.8929	0.9291	0.9214	0.9077	0.9137	0.9208	0.8923	0.9031	0.9031	0.8918	0.9048	0.9161					O	0.87	0.8909	0.8792	0.894	0.8804	0.8927	0.8635	0.8866	0.8719	0.9028	0.8615	0.8953	0.8745	0.8807	0.8677	0.8682	0.9061	0.8413
		P	0.9212	0.9086	0.9077	0.8916	0.9027	0.9152	0.8812	0.9038	0.8979	0.8863	0.8691	0.8922	0.8926	0.9062	0.9035	0.9065	0.901	0.8843	0.8921	0.9004	0.9011	0.887	0.8758	0.9077					P	0.8604	0.8921	0.8897	0.8566	0.8742	0.865	0.8756	0.8687	0.8593	0.9071	0.8629	0.8715	0.876	0.8617	0.8612	0.8755	0.9175	0.8667
	Plate:	Plate#36																												Plate:	Plate#36
			1	2	3	4	5	6	7	8	9	10	11	12	13	14	15	16	17	18	19	20	21	22	23	24						1	2	3	4	5	6	7	8	9	10	11	12	13	14	15	16	17	18
		A	0.9237	0.9172	0.9178	0.9119	0.8891	0.8961	0.9021	0.9151	0.8994	0.9017	0.9211	0.8974	0.8882	0.9029	0.9135	0.9031	0.9107	0.8981	0.9188	0.9221	0.9059	0.89	0.8876	0.8871		0.908607			A	0.8461	0.8629	0.8553	0.8612	0.8337	0.8334	0.8541	0.8312	0.8696	0.8617	0.8723	0.8265	0.8585	0.8398	0.8679	0.8532	0.8792	0.8554
		B	0.9289	0.9194	0.9327	0.9085	0.9135	0.9168	0.9036	0.9085	0.9069	0.9011	0.8956	0.9261	0.9049	0.9303	0.9093	0.9183	0.9156	0.9105	0.8988	0.9248	0.9157	0.9229	0.8832	0.8776					B	0.8595	0.868	0.8622	0.8703	0.8724	0.8543	0.8662	0.877	0.8852	0.8635	0.8473	0.8533	0.8543	0.8517	0.8779	0.8406	0.8808	0.8592
		C	0.9379	0.9209	0.9016	0.9175	0.9221	0.9118	0.9346	0.9272	0.9276	0.9189	0.9061	0.9333	0.9169	0.9217	0.9278	0.9057	0.9232	0.9422	0.9076	0.9444	0.9024	0.9112	0.889	0.8948					C	0.8717	0.8585	0.8629	0.8881	0.8684	0.8605	0.85	0.8671	0.8794	0.8672	0.8687	0.893	0.8566	0.8805	0.8907	0.8794	0.8648	0.8774
		D	0.9357	0.9464	0.9122	0.9201	0.9043	0.9249	0.8998	0.9168	0.9087	0.917	0.897	0.9392	0.8946	0.9056	0.8794	0.9283	0.9023	0.9341	0.9062	0.9108	0.897	0.9162	0.8904	0.8923					D	0.8818	0.8721	0.8543	0.8461	0.863	0.8584	0.8535	0.8737	0.8771	0.8665	0.8255	0.8532	0.7964	0.8552	0.0847	0.899	0.4939	0.89
		E	0.9286	0.9304	0.9113	0.9312	0.9178	0.9213	0.9399	0.9457	0.9112	0.95	0.9175	0.9199	0.9164	0.9565	0.9181	0.9414	0.9419	0.9178	0.9556	0.9201	0.9391	0.9081	0.8918	0.893					E	0.8654	0.8614	0.8714	0.8624	0.8733	0.8561	0.8608	0.8621	0.8529	0.8817	0.8505	0.8709	0.8632	0.8678	0.8057	0.9027	0.8523	0.8623
		F	0.9223	0.9443	0.9055	0.9416	0.9073	0.9272	0.9071	0.9624	0.9143	0.933	0.9142	0.9356	0.9197	0.9257	0.9441	0.9125	0.9086	0.9107	0.917	0.9226	0.8884	0.9333	0.8907	0.8925					F	0.907	0.869	0.9041	0.8919	0.8873	0.8466	0.0946	0.8821	0.9461	0.8676	0.8986	0.8808	0.8992	0.8898	0.8799	0.8711	0.9067	0.8793
		G	0.9321	0.9405	0.9023	0.9298	0.9085	0.9226	0.8913	0.9263	0.9226	0.95	0.9192	0.9565	0.9159	0.9543	0.9326	0.9095	0.924	0.9217	0.9104	0.9358	0.8989	0.9143	0.8978	0.9114					G	0.8654	0.8942	0.8564	0.8824	0.8635	0.8712	0.891	0.8795	0.8801	0.8986	0.8974	0.8978	0.8665	0.8814	0.8654	0.8971	0.8696	0.8994
		H	0.9302	0.9162	0.9115	0.9232	0.8918	0.9341	0.8973	0.9395	0.9361	0.9325	0.9097	0.9496	0.9311	0.9528	0.928	0.9392	0.9034	0.9224	0.9252	0.934	0.9383	0.9077	0.8948	0.8965					H	0.8648	0.8769	0.8649	0.8679	0.8764	0.8849	0.8557	0.8819	0.8885	0.8753	0.853	0.8645	0.8652	0.8867	0.8622	0.8511	0.8555	0.8743
		I	0.9136	0.9323	0.9338	0.9165	0.9214	0.9168	0.9304	0.9389	0.959	0.9438	0.9251	0.9507	0.9309	0.95	0.9196	0.9149	0.9285	0.9208	0.9065	0.9323	0.8955	0.9126	0.9139	0.9039					I	0.8649	0.8744	0.8733	0.8754	0.8707	0.8778	0.8638	0.8825	0.8808	0.8712	0.8748	0.8594	0.8493	0.8851	0.8606	0.877	0.8819	0.8756
		J	0.917	0.9258	0.9206	0.9251	0.9233	0.9251	0.9249	0.9129	0.9272	0.937	0.9327	0.9485	0.915	0.9194	0.9079	0.9173	0.9125	0.921	0.8981	0.9426	0.9241	0.907	0.8953	0.9021					J	0.8763	0.8776	0.8725	0.8778	0.8226	0.8474	0.8752	0.8776	0.8752	0.8744	0.8788	0.855	0.8663	0.8558	0.8655	0.8795	0.878	0.8641
		K	0.9225	0.9219	0.8932	0.9193	0.9387	0.9305	0.9242	0.9303	0.9164	0.9298	0.9063	0.9496	0.9404	0.9264	0.9305	0.9427	0.9138	0.9339	0.9273	0.9288	0.9054	0.9055	0.8955	0.8961					K	0.8693	0.8857	0.8897	0.8548	0.8635	0.8642	0.8587	0.8693	0.8677	0.859	0.8632	0.8585	0.852	0.8761	0.8633	0.8759	0.8691	0.8671
		L	0.9197	0.9207	0.9214	0.9059	0.9064	0.9229	0.9205	0.9335	0.9138	0.9221	0.9156	0.9202	0.9026	0.9196	0.9095	0.9148	0.9191	0.931	0.9398	0.9305	0.8959	0.9073	0.8959	0.8902					L	0.8638	0.8826	0.8479	0.8654	0.858	0.8681	0.842	0.8707	0.1226	0.862	0.8241	0.8631	0.8431	0.8762	0.8534	0.8755	0.8561	0.8696
		M	0.9427	0.9268	0.9103	0.9416	0.9478	0.9487	0.9514	0.918	0.9338	0.8796	0.9142	0.9288	0.9041	0.9318	0.9234	0.9127	0.927	0.9196	0.087	0.0965	0.9096	0.9004	0.8845	0.895					M	0.8805	0.9023	0.8662	0.9148	0.8365	0.9159	0.8485	0.893	0.8648	0.9206	0.8296	0.8868	0.8302	0.8758	0.8573	0.8447	0.8456	0.9008
		N	0.9307	0.9214	0.8822	0.9099	0.9087	0.9206	0.902	0.911	0.9052	0.9206	0.9073	0.9153	0.937	0.9188	0.9028	0.9197	0.9025	0.8805	0.3997	0.3941	0.8955	0.905	0.8796	0.8811					N	0.8865	0.8668	0.8793	0.867	0.8657	0.8831	0.8652	0.8699	0.8757	0.8713	0.8629	0.8751	0.869	0.8592	0.8598	0.884	0.8768	0.8681
		O	0.9071	0.9098	0.8992	0.915	0.9321	0.8921	0.9026	0.9145	0.9036	0.9033	0.9008	0.9111	0.8904	0.9193	0.9025	0.9111	0.9322	0.8781	0.9033	0.8944	0.8829	0.8934	0.8998	0.8455					O	0.8724	0.8794	0.8723	0.8521	0.8566	0.8552	0.8611	0.8586	0.863	0.8676	0.8468	0.8464	0.8411	0.8557	0.8618	0.8446	0.8438	0.878
		P	0.9051	0.8942	0.8918	0.8747	0.8926	0.9004	0.8928	0.8855	0.8848	0.89	0.879	0.8752	0.8655	0.8773	0.8476	0.8914	0.8771	0.8726	0.8861	0.864	0.8872	0.8649	0.8843	0.8289					P	0.8428	0.857	0.8702	0.8409	0.8772	0.8374	0.8511	0.8509	0.8603	0.8392	0.8443	0.836	0.8616	0.8427	0.8445	0.839	0.8301	0.8686
	Plate:	Plate#37																												Plate:	Plate#37
			1	2	3	4	5	6	7	8	9	10	11	12	13	14	15	16	17	18	19	20	21	22	23	24						1	2	3	4	5	6	7	8	9	10	11	12	13	14	15	16	17	18
		A	0.9139	0.892	0.8883	0.9333	0.8919	0.8973	0.9109	0.925	0.8909	0.9249	0.8951	0.9188	0.9111	0.9247	0.9173	0.9327	0.9219	0.9026	0.8979	0.9333	0.9517	0.9379	0.9157	0.8903		0.9041			A	0.824	0.8727	0.8388	0.8507	0.8189	0.8651	0.8339	0.8517	0.8454	0.8645	0.8196	0.8363	0.8182	0.8494	0.8444	0.8396	0.8388	0.8456
		B	0.9103	0.9048	0.9159	0.9293	0.8917	0.9083	0.9309	0.9062	0.9054	0.9256	0.9124	0.9281	0.9031	0.9106	0.949	0.9349	0.909	0.9426	0.9099	0.9409	0.9214	0.9461	0.8874	0.8546					B	0.8584	0.8502	0.8656	0.8512	0.8793	0.8665	0.8624	0.861	0.8668	0.8766	0.8586	0.8582	0.8684	0.8749	0.8663	0.8677	0.8728	0.8576
		C	0.916	0.9441	0.9073	0.8493	0.916	0.9215	0.9354	0.9197	0.954	0.9311	0.9268	0.9295	0.9336	0.8925	0.8831	0.8955	0.8846	0.977	0.9572	0.9448	0.9213	0.9611	0.9079	0.8959					C	0.8873	0.8617	0.8838	0.8264	0.8805	0.8458	0.859	0.851	0.8796	0.86	0.8905	0.8582	0.8688	0.867	0.8462	0.8704	0.8733	0.8629
		D	0.9229	0.9288	0.9107	0.9309	0.9102	0.9301	0.9075	0.93	0.9279	0.9193	0.9013	0.9078	0.9043	0.9184	0.905	0.9279	0.9032	0.9252	0.9079	0.9104	0.9322	0.9538	0.9108	0.8977					D	0.887	0.8836	0.874	0.858	0.8726	0.8604	0.8724	0.8696	0.8703	0.8671	0.8756	0.8597	0.8498	0.8737	0.8756	0.8581	0.8834	0.8839
		E	0.9145	0.9273	0.9222	0.8992	0.9114	0.9321	0.9286	0.9437	0.9515	0.9639	0.9563	0.9401	0.9443	0.9394	0.9185	0.9374	0.9435	0.9695	0.9048	0.9226	0.9201	0.935	0.9572	0.8933					E	0.874	0.8706	0.871	0.8841	0.8546	0.8817	0.8389	0.8747	0.8608	0.8913	0.861	0.8812	0.8509	0.878	0.8857	0.8733	0.8644	0.8873
		F	0.9287	0.9206	0.9158	0.9599	0.8929	0.9091	0.9411	0.9465	0.9272	0.9469	0.9208	0.9419	0.9516	0.9361	0.9174	0.9283	0.9444	0.9139	0.9448	0.9737	0.9062	0.9284	0.9012	0.8689					F	0.8458	0.8654	0.8638	0.8899	0.8526	0.8738	0.8587	0.8833	0.8535	0.8921	0.8526	0.8655	0.8613	0.8759	0.822	0.8694	0.8679	0.8654
		G	0.9311	0.9106	0.9241	0.916	0.9121	0.9472	0.9218	0.9258	0.9417	0.9636	0.9174	0.9355	0.9439	0.913	0.9179	0.9112	0.9171	0.9364	0.9101	0.953	0.9398	0.9559	0.9417	0.8979					G	0.896	0.8673	0.8618	0.8498	0.8678	0.8591	0.8693	0.852	0.8815	0.8749	0.864	0.8635	0.8481	0.8795	0.8483	0.8744	0.8664	0.8646
		H	0.9517	0.9512	0.9275	0.931	0.8908	0.9128	0.9267	0.9445	0.9056	0.9582	0.9223	0.9373	0.9408	0.9296	0.9281	0.9278	0.8993	0.9024	0.9437	0.9611	0.9328	0.9454	0.9176	0.8976					H	0.8853	0.8954	0.8755	0.8802	0.8838	0.8868	0.8952	0.8956	0.9047	0.7644	0.8842	0.8657	0.8731	0.8732	0.8471	0.8633	0.8648	0.8724
		I	0.9045	0.9275	0.9034	0.9152	0.9209	0.904	0.8936	0.9375	0.9386	0.9176	0.9313	0.9258	0.9267	0.9342	0.947	0.9225	0.9143	0.9354	0.9824	0.9656	0.8999	0.9087	0.8982	0.9366					I	0.8377	0.881	0.8666	0.8572	0.8298	0.8877	0.8389	0.8911	0.861	0.8793	0.8447	0.9004	0.8447	0.8853	0.8967	0.8604	0.8775	0.8826
		J	0.9062	0.9432	0.8824	0.9207	0.9041	0.9062	0.9189	0.9015	0.9291	0.9244	0.9312	0.9367	0.9155	0.9123	0.8862	0.9447	0.9356	0.9211	0.9305	0.9217	0.8991	0.9251	0.9397	0.8982					J	0.8731	0.8763	0.8749	0.8835	0.8766	0.8811	0.8724	0.8891	0.8938	0.8824	0.8687	0.882	0.8595	0.8713	0.8674	0.8684	0.882	0.8587
		K	0.9026	0.9172	0.8868	0.9309	0.9311	0.9206	0.906	0.9452	0.9213	0.9418	0.9111	0.9225	0.9233	0.9353	0.9115	0.9682	0.9669	0.9298	0.9179	0.9341	0.9206	0.913	0.9422	0.8949					K	0.8481	0.8852	0.8574	0.8602	0.838	0.8736	0.8415	0.8692	0.8527	0.8687	0.8562	0.8531	0.8434	0.8802	0.8657	0.8507	0.8594	0.8585
		L	0.9152	0.9284	0.9118	0.9153	0.8851	0.9242	0.9075	0.9132	0.9163	0.9486	0.9119	0.9074	0.9096	0.915	0.91	0.931	0.9233	0.9674	0.9368	0.9233	0.9264	0.8969	0.9135	0.9576					L	0.8581	0.8753	0.8573	0.8529	0.8389	0.8898	0.8526	0.8756	0.8627	0.8444	0.8371	0.8593	0.8616	0.8112	0.8819	0.8467	0.8666	0.861
		M	0.9271	0.9507	0.9179	0.9542	0.9338	0.8964	0.9143	0.935	0.9116	0.9071	0.9133	0.9182	0.9275	0.9391	0.9417	0.9195	0.8979	0.9061	0.0764	0.0821	0.9165	0.9046	0.8932	0.887					M	0.8732	0.8812	0.8623	0.8609	0.8408	0.851	0.8299	0.8527	0.8759	0.8821	0.8459	0.8616	0.8311	0.8692	0.8633	0.822	0.8494	0.863
		N	0.8865	0.9212	0.9044	0.9489	0.8829	0.922	0.8971	0.9399	0.9173	0.9009	0.9103	0.9534	0.9099	0.9072	0.9146	0.9411	0.9022	0.8856	0.0767	0.0845	0.904	0.8824	0.8911	0.859					N	0.2056	0.8841	0.303	0.8914	0.3628	0.8881	0.5743	0.8823	0.5366	0.8891	0.5495	0.8684	0.459	0.889	0.4102	0.8792	0.5958	0.9046
		O	0.9017	0.9099	0.9084	0.9187	0.8982	0.8941	0.8833	0.901	0.8971	0.8996	0.9047	0.9392	0.8995	0.8929	0.9407	0.9244	0.9331	0.9203	0.9026	0.9302	0.8986	0.9167	0.8996	0.8566					O	0.8483	0.8654	0.8514	0.8904	0.8292	0.8564	0.8434	0.8807	0.8473	0.8698	0.8247	0.8521	0.8374	0.8723	0.8383	0.857	0.8346	0.867
		P	0.9063	0.9019	0.8988	0.8906	0.874	0.8699	0.8924	0.8763	0.8978	0.8979	0.8909	0.88	0.8738	0.882	0.8913	0.8851	0.8863	0.8955	0.8853	0.8962	0.8862	0.837	0.8977	0.8333					P	0.8664	0.8697	0.8541	0.8998	0.8294	0.2886	0.8527	0.8525	0.8837	0.857	0.856	0.8498	0.868	0.8691	0.8395	0.8503	0.8365	0.855
	Plate:	Plate#38																												Plate:	Plate#38
			1	2	3	4	5	6	7	8	9	10	11	12	13	14	15	16	17	18	19	20	21	22	23	24						1	2	3	4	5	6	7	8	9	10	11	12	13	14	15	16	17	18
		A	0.8649	0.895	0.892	0.8877	0.8676	0.8993	0.8843	0.8743	0.8931	0.9051	0.8882	0.8831	0.8873	0.9106	0.886	0.8903	0.8785	0.8917	0.8874	0.9047	0.87	0.8823	0.8669	0.8278		0.884136			A	0.8728	0.847	0.8638	0.8679	0.8499	0.8464	0.8663	0.8643	0.8587	0.8664	0.8742	0.874	0.8442	0.8855	0.8606	0.853	0.8596	0.8846
		B	0.8816	0.9035	0.8767	0.913	0.8995	0.8841	0.8987	0.9006	0.8977	0.9045	0.8884	0.8875	0.903	0.8931	0.8892	0.8994	0.8908	0.8908	0.9126	0.9082	0.8958	0.8987	0.8798	0.8537					B	0.8564	0.8566	0.8559	0.8747	0.8482	0.8664	0.8492	0.8845	0.8671	0.877	0.8359	0.8873	0.8757	0.8719	0.87	0.8786	0.8653	0.8581
		C	0.8745	0.9093	0.9058	0.9475	0.8882	0.8979	0.88	0.9012	0.9142	0.9099	0.9129	0.9044	0.9078	0.9006	0.9049	0.911	0.8971	0.9271	0.8976	0.9112	0.8971	0.8992	0.8946	0.8553					C	0.8738	0.8809	0.8538	0.8866	0.8815	0.8735	0.8921	0.903	0.8787	0.8789	0.8607	0.889	0.8866	0.8882	0.8776	0.884	0.8597	0.8771
		D	0.9077	0.9286	0.9202	0.8863	0.8968	0.9261	0.9181	0.9022	0.9209	0.8842	0.8435	0.885	0.8938	0.9034	0.889	0.9184	0.9	0.9194	0.8767	0.9073	0.8818	0.9041	0.8878	0.8808					D	0.8711	0.8829	0.865	0.8704	0.8561	0.8491	0.8481	0.8829	0.8673	0.8859	0.85	0.881	0.8773	0.8727	0.8639	0.8696	0.8677	0.8909
		E	0.8798	0.8915	0.8981	0.9063	0.9171	0.8927	0.884	0.9101	0.9001	0.9142	0.9356	0.9154	0.9037	0.9176	0.0747	0.9158	0.9054	0.9016	0.8888	0.9031	0.8858	0.9076	0.8747	0.861					E	0.8439	0.8705	0.8436	0.8618	0.8568	0.8587	0.8586	0.8843	0.852	0.8852	0.8629	0.8808	0.8837	0.8867	0.079	0.8813	0.8478	0.8927
		F	0.8993	0.9103	0.8967	0.9224	0.8823	0.8972	0.9024	0.9093	0.9214	0.9038	0.9055	0.902	0.8955	0.9286	0.9151	0.8958	0.8994	0.909	0.9024	0.901	0.8907	0.9091	0.8803	0.8843					F	0.8875	0.8753	0.8768	0.8881	0.8512	0.8675	0.8439	0.8561	0.8686	0.8651	0.8564	0.8801	0.8737	0.8722	0.8679	0.8625	0.871	0.8852
		G	0.8868	0.898	0.888	0.8875	0.8731	0.9017	0.9113	0.8989	0.9017	0.9061	0.9124	0.9109	0.8772	0.9131	0.8935	0.9329	0.9041	0.9081	0.8875	0.9234	0.8946	0.9105	0.8855	0.8767					G	0.8467	0.8792	0.8824	0.8846	0.8532	0.8997	0.8652	0.8919	0.8908	0.8998	0.8685	0.8909	0.8686	0.8897	0.8788	0.8896	0.8709	0.9042
		H	0.9085	0.8984	0.9029	0.8966	0.8981	0.9091	0.8841	0.9184	0.9375	0.9048	0.919	0.9385	0.8983	0.9186	0.8891	0.9033	0.9181	0.9082	0.8978	0.9633	0.8946	0.9146	0.8956	0.884					H	0.8572	0.8803	0.8731	0.9145	0.8487	0.8876	0.8662	0.938	0.8885	0.9087	0.8645	0.8817	0.8689	0.9075	0.8684	0.8672	0.8625	0.1998
		I	0.8911	0.8934	0.8909	0.8925	0.8781	0.9014	0.879	0.9193	0.8905	0.9368	0.8836	0.9101	0.8751	0.8967	0.8327	0.9139	0.8943	0.9238	0.9249	0.9148	0.9225	0.9149	0.8776	0.8661					I	0.8468	0.897	0.8891	0.8795	0.8648	0.8711	0.8569	0.8864	0.8769	0.8914	0.8449	0.8949	0.8469	0.8882	0.7845	0.897	0.8651	0.908
		J	0.9007	0.907	0.8995	0.896	0.8998	0.906	0.8965	0.9098	0.9059	0.9049	0.9007	0.9112	0.9093	0.9088	0.9202	0.9007	0.9007	0.888	0.8937	0.9497	0.9068	0.9016	0.8979	0.8956					J	0.8272	0.8644	0.8477	0.8604	0.7233	0.8834	0.8715	0.8702	0.8571	0.9065	0.8556	0.9063	0.8489	0.8922	0.8341	0.9131	0.8509	0.9091
		K	0.8809	0.927	0.9148	0.9016	0.8842	0.9031	0.8806	0.8914	0.8908	0.8812	0.8899	0.8847	0.885	0.9021	0.9068	0.9001	0.9039	0.9066	0.9074	0.9266	0.8852	0.8999	0.8761	0.8922					K	0.84	0.8763	0.8502	0.8829	0.8526	0.8944	0.8513	0.8788	0.8531	0.8985	0.8422	0.8968	0.8732	0.8585	0.8809	0.8838	0.8546	0.8884
		L	0.8919	0.9052	0.8999	0.8911	0.8857	0.8979	0.8799	0.897	0.8846	0.8969	0.8895	0.8972	0.8811	0.9105	0.9054	0.9088	0.9009	0.8927	0.9131	0.8869	0.8808	0.9155	0.8778	0.8742					L	0.8449	0.8592	0.8573	0.8618	0.8663	0.847	0.8725	0.8674	0.8699	0.8627	0.871	0.8515	0.8515	0.868	0.8909	0.8715	0.8691	0.8618
		M	0.897	0.9147	0.8999	0.9106	0.8741	0.7898	0.8764	0.8914	0.9087	0.897	0.8777	0.8907	0.8835	0.9183	0.8716	0.8883	0.8863	0.9027	0.8877	0.0866	0.8957	0.8965	0.8825	0.8884					M	0.8476	0.8789	0.8766	0.8724	0.8796	0.1531	0.8818	0.8688	0.8872	0.8782	0.865	0.8724	0.8701	0.8821	0.8229	0.9275	0.8599	0.8722
		N	0.8959	0.8962	0.8698	0.8885	0.893	0.9122	0.8896	0.9112	0.8996	0.8946	0.8917	0.8971	0.877	0.8899	0.8934	0.9042	0.8886	0.9067	0.0712	0.0762	0.9049	0.8928	0.8887	0.89					N	0.8664	1.019	0.8611	0.9653	0.8763	0.9906	0.8704	1.0031	0.8945	1.0079	0.8699	1.0121	0.8779	0.991	0.861	0.9971	0.874	0.9968
		O	0.8756	0.8918	0.9004	0.8943	0.8814	0.8999	0.872	0.9078	0.8765	0.92	0.874	0.8728	0.8795	0.8981	0.8558	0.8966	0.8861	0.8979	0.8838	0.9025	0.8808	0.8807	0.9097	0.8822					O	0.8464	0.8716	0.8787	0.877	0.8841	0.8557	0.8602	0.8903	0.8967	0.8906	0.8849	0.8884	0.8732	0.8624	0.8602	0.8415	0.5819	0.8677
		P	0.8622	0.8862	0.8892	0.8894	0.8807	0.8707	0.8718	0.8879	0.8907	0.8972	0.8697	0.891	0.8867	0.8861	0.8764	0.9022	0.8713	0.8895	0.8611	0.8804	0.8756	0.8618	0.8536	0.8462					P	0.8658	0.869	0.8623	0.8623	0.8657	0.8542	0.8457	0.873	0.8617	0.8676	0.8574	0.8653	0.8502	0.8508	0.8307	0.8541	0.8422	0.8699
	Plate:	Plate#39																												Plate:	Plate#39
			1	2	3	4	5	6	7	8	9	10	11	12	13	14	15	16	17	18	19	20	21	22	23	24						1	2	3	4	5	6	7	8	9	10	11	12	13	14	15	16	17	18
		A	0.8696	0.8632	0.8903	0.9033	0.8737	0.8689	0.913	0.891	0.8826	0.9017	0.9011	0.8855	0.8703	0.8804	0.8919	0.8888	0.9032	0.8849	0.8798	0.8865	0.8728	0.876	0.8611	0.8347		0.877579				0.817	0.8556	0.8146	0.8603	0.7735	0.8343	0.8249	0.8319	0.8622	0.8575	0.8415	0.8265	0.8458	0.8355	0.8342	0.8556	0.8465	0.8257
		B	0.8716	0.8984	0.8816	0.8897	0.8802	0.9073	0.8918	0.9041	0.8839	0.8962	0.8967	0.8679	0.9047	0.8963	0.8809	0.9149	0.9054	0.9109	0.8848	0.9107	0.903	0.9078	0.8665	0.8709						0.8581	0.8757	0.8679	0.8659	0.8608	0.8771	0.8697	0.8869	0.8756	0.8815	0.847	0.8538	0.8477	0.877	0.8582	0.85	0.8625	0.8742
		C	0.884	0.9221	0.8796	0.9096	0.89	0.8901	0.8828	0.9168	0.9123	0.8942	0.8944	0.9108	0.9207	0.9062	0.9072	0.9071	0.8839	0.8988	0.9038	0.9047	0.8863	0.896	0.8697	0.858						0.8588	0.87	0.8686	0.8688	0.8318	0.851	0.8487	0.8589	0.8634	0.8477	0.8618	0.8826	0.8395	0.8711	0.8895	0.8619	0.8615	0.8775
		D	0.8879	0.9027	0.8953	0.8985	0.8779	0.9108	0.8781	0.9168	0.8972	0.9044	0.8741	0.9027	0.9093	0.8983	0.8812	0.8973	0.8938	0.9099	0.8887	0.8945	0.9188	0.8949	0.883	0.8563						0.865	0.863	0.8745	0.8664	0.8673	0.8431	0.8644	0.8461	0.893	0.839	0.8526	0.8597	0.8286	0.87	0.8655	0.8663	0.8352	0.84
		E	0.8858	0.9069	0.8914	0.8911	0.8889	0.8838	0.908	0.9156	0.9005	0.9132	0.8987	0.9005	0.9091	0.9098	0.8767	0.8996	0.8973	0.9122	0.9066	0.9181	0.8918	0.8804	0.8818	0.8693						0.8633	0.85	0.8761	0.8601	0.878	0.8432	0.8604	0.8588	0.8832	0.8574	0.8397	0.8697	0.8583	0.8642	0.8642	0.8398	0.8654	0.8828
		F	0.8868	0.9227	0.8709	0.9063	0.8876	0.9147	0.8834	0.9133	0.9146	0.9106	0.9015	0.9207	0.8892	0.9218	0.9067	0.8995	0.8985	0.9157	0.8944	0.9081	0.9177	0.9066	0.8752	0.8887						0.8358	0.8854	0.8733	0.8686	0.8643	0.8443	0.8822	0.8605	0.913	0.8452	0.891	0.8561	0.8964	0.8148	0.8757	0.8237	0.8671	0.8587
		G	0.9418	0.9164	0.8906	0.9529	0.8937	0.9106	0.8898	0.9029	0.897	0.932	0.8944	0.8994	0.8628	0.9067	0.8989	0.889	0.8979	0.9193	0.8964	0.9217	0.8843	0.9007	0.8863	0.8633						0.869	0.8694	0.8334	0.8524	0.8287	0.8348	0.8576	0.858	0.8737	0.693	0.858	0.8701	0.8212	0.8794	0.8581	0.8315	0.8911	0.8595
		H	0.9048	0.9113	0.8813	0.899	0.8793	0.9034	0.9031	0.9352	0.8636	0.9082	0.8924	0.9085	0.8713	0.9145	0.8781	0.9066	0.9139	0.9169	0.9334	0.9058	0.8991	0.9158	0.873	0.8846						0.937	0.8703	0.8873	0.8805	0.9169	0.87	0.9072	0.8814	0.9172	0.8722	0.9003	0.8756	0.8707	0.8928	0.8713	0.8675	0.879	0.8766
		I	0.879	0.9014	0.8821	0.9061	0.893	0.8941	0.89	0.9134	0.903	0.931	0.8823	0.9054	0.8943	0.921	0.8989	0.9106	0.9065	0.9013	0.9185	0.8982	0.8981	0.8982	0.8727	0.8828						0.8651	0.8685	0.8587	0.8689	0.9124	0.8731	0.8681	0.8953	0.8751	0.827	0.861	0.8996	0.8656	0.8849	0.8788	0.8739	0.8735	0.8854
		J	0.8593	0.9189	0.8753	0.9065	0.8873	0.9054	0.9029	0.9113	0.9088	0.9229	0.9103	0.9247	0.9065	0.8816	0.919	0.9254	0.9068	0.9146	0.8949	1.0317	0.9014	0.8832	0.8905	0.8698						0.8489	0.8687	0.872	0.8477	0.8686	0.859	0.8543	0.8864	0.8727	0.879	0.8724	0.8785	0.8591	0.8551	0.8779	0.8684	0.8614	0.8765
		K	0.8618	0.8792	0.8694	0.8925	0.898	0.9049	0.9059	0.8969	0.8894	0.9029	0.8834	0.9092	0.9164	0.9021	0.9063	0.9231	0.9086	0.9222	0.8902	0.8984	0.8976	0.8577	0.8835	0.8756						0.8642	0.8728	0.8958	0.8714	0.843	0.8746	0.8592	0.8725	0.8768	0.8668	0.8767	0.8635	0.8643	0.8711	0.8137	0.8734	0.8255	0.8971
		L	0.8738	0.9301	0.9017	0.9172	0.8939	0.9174	0.8901	0.9143	0.9133	0.9428	0.8908	0.9174	0.9166	0.9054	0.8998	0.9165	0.8905	0.9164	0.8958	0.8903	0.8923	0.9046	0.898	0.8808						0.8556	0.8789	0.8733	0.8752	0.8642	0.8561	0.8705	0.8548	0.8711	0.8494	0.8462	0.8542	0.8252	0.8644	0.884	0.8551	0.8628	0.8878
		M	0.8908	0.8932	0.8931	0.9101	0.8889	0.8964	0.8986	0.9099	0.8886	0.8859	0.902	0.9052	0.8999	0.8813	0.903	0.914	0.9046	0.8941	0.9082	0.9127	0.9316	0.8787	0.9103	0.8797						0.8627	0.8318	0.8609	0.8119	0.8411	0.8229	0.8471	0.865	0.8709	0.85	0.8425	0.8534	0.8317	0.8744	0.8433	0.8391	0.8513	0.8604
		N	0.8748	0.9038	0.8903	0.9041	0.8727	0.8826	0.8945	0.8939	0.901	0.898	0.9013	0.9144	0.9046	0.9172	0.8987	0.9007	0.8906	0.8952	0.894	0.9047	0.8827	0.8929	0.877	0.872						0.897	0.8661	0.8805	0.8583	0.8864	0.8621	0.75	0.8566	0.8586	0.8677	0.8657	0.8502	0.8597	0.8584	0.8185	0.8668	0.5966	0.8696
		O	0.8639	0.879	0.9092	0.9085	0.8916	0.8887	0.8951	0.8812	0.8811	0.9095	0.8975	0.9008	0.8996	0.9373	0.8952	0.8988	0.9359	0.9278	0.8848	0.8707	0.8825	0.9381	0.9082	0.8543						0.8465	0.8579	0.8533	0.7694	0.8405	0.857	0.8361	0.8597	0.8538	0.8592	0.8231	0.862	0.8319	0.8511	0.8488	0.8565	0.8469	0.8545
		P	0.8698	0.8829	0.8617	0.8575	0.8985	0.8998	0.8897	0.8791	0.8768	0.8766	0.8853	0.885	0.8784	0.8829	0.8837	0.8795	0.8959	0.8825	0.8913	0.8869	0.8726	0.8622	0.8649	0.8322						0.8841	0.8527	0.916	0.8699	0.8612	0.8457	0.8566	0.8467	0.8585	0.8552	0.8496	0.8509	0.8516	0.8626	0.7996	0.8775	0.847	0.8531
	Plate:	Plate#40																												Plate:	Plate#40
			1	2	3	4	5	6	7	8	9	10	11	12	13	14	15	16	17	18	19	20	21	22	23	24						1	2	3	4	5	6	7	8	9	10	11	12	13	14	15	16	17	18
		A	0.8526	0.9141	0.8866	0.8834	0.91	0.8987	0.8855	0.8655	0.8741	0.9218	0.903	0.8699	0.9025	0.8693	0.8814	0.9148	0.8914	0.8871	0.87	0.9135	0.8666	0.9049	0.8699	0.8807		0.892446				0.8529	0.847	0.8535	0.8639	0.8449	0.8315	0.8629	0.8701	0.846	0.8813	0.8758	0.8646	0.8271	0.8415	0.8765	0.865	0.868	0.8563
		B	0.8798	0.897	0.9432	0.9418	0.9104	0.9215	0.9097	0.9162	0.9233	0.9177	0.8845	0.9087	0.9117	0.8986	0.9265	0.9304	0.9033	0.9133	0.9253	0.9201	0.8953	0.9249	0.8771	0.8605						0.8678	0.8826	0.8553	0.8568	0.8574	0.8772	0.8459	0.8847	0.8727	0.874	0.8385	0.8788	0.8588	0.8907	0.8396	0.8942	0.8918	0.869
		C	0.8865	0.927	0.8797	0.9175	0.8973	0.9113	0.9099	0.9068	0.9156	0.9134	0.9261	0.9116	0.897	0.9193	0.8939	0.8894	0.9202	0.9211	0.884	0.9464	0.9071	0.9145	0.9029	0.8842						0.8668	0.8679	0.8755	0.8565	0.8776	0.8472	0.888	0.8503	0.8793	0.8625	0.8575	0.8541	0.8671	0.8636	0.8434	0.8877	0.8715	0.8539
		D	0.897	0.9054	0.9	0.9458	0.9097	0.9126	0.9171	0.8927	0.9228	0.8952	0.9374	0.8891	0.8718	0.901	0.9025	0.8952	0.9344	0.9081	0.9024	0.9101	0.9096	0.911	0.8848	0.9106						0.872	0.8747	0.8499	0.8763	0.8536	0.8682	0.8684	0.8394	0.8673	0.8764	0.8509	0.8533	0.8482	0.8673	0.8115	0.8955	0.8494	0.9187
		E	0.8876	0.9181	0.8812	0.9311	0.915	0.9188	0.8963	0.912	0.8915	0.9146	0.9011	0.9208	0.8873	0.9222	0.9203	0.9002	0.9132	0.9451	0.9291	0.9256	0.8899	0.9077	0.9265	0.8833						0.8414	0.8746	0.8321	0.8597	0.8387	0.8531	0.8571	0.8701	0.8728	0.8657	0.8811	0.859	0.8559	0.8989	0.8567	0.8607	0.8424	0.8711
		F	0.8751	0.9117	0.8866	0.9123	0.9205	0.9019	0.9102	0.9394	0.8934	0.9289	0.9413	0.9079	0.9016	0.887	0.8883	0.926	0.9202	0.912	0.9062	0.9405	0.9029	0.9139	0.8884	0.9028						0.8672	0.8819	0.8554	0.8832	0.852	0.861	0.8849	0.9127	0.8772	0.8663	0.8775	0.8795	0.8679	0.8794	0.8742	0.8587	0.8819	0.8752
		G	0.8947	0.9056	0.899	0.9184	0.8838	0.9204	0.9041	0.9452	0.9012	0.9271	0.93	0.9281	0.8931	0.9302	0.913	0.9407	0.9054	0.9151	0.8931	0.9247	0.8994	0.9081	0.8937	0.9105						0.8355	0.8757	0.8404	0.8856	0.8498	0.8593	0.8373	0.8729	0.8771	0.8448	0.8529	0.9009	0.8621	0.883	0.8868	0.8599	0.909	0.8873
		H	0.8801	0.9022	0.8853	0.9543	0.888	0.9229	0.9041	0.9328	0.9135	0.9172	0.8923	0.9241	0.9138	0.9406	0.93	0.8979	0.9281	0.9236	0.8888	0.9202	0.8934	0.9029	0.9061	0.9222						0.8693	0.8655	0.8583	0.88	0.8394	0.8832	0.8392	0.8764	0.8699	0.873	0.8472	0.8878	0.8482	0.895	0.8376	0.8671	0.8326	0.8928
		I	0.8812	0.9399	0.8966	0.8813	0.8963	0.8723	0.9033	0.9261	0.9126	0.9315	0.9024	0.8933	0.8764	0.9223	0.9063	0.9053	0.9446	0.9341	0.9067	0.9292	0.8989	0.888	0.8848	0.9011						0.8547	0.8923	0.8536	0.8744	0.8528	0.8843	0.8784	0.8715	0.8986	0.8855	0.8589	0.8688	0.8566	0.8931	0.8278	0.8468	0.8641	0.8789
		J	0.8867	0.9231	0.8948	0.9063	0.8968	0.9293	0.9077	0.9237	0.9109	0.9143	0.9068	0.943	0.9033	0.9159	0.9183	0.9094	0.9357	0.9106	0.9293	0.9274	0.9275	0.8983	0.9033	0.8789						0.8244	0.8763	0.8461	0.8792	0.8698	0.8608	0.8515	0.7707	0.6188	0.8717	0.8488	0.8807	0.8593	0.8822	0.8933	0.8553	0.8882	0.8938
		K	0.9212	0.934	0.9155	0.912	0.8646	0.8986	0.9108	0.9202	0.883	0.9066	0.8955	0.915	0.9193	0.9258	0.8932	0.9114	0.9296	0.9009	0.9118	0.8908	0.9094	0.9181	0.8931	0.906						0.8423	0.8456	0.86	0.8508	0.8489	0.8609	0.8536	0.8591	0.8888	0.8641	0.8435	0.8587	0.8467	0.8617	0.8805	0.8699	0.8536	0.8784
		L	0.8828	0.8968	0.8858	0.9038	0.9036	0.9079	0.8885	0.9156	0.9001	0.905	0.8865	0.8945	0.891	0.9117	0.9324	0.9223	0.9068	0.9067	0.9007	0.8904	0.8958	0.9047	0.8842	0.8795						0.8715	0.8535	0.8525	0.847	0.8612	0.8457	0.8675	0.8704	0.8936	0.8556	0.8687	0.8631	0.8408	0.8739	0.8558	0.8712	0.881	0.8572
		M	0.8943	0.9167	0.9016	0.9089	0.8905	0.9774	0.9367	0.9205	0.8921	0.9184	0.905	0.9048	0.9052	0.8971	0.8967	0.9111	0.8965	0.9049	0.8826	0.9106	0.8984	0.9128	0.9108	0.9096						0.8641	0.8527	0.879	0.8595	0.8717	0.8314	0.8672	0.8444	0.9139	0.8195	0.8616	0.8569	0.8696	0.8559	0.8775	0.8467	0.874	0.8396
		N	0.8793	0.8932	0.8986	0.8981	0.8791	0.9197	0.9064	0.9082	0.9095	0.901	0.8769	0.9011	0.919	0.9029	0.8927	0.8921	0.8958	0.9086	0.8781	0.9002	0.8914	0.8808	0.8869	0.8865						0.8635	0.875	0.8488	0.8777	0.8421	0.858	0.8748	0.8858	0.8777	0.8716	0.8664	0.8719	0.8702	0.8673	0.8425	0.8492	0.8703	0.8492
		O	0.918	0.8985	0.8826	0.8955	0.9277	0.9149	0.8942	0.9596	0.9347	0.9126	0.8771	0.885	0.8872	0.9024	0.8971	0.8974	0.8727	0.8911	0.8764	0.8951	0.8603	0.9026	0.8685	0.8885						0.8315	0.868	0.8161	0.8827	0.8442	0.8572	0.8167	0.8435	0.8238	0.8774	0.8347	0.8826	0.8298	0.8668	0.8423	0.8271	0.8522	0.8603
		P	0.8769	0.8544	0.8745	0.8861	0.8776	0.8944	0.8688	0.8706	0.8682	0.8856	0.8651	0.8656	0.8913	0.8912	0.88	0.8841	0.8901	0.8747	0.87	0.894	0.876	0.881	0.8402	0.8394						0.8314	0.8236	0.8212	0.8243	0.8227	0.8131	0.8032	0.8411	0.8162	0.8551	0.8107	0.8424	0.8031	0.8393	0.8103	0.8208	0.8461	0.8387
	Plate:	Plate#41																												Plate:	Plate#41
			1	2	3	4	5	6	7	8	9	10	11	12	13	14	15	16	17	18	19	20	21	22	23	24						1	2	3	4	5	6	7	8	9	10	11	12	13	14	15	16	17	18
		A	0.9189	0.9827	0.9155	0.9116	0.8889	0.9468	0.8999	0.908	0.8867	0.9326	0.907	0.8977	0.8982	0.888	0.9049	0.9278	0.9056	0.9362	0.9173	0.9108	0.8855	0.9094	0.8783	0.8509		0.924314				0.8918	0.8911	0.8651	0.8754	0.8431	0.8608	0.8573	0.8529	0.8506	0.89	0.8644	0.8803	0.8503	0.8381	0.8726	0.8728	0.8714	0.8772
		B	0.941	0.9057	0.9493	0.9037	0.9104	0.927	0.9296	0.9653	0.9187	0.9248	0.9178	0.9392	0.9198	0.9265	0.8951	0.9337	0.9205	0.9216	0.9149	0.9232	0.9276	0.9493	0.8864	0.8748						0.8829	0.8657	0.8601	0.8701	0.8473	0.8579	0.844	0.8809	0.858	0.888	0.8525	0.8669	0.8618	0.8648	0.1191	0.8743	0.8758	0.87
		C	0.956	0.9596	0.9265	0.926	0.8449	0.968	0.9126	0.9326	0.93	0.9327	0.9368	0.9074	0.9789	0.9474	0.934	0.9076	0.9406	0.9314	0.9304	0.9742	0.968	0.9448	0.9045	0.9173						0.9226	0.9074	0.8829	0.861	0.8878	0.8788	0.8617	0.8928	0.8964	0.8958	0.8865	0.8894	0.8932	0.9037	0.8803	0.8582	0.8948	0.8797
		D	0.9545	0.9504	0.9408	0.9369	0.9197	0.9405	0.9247	0.9437	0.9291	0.9378	0.9172	0.9258	0.9246	0.9217	0.9124	0.926	0.9226	0.9485	0.9539	0.9375	0.9162	0.9259	0.9294	0.8959						0.9169	0.8837	0.8748	0.8802	0.8676	0.8843	0.8796	0.887	0.8962	0.8922	0.8778	0.8844	0.886	0.8899	0.8488	0.8574	0.8667	0.9062
		E	0.9279	0.9629	0.9021	0.945	0.9822	0.9162	0.9249	0.9819	0.9159	0.9785	0.9467	0.932	0.9386	0.9847	0.9323	0.9579	0.937	0.9627	0.9563	0.9604	0.887	0.9212	0.9247	0.9071						0.891	0.9087	0.8908	0.8667	0.8756	0.8611	0.879	0.8957	0.8781	0.8709	0.8882	0.891	0.8906	0.9028	0.9342	0.8702	0.8774	0.8746
		F	0.9353	0.9456	0.9158	0.9514	0.9374	0.9299	0.923	0.9382	0.9423	0.9336	0.9451	0.9386	0.9573	0.9418	0.9645	0.9432	0.9269	0.9382	0.955	0.9443	0.9339	0.933	0.9197	0.9068						0.9006	0.9052	0.8713	0.8989	0.8788	0.8885	0.8695	0.8943	0.8909	0.8673	0.8893	0.89	0.8967	0.8871	0.9075	0.866	0.9137	0.8906
		G	0.9474	0.9657	0.8163	0.9289	0.953	0.9603	0.8604	0.9371	0.9489	0.9718	0.953	0.9579	0.9472	0.8899	0.9397	0.9396	0.9493	0.9595	0.9442	0.9648	0.919	0.907	0.9096	0.9324						0.8925	0.893	0.8735	0.8516	0.875	0.8839	0.8515	0.894	0.8956	0.898	0.876	0.8811	0.8722	0.8408	0.8843	0.8567	0.8844	0.8564
		H	0.9572	0.9681	0.9322	0.9345	0.9135	0.9528	0.9057	0.9479	0.9226	0.9689	0.9175	0.9592	0.9319	0.9444	0.9307	0.9397	0.9257	0.9584	0.9512	0.9524	0.9138	0.9389	0.9111	0.899						0.8867	0.8843	0.8917	0.8738	0.8769	0.8714	0.8706	0.8791	0.8882	0.898	0.874	0.8955	0.8929	0.8956	0.8185	0.4407	0.8905	0.2555
		I	0.9233	0.9323	0.9605	0.9463	0.9163	0.9579	0.9044	0.9192	0.9717	0.9447	0.9277	0.9344	0.9298	0.958	0.9539	0.9477	0.9423	0.9434	0.9281	0.9309	0.9234	0.9007	0.8705	0.9288						0.8607	0.8896	0.8592	0.8741	0.862	0.8772	0.8527	0.8929	0.876	0.8856	0.852	0.8883	0.8497	0.8853	0.8135	1.0157	0.8638	0.9151
		J	0.9357	0.9472	0.9246	0.9392	0.9285	0.9343	0.9626	0.9338	0.9394	0.9234	0.9219	0.9459	0.9367	0.9228	0.9175	0.9501	0.9282	0.9351	0.9243	0.9314	0.9366	0.9265	0.9017	0.9227						0.8752	0.9075	0.8633	0.8904	0.8577	0.8871	0.8811	0.8926	0.8796	0.8897	0.8831	0.8972	0.8758	0.8935	0.8774	0.8572	0.898	0.8887
		K	0.932	0.9284	0.9234	0.9922	0.9567	0.9296	0.9339	0.9454	0.9157	0.9506	0.9312	0.9511	0.9146	0.9398	0.9228	0.9598	0.9476	0.9645	0.9445	0.939	0.9287	0.9646	0.9338	0.9194						0.8788	0.9041	0.863	0.8908	0.8703	0.9093	0.8661	0.904	0.8924	0.906	0.8662	0.8999	0.869	0.8901	0.8793	0.9217	0.8741	0.9081
		L	0.9453	0.9346	0.9062	0.9257	0.9243	0.9269	0.9268	0.9488	0.9185	0.9355	0.9135	0.9158	0.9309	0.966	0.9322	0.9317	0.9265	0.9335	0.9175	0.9101	0.9317	0.9192	0.9229	0.9138						0.8759	0.9043	0.8757	0.8788	0.8568	0.8829	0.871	0.9266	0.8567	0.9108	0.8582	0.8812	0.8436	0.907	0.8325	0.9876	0.8215	0.8835
		M	0.9325	0.9891	0.9281	0.9738	0.9489	0.9717	0.9654	0.9306	0.9509	0.9675	0.9262	0.9491	0.9611	0.9304	0.9355	0.9234	0.9536	0.9348	0.9195	0.9281	0.9236	0.9348	0.9068	0.9452						0.8606	0.9088	0.8583	0.905	0.8383	0.9052	0.8643	0.8976	0.8746	0.9033	0.854	0.9234	0.8405	0.9149	0.8742	0.8761	0.8818	0.8519
		N	0.9322	0.9315	0.8984	0.967	0.9161	0.9337	0.9179	0.9165	0.9409	0.959	0.9268	0.9481	0.9294	0.9605	0.9166	0.9385	0.9163	0.9431	0.9329	0.9814	0.9269	0.8938	0.9376	0.891						0.8676	0.8735	0.8518	0.8716	0.8437	0.8677	0.8674	0.8688	0.8725	0.8836	0.8531	0.8796	0.8371	0.895	0.8113	0.9001	0.8864	0.8931
		O	0.9308	0.9519	0.9107	0.9611	0.9527	0.9231	0.9337	0.931	0.9105	0.9398	0.9219	0.9417	0.9576	0.9369	0.9437	0.9248	0.9773	0.9383	0.9156	0.9188	0.8996	0.9355	0.9051	0.8755						0.852	0.8827	0.8502	0.8823	0.8647	0.874	0.7616	0.8911	0.837	0.8885	0.8546	0.8801	0.8624	0.8725	0.8281	0.8751	0.8222	0.881
		P	0.9133	0.9278	0.9123	0.8818	0.938	0.8945	0.9162	0.9206	0.9107	0.905	0.9023	0.9046	0.9107	0.9116	0.8866	0.9058	0.9501	0.9001	0.8978	0.9202	0.9074	0.887	0.8616	0.8384						0.8569	0.8554	0.8434	0.8362	0.8354	0.8368	0.84	0.8584	0.834	0.8514	0.8207	0.8449	0.8258	0.861	0.8061	0.8329	0.8401	0.8572
	Plate:	Plate#42																												Plate:	Plate#42
			1	2	3	4	5	6	7	8	9	10	11	12	13	14	15	16	17	18	19	20	21	22	23	24						1	2	3	4	5	6	7	8	9	10	11	12	13	14	15	16	17	18
		A	0.9317	0.9196	0.9284	0.9171	0.924	0.9245	0.9187	0.8839	0.9127	0.925	0.9088	0.8947	0.9224	0.909	0.8911	0.9201	0.9133	0.8965	0.9011	0.9045	0.9049	0.9091	0.8759	0.8699		0.922368				0.8909	0.8795	0.8193	0.8773	0.8575	0.8714	0.8812	0.847	0.8811	0.8725	0.8923	0.8336	0.8684	0.8561	0.8936	0.8712	0.873	0.8663
		B	0.924	0.9397	0.9189	0.9422	0.9076	0.9508	0.9362	0.9314	0.9286	0.9401	0.9045	0.9536	0.9002	0.9228	0.9268	0.9236	0.9187	0.9462	0.9204	0.9492	0.9141	0.936	0.8911	0.8819						0.8988	0.9022	0.8732	0.8944	0.884	0.8959	0.8723	0.8786	0.8847	0.8976	0.8642	0.8803	0.8736	0.8841	0.8857	0.8609	0.8977	0.8722
		C	0.945	0.9301	0.9297	0.9466	0.9339	0.915	0.9231	0.9324	0.9484	0.9145	0.9228	0.9328	0.9358	0.9383	0.968	0.9298	0.9463	0.9512	0.9298	0.9243	0.9414	0.917	0.9203	0.9159						0.8948	0.9101	0.9018	0.8997	0.8691	0.9031	0.8934	0.8925	0.9168	0.8824	0.9131	0.9004	0.8951	0.8973	0.9105	0.933	0.9037	0.896
		D	0.9358	0.9416	0.9363	0.9392	0.9193	0.9173	0.9199	0.9523	0.9356	0.9046	0.9391	0.9119	0.9332	0.9526	0.9196	0.9459	0.9396	0.9435	0.9152	0.956	0.9168	0.9464	0.9196	0.9318						0.9102	0.904	0.9062	0.8911	0.8896	0.879	0.8911	0.8925	0.9374	0.8875	0.9087	0.8813	0.8796	0.8857	0.8991	0.8938	0.9	0.8991
		E	0.9348	0.934	0.9622	0.942	0.9295	0.9177	0.9254	0.9416	0.9401	0.9252	0.9361	0.9462	0.9482	0.9496	0.9419	0.9245	0.9465	0.9371	0.9263	0.9338	0.9196	0.9188	0.9241	0.9097						0.9038	0.9016	0.8766	0.8924	0.8788	0.8927	0.8773	0.9246	0.8829	0.9028	0.8933	0.925	0.8944	0.917	0.8502	0.9184	0.8933	0.8906
		F	0.9243	0.9566	0.903	0.9252	0.9125	0.9414	0.949	0.9586	0.9301	0.9339	0.957	0.9543	0.9391	0.9605	0.9103	0.9246	0.9303	0.9418	0.9296	0.9446	0.9305	0.9297	0.9273	0.9218						0.8908	0.9101	0.8522	0.9005	0.8688	0.8937	0.8843	0.9025	0.9027	0.8871	0.8903	0.8921	0.8853	0.8923	0.8755	0.8838	0.9007	0.9053
		G	0.922	0.963	0.9395	0.9099	0.9434	0.9386	0.9561	0.9424	0.9448	0.9702	0.9422	0.9442	0.9509	0.8744	0.9555	0.9293	0.9003	0.9398	0.922	0.9397	0.9178	0.9397	0.9285	0.938						0.902	0.9069	0.8687	0.8752	0.8896	0.9069	0.8815	0.8904	0.8972	0.9148	0.8243	0.8924	0.8881	0.8969	0.8909	0.9078	0.8916	0.9179
		H	0.9369	0.9283	0.9035	0.9452	0.8938	0.9293	0.9302	0.9449	0.9666	0.954	0.9446	0.9149	0.8976	0.9517	0.9507	0.9425	0.9491	0.9139	0.9457	0.9465	0.962	0.9319	0.9378	0.9321						0.8924	0.8892	0.8797	0.8912	0.8789	0.8916	0.882	0.9144	0.9283	0.9128	0.8922	0.9126	0.8918	0.9024	0.8768	0.9045	0.8945	0.9023
		I	0.9216	0.9351	0.9473	0.9552	0.924	0.9337	0.9255	0.9756	0.9552	0.9604	0.9409	0.9696	0.905	0.9494	0.9369	0.9554	0.9547	0.9447	0.9302	0.9457	0.9411	0.9264	0.899	0.9096						0.8935	0.8996	0.8961	0.8978	0.8787	0.8874	0.8703	0.9114	0.8852	0.9015	0.8782	0.904	0.8652	0.9052	0.8925	0.8993	0.8821	0.9062
		J	0.927	0.9414	0.9089	0.9432	0.9167	0.9465	0.9309	0.9574	0.9404	0.9406	0.886	0.9771	0.9238	0.938	0.9147	0.9336	0.9609	0.9268	0.9394	0.9436	0.9479	0.908	0.9201	0.9064						0.881	0.6124	0.8907	0.6563	0.881	0.6744	0.8735	0.7143	0.8953	0.6754	0.8897	0.6602	0.8939	0.6806	0.8991	0.6703	0.8935	0.6713
		K	0.9222	0.9555	0.9302	0.9466	0.9207	0.9444	0.9176	0.942	0.9373	0.929	0.9277	0.9409	0.9349	0.9512	0.9307	0.9402	0.9487	0.9391	0.9424	0.9833	0.943	0.95	0.9305	0.9243						0.9037	0.9186	0.8908	0.8738	0.8687	0.9151	0.8851	0.8975	0.9178	0.904	0.8913	0.9092	0.8932	0.8995	0.8444	0.8913	0.9096	0.897
		L	0.9261	0.9319	0.9183	0.9307	0.9096	0.9508	0.9176	0.9491	0.9266	0.9628	0.9235	0.928	0.9318	0.9279	0.9546	0.9049	0.9204	0.9302	0.9161	0.9319	0.9364	0.9505	0.9373	0.8991						0.8986	0.9097	0.8914	0.8845	0.8704	0.8897	0.8884	0.892	0.9058	0.8889	0.8612	0.8888	0.8648	0.8774	0.8854	0.9046	0.8856	0.9021
		M	0.9748	0.9377	0.9286	0.9455	0.9048	0.9269	0.9348	0.9402	0.9305	0.943	0.9186	0.9318	0.9167	0.9325	0.9152	0.9172	0.9417	0.9366	0.9279	0.9452	0.9358	0.9357	0.9367	0.9262						0.9043	0.8941	0.8896	0.8806	0.8787	0.8945	0.8646	0.8885	0.9081	0.9112	0.874	0.8992	0.8763	0.9145	0.8667	0.8658	0.8911	0.8787
		N	0.9324	0.9404	0.9142	0.9444	0.9069	0.9149	0.9386	0.9367	0.9441	0.9287	0.9119	0.9455	0.9287	0.9238	0.9311	0.9303	0.9217	0.9313	0.9224	0.9327	0.9046	0.9004	0.9285	0.9079						0.9029	0.9061	0.8759	0.8987	0.8512	0.8945	0.866	0.9024	0.866	0.8974	0.8591	0.8998	0.8664	0.8915	0.864	0.8513	0.8483	0.9419
		O	0.9049	0.9376	0.938	0.921	0.9048	0.9286	0.9027	0.9137	0.9254	0.9207	0.9142	0.9174	0.9196	0.9298	0.923	0.9246	0.9011	0.9213	0.9089	0.9131	0.9039	0.9034	0.888	0.8898						0.8809	0.8885	0.8673	0.8902	0.8559	0.8911	0.8718	0.8879	0.8665	0.8982	0.8636	0.9055	0.8585	0.9023	0.9037	0.9014	0.8384	0.9096
		P	0.9199	0.9306	0.8898	0.8961	0.9092	0.8906	0.881	0.9227	0.8887	0.9037	0.8744	0.8924	0.8851	0.912	0.884	0.9045	0.8972	0.9103	0.8926	0.901	0.9022	0.8695	0.8655	0.8404						0.8819	0.9	0.8618	0.8834	0.8523	0.8841	0.8411	0.8749	0.8588	0.8767	0.8233	0.86	0.8307	0.8792	0.8262	0.7603	0.8323	0.8712
	Plate:	Plate#43																												Plate:	Plate#43
			1	2	3	4	5	6	7	8	9	10	11	12	13	14	15	16	17	18	19	20	21	22	23	24						1	2	3	4	5	6	7	8	9	10	11	12	13	14	15	16	17	18
		A	0.9481	0.9372	0.9318	0.9003	0.9206	0.877	0.9216	0.8962	0.9226	0.9094	0.9278	0.9154	0.8912	0.8815	0.9214	0.9286	0.9092	0.9066	0.923	0.9422	0.8939	0.8924	0.8821	0.8399		0.920404				0.9069	0.889	0.8917	0.8869	0.8801	0.8689	0.8895	0.8792	0.8731	0.8773	0.882	0.8779	0.8593	0.8763	0.9071	0.8809	0.8893	0.8787
		B	0.9375	0.9037	0.9401	0.9443	0.9515	0.9475	0.9143	0.9367	0.9206	0.9282	0.9008	0.928	0.9227	0.9273	0.9061	0.9402	0.935	0.9271	0.9227	0.9352	0.9219	0.9204	0.8858	0.8615						0.9312	0.9135	0.8961	0.908	0.8832	0.9119	0.8915	0.8935	0.8943	0.897	0.8702	0.9005	0.7888	0.9079	0.8825	0.887	0.8813	0.9031
		C	0.9627	0.9286	0.9444	0.9336	0.9579	0.9343	0.953	0.9408	0.9448	0.9534	0.9447	0.9318	0.9579	0.9377	0.9709	0.9391	0.9456	0.9699	0.9403	0.9353	0.9516	0.9655	0.9149	0.914						0.9141	0.9219	0.8618	0.8738	0.8619	0.8966	0.8632	0.9064	0.87	0.9194	0.858	0.9155	0.8679	0.9172	0.8914	0.8812	0.8834	0.9047
		D	0.9439	0.9479	0.9211	0.9456	0.9301	0.9553	0.9232	0.9416	0.9247	0.9505	0.9224	0.9385	0.9318	0.9544	0.926	0.9276	0.9318	0.9604	0.9304	0.9493	0.92	0.9245	0.9123	0.8829						0.9077	0.9264	0.8857	0.9144	0.8929	0.9021	0.8771	0.7874	0.908	0.1065	0.8937	0.9043	0.893	0.9038	0.8976	0.9051	0.9027	0.9341
		E	0.9353	0.9371	0.9199	0.9245	0.9168	0.9047	0.9736	0.968	0.9576	0.9375	0.9677	0.9866	0.9647	0.9558	0.9505	0.9301	0.9744	0.9345	0.9796	0.9606	0.9329	0.9176	0.9186	0.908						0.9105	0.9196	0.8824	0.9044	0.8974	0.8885	0.8834	0.9275	0.8928	0.9382	0.9271	0.9229	0.915	0.6496	0.9156	0.9173	0.3938	0.9302
		F	0.9597	0.9404	0.9372	0.961	0.944	0.9428	0.9155	0.9556	0.9333	0.9514	0.9237	0.9383	0.9454	0.9464	0.9403	0.9261	0.9326	0.9521	0.9413	0.9395	0.93	0.9497	0.9098	0.9031						0.9276	0.9099	0.8869	0.9025	0.9186	0.9074	0.8903	0.8988	0.9175	0.9009	0.8943	0.9116	0.9018	0.9049	0.8936	0.9506	0.8963	0.9028
		G	0.9828	0.936	0.9413	0.973	0.9406	0.9421	0.9725	0.9421	0.9535	0.9538	0.9747	0.9582	0.945	0.9264	0.9563	0.9218	0.9575	0.9421	0.936	0.9464	0.9286	0.9226	0.9341	0.9044						0.9203	0.9186	0.9067	0.9149	0.9118	0.915	0.888	0.9254	0.9006	0.9313	0.8962	0.9013	0.9028	0.925	0.8581	0.9187	0.8877	0.9279
		H	0.9398	0.9424	0.9499	0.9526	0.9343	0.961	0.9202	0.9418	0.9253	0.9637	0.9601	0.9703	0.9173	0.9586	0.9271	0.9474	0.9373	1.0107	0.9148	0.9486	0.95	0.9514	0.9328	0.8909						0.9101	0.9193	0.8965	0.9106	0.8896	0.9024	0.8949	0.9105	0.9186	0.9315	0.8983	0.9247	0.9036	0.9293	0.8955	0.9096	0.8976	0.9154
		I	0.9219	0.938	0.9875	0.9341	0.9367	0.9661	0.9214	0.9317	0.9705	0.9583	0.9527	0.9564	0.9462	0.9372	0.9686	0.951	0.9413	0.9567	0.9434	0.9283	0.949	0.9465	0.9191	0.8859						0.9079	0.9246	0.8959	0.8991	0.901	0.9125	0.8873	0.9135	0.9177	0.9272	0.8837	0.9196	0.8976	0.9172	0.8883	0.9055	0.9053	0.9109
		J	0.9288	0.9521	0.94	0.9576	0.9363	0.9276	0.9359	0.9444	0.9399	0.9471	0.9097	0.9717	0.9229	0.9426	0.9404	0.944	0.9579	0.9706	0.9543	0.954	0.9476	0.9429	0.9058	0.9118						0.8933	0.9173	0.8782	0.9129	0.8867	0.9015	0.9012	0.9037	0.891	0.8975	0.9124	0.9075	0.9238	0.9026	0.9065	0.8906	0.8222	0.8743
		K	0.9581	0.9188	0.9452	0.9541	0.9401	0.9378	0.9363	0.9345	0.9349	0.9592	0.9263	0.962	0.9485	0.9142	0.9585	0.977	0.9611	0.9694	0.9374	0.9431	0.9322	0.9285	0.9298	0.9143						0.8839	0.9058	0.8703	0.917	0.8948	0.905	0.8909	0.9	0.8886	0.9467	0.8745	0.9122	0.8859	0.9073	0.9177	0.898	0.9232	0.9203
		L	0.9328	0.9573	0.9504	0.8851	0.9209	0.9293	0.9401	0.9428	0.9321	0.9469	0.938	0.9296	0.9152	0.9359	0.9353	0.9382	0.9264	0.9516	0.9196	0.9663	0.9155	0.9406	0.9163	0.9195						0.9151	0.9285	0.8933	0.8861	0.887	0.9043	0.9155	0.9027	0.9206	0.9086	0.9102	0.904	0.8934	0.9141	0.9197	0.8917	0.8899	0.9098
		M	0.9519	0.9328	0.918	0.9411	0.9447	0.9392	0.9465	0.9329	0.9449	0.9355	0.9423	0.9442	0.9471	0.9703	0.9457	0.9552	0.9481	0.9718	0.9339	0.9463	0.9365	0.9177	0.9037	0.9194						0.9165	0.9276	0.8991	0.9179	0.8964	0.8833	0.9029	0.9094	0.9043	0.8992	0.8987	0.9198	0.9072	0.9265	0.9029	0.9085	0.904	0.9008
		N	0.9253	0.9317	0.9204	0.9437	0.9242	0.9211	0.9287	0.9393	0.9488	0.9372	0.925	0.9221	0.9475	0.9594	0.9362	0.9311	0.9474	0.9338	0.9335	0.944	0.9318	0.9111	0.9067	0.8874						0.9036	0.9073	0.8629	0.9003	0.8806	0.8938	0.8937	0.8892	0.904	0.908	0.8694	0.9217	0.8349	0.9118	0.8707	0.8817	0.8577	0.9
		O	0.8885	0.9181	0.9194	0.9276	0.9261	0.9067	0.9285	0.9164	0.9118	0.9222	0.9132	0.9441	0.9242	0.9215	0.9595	0.9277	0.949	0.9048	0.9137	0.9147	0.9058	0.9087	0.9367	0.8992						0.8881	0.9039	0.8864	0.9091	0.8837	0.8758	0.8696	0.8975	0.8801	0.8779	0.8703	0.9072	0.8752	0.9038	0.9021	0.8652	0.8846	0.8913
		P	0.9014	0.8856	0.91	0.8994	0.89	0.8743	0.8989	0.8948	0.9038	0.8871	0.8898	0.9	0.892	0.8849	0.9066	0.8874	0.8979	0.9072	0.9062	0.9245	0.9062	0.9208	0.8638	0.8301						0.8854	0.8885	0.8761	0.8766	0.8809	0.8753	0.8636	0.8784	0.8793	0.8729	0.8535	0.8887	0.8538	0.892	0.8391	0.8768	0.8629	0.8898
	Plate:	Plate#44																												Plate:	Plate#44
			1	2	3	4	5	6	7	8	9	10	11	12	13	14	15	16	17	18	19	20	21	22	23	24						1	2	3	4	5	6	7	8	9	10	11	12	13	14	15	16	17	18
			0.9479	0.9166	0.9323	0.9065	0.9354	0.9144	0.9371	0.9049	1.002	0.9256	0.9822	0.888	0.9569	0.9144	0.9384	0.9431	0.937	0.9105	0.9704	0.9236	0.9389	0.9069	0.9154	0.8775		0.940746				0.8969	0.9025	0.8834	0.8932	0.8688	0.9077	0.8779	0.8713	0.8979	0.8983	0.8786	0.8727	0.8734	0.8796	0.8869	0.8643	0.8686	0.8766
			0.9071	0.9264	0.9417	0.9199	0.9382	0.9427	0.929	0.929	0.9257	0.9428	0.9075	0.9384	0.9273	0.7465	0.9492	0.9857	0.9177	0.9797	0.9296	0.9776	0.9221	0.9415	0.9063	0.8927						0.9021	0.9107	0.886	0.9052	0.8852	0.9166	0.8855	0.8993	0.8895	0.9179	0.8556	0.908	0.8854	0.9049	0.9029	0.8829	0.883	0.9012
			0.9692	0.9308	0.9535	0.9555	0.9668	0.938	0.9742	0.9738	0.9739	0.9515	0.9483	0.9912	0.9479	0.938	0.9646	0.943	0.9747	0.9703	0.9415	0.955	0.9708	0.9584	0.9484	0.9439						0.8913	0.8898	0.8775	0.909	0.8699	0.8744	0.8718	0.8792	0.8845	0.8921	0.8727	0.8857	0.8873	0.8977	0.8975	0.9138	0.8782	0.8915
			0.9482	0.9653	0.9475	0.9289	0.9403	0.9672	0.9762	1.0131	0.9441	0.9649	0.8694	0.9247	0.9106	0.986	0.9586	0.988	0.9745	0.9581	0.9476	0.9414	0.9391	0.9784	0.9201	0.944						0.915	0.8871	0.8921	0.8977	0.8975	0.8853	0.9038	0.8761	0.9096	0.8688	0.8942	0.864	0.8915	0.8739	0.8792	0.8877	0.9105	0.877
			0.978	0.936	0.972	0.9449	0.9753	0.9704	0.9795	0.9513	0.9644	0.9576	0.9867	0.975	0.9646	0.9882	1.0139	0.9754	0.9782	0.9552	0.994	0.9729	0.9684	0.9636	0.9777	0.9114						0.8641	0.9387	0.862	0.9267	0.8374	0.9238	0.8654	0.9073	0.8689	0.9241	0.8808	0.9067	0.8829	0.9201	0.9107	0.8678	0.9073	0.912
			0.9324	0.939	0.9761	0.9787	0.9724	0.9754	0.9577	0.9819	0.9449	0.9755	0.9444	0.9827	0.9644	0.9958	0.9263	0.9626	0.9734	0.923	0.9624	0.9278	0.9362	0.9657	0.9654	0.9746						0.8839	0.9066	0.875	0.909	0.8772	0.8945	0.8901	0.9057	0.8886	0.9096	0.8821	0.9004	0.8925	0.9123	0.8865	0.8814	0.5409	0.8907
			0.96	0.9304	0.9358	0.9363	0.9518	0.9758	0.9495	0.9577	0.9714	0.9481	0.9484	0.9647	0.9619	0.948	0.9791	0.9555	0.9769	0.9687	0.9681	0.9641	0.9838	0.9573	0.96	0.9727						0.9012	0.8972	0.881	0.8998	0.8696	0.9047	0.8884	0.8893	0.8895	0.9111	0.8919	0.8919	0.8727	0.9126	0.9055	0.8981	0.9003	0.9047
			0.9548	0.9635	0.9206	0.9925	0.9191	0.9825	0.962	0.9949	0.9662	0.9981	0.95	1.0094	0.9295	0.957	0.9248	0.9991	0.9517	0.9735	0.9464	0.9511	0.9381	0.9709	0.9445	0.9844						0.9056	0.898	0.8904	0.9015	0.8843	0.9087	0.9159	0.9254	0.9247	0.9257	0.9008	0.9087	0.8849	0.9271	0.8803	0.8807	0.8892	0.8922
			0.9279	0.9561	0.9561	0.9988	1.0005	0.9917	0.9675	1.0134	0.9714	0.9411	0.9385	0.9539	0.9647	0.8614	0.963	0.9711	0.9514	0.9114	0.9309	0.9331	0.9489	0.9377	0.9476	0.935						0.8908	0.9122	0.8602	0.9121	0.8687	0.9099	0.8791	0.942	0.8703	0.9125	0.8806	0.9039	0.8617	0.9121	0.8776	0.9135	0.8934	0.9106
			0.9357	0.9845	0.94	0.9747	0.97	0.9711	0.99	1.0266	0.9616	0.9696	0.9669	0.9499	0.9422	0.9598	0.9107	0.9558	0.9445	0.9797	0.9407	0.9484	0.9603	0.9114	0.9338	0.9474						0.8935	0.9047	0.8874	0.897	0.8888	0.9088	0.8768	0.9078	0.8961	0.9065	0.8888	0.9051	0.875	0.9034	0.9189	0.908	0.8845	0.8984
			0.9656	0.965	0.9541	0.9224	0.9267	0.9494	0.9765	0.9607	0.9984	0.9378	0.9615	0.9502	0.9376	0.9608	0.996	0.9625	0.9651	0.9645	0.9361	0.9351	0.9419	0.9381	0.9555	0.9387						0.8838	0.8963	0.8866	0.892	0.8574	0.8879	0.8615	0.8907	0.8942	0.89	0.8719	0.8917	0.8774	0.9183	0.8896	0.8852	0.8871	0.8977
			0.9115	0.9505	0.9468	0.9756	0.9365	0.9613	0.936	0.9314	0.9828	0.933	0.9393	0.9664	0.9086	0.9763	0.934	0.9312	0.9291	0.9501	0.9246	0.9537	0.9253	0.9502	0.9229	0.9852						0.8888	0.8983	0.8791	0.8866	0.8709	0.9313	0.8656	0.9018	0.9033	0.8948	0.8658	0.8937	0.8799	0.9091	0.9005	0.8825	0.8862	0.9035
			0.9805	0.9499	0.9387	0.9506	0.9431	0.9664	0.9513	0.9428	1.0091	0.9687	0.9749	0.9697	0.9563	0.9444	0.9398	0.9158	0.9376	0.93	0.9236	0.9444	0.943	0.9334	0.9767	0.9143						0.8937	0.8999	0.8759	0.9005	0.8715	0.896	0.875	0.9014	0.9098	0.9089	0.8766	0.8954	0.8569	0.9046	0.867	0.8875	0.8889	0.8872
			0.9229	0.9671	0.9342	0.9527	0.9279	0.99	0.9463	0.957	0.9383	0.944	0.9722	0.9345	0.9719	0.9438	0.9621	0.9871	0.9563	0.9615	0.9101	1.0289	0.9829	0.9512	0.9378	0.936						0.8941	0.904	0.8784	0.8942	0.8801	0.9035	0.8904	0.8929	0.8941	0.9008	0.8777	0.8875	0.8781	0.8974	0.9009	0.8785	0.8839	0.8875
			0.8717	0.9078	0.9665	0.9248	0.941	0.9074	0.9566	0.9098	0.9173	0.9274	0.9427	0.9221	0.9275	0.9336	0.9679	0.938	0.9594	0.9294	0.9406	0.9353	0.9377	0.9288	0.9285	0.8951						0.8934	0.9167	0.8973	0.8796	0.8797	0.8886	0.892	0.8975	0.8849	0.898	0.8743	0.872	0.8694	0.8989	0.8566	0.8741	0.8134	0.8875
			0.6654	0.9052	0.8887	0.8652	0.8886	0.8719	0.8553	0.8776	0.8656	0.9657	0.8857	0.904	0.8999	0.9161	0.9164	0.9053	0.9175	0.9245	0.9246	0.913	0.9125	0.9263	0.8753	0.8246						0.8888	0.8958	0.8791	0.8815	0.8759	0.8561	0.8127	0.9148	0.8703	0.8644	0.8682	0.86	0.863	0.8411	0.8545	0.894	0.8505	0.8794
	Plate:	Plate#45																												Plate:	Plate#45
			1	2	3	4	5	6	7	8	9	10	11	12	13	14	15	16	17	18	19	20	21	22	23	24						1	2	3	4	5	6	7	8	9	10	11	12	13	14	15	16	17	18
		A	0.9235	0.8574	0.9107	0.8839	0.9141	0.8886	0.9358	0.9119	0.9433	0.9323	0.9332	0.9084	0.916	0.8736	0.9457	0.9006	0.9218	0.8988	0.9203	0.8997	0.8827	0.8806	0.8578	0.8191		0.905914				0.941	0.9119	0.924	0.8797	0.9244	0.8849	0.9408	0.8983	0.906	0.9032	0.9151	0.8937	0.8736	0.8899	0.9207	0.8937	0.9032	0.8899
		B	0.9573	0.9288	0.935	0.9506	0.9246	0.9799	0.9221	0.955	0.9187	0.7426	0.9109	0.9489	0.9339	0.9078	0.9469	0.9787	0.9225	0.9825	0.7921	0.9496	0.9394	0.9044	0.8996	0.8427						0.9442	0.9155	0.9218	0.9127	0.9042	0.9114	0.9039	0.8994	0.8341	0.9091	0.906	0.9125	0.92	0.9071	0.9021	0.9288	0.9106	0.9259
		C	0.9746	0.8823	0.9277	0.9047	0.9499	0.9011	0.9356	0.9187	0.9655	0.9597	0.942	0.9154	0.9393	0.9614	0.9222	0.9389	0.907	0.9759	0.9268	0.931	0.9285	0.9009	0.8845	0.873						0.924	0.9561	0.9005	0.9325	0.8858	0.9377	0.8907	0.9448	0.9041	0.9414	0.8878	0.937	0.8969	0.9311	0.882	0.8308	0.884	0.9369
		D	0.962	0.9079	0.9267	0.8976	0.9232	0.9877	0.9133	0.9896	0.9299	0.9695	0.9303	0.9265	0.9367	0.959	0.9398	0.9776	0.937	0.9817	0.9415	1.0079	0.905	0.8982	0.9121	0.8694						0.9181	0.9153	0.9121	0.9053	0.8965	0.9108	0.8968	0.9021	0.8962	0.9141	0.8795	0.9097	0.89	0.9074	0.9012	0.8972	0.9073	0.9164
		E	0.9487	0.9244	0.9469	0.9164	0.9616	0.9115	0.9394	0.9531	0.958	0.9643	0.9553	0.9675	0.9693	0.9511	0.9867	0.944	0.9208	0.9229	0.9189	0.9152	0.9361	0.8986	0.9043	0.8684						0.9104	0.932	0.9028	0.8907	0.9009	0.9133	0.9198	0.9145	0.8839	0.906	0.8919	0.9261	0.909	0.9022	0.7971	0.9404	0.9075	0.9143
		F	0.9454	0.8612	0.8962	1.0068	0.9458	0.981	0.9677	0.9642	0.9509	1.0565	0.9496	0.9843	0.9609	0.9948	0.9375	0.9967	0.9577	0.9424	0.9518	0.9078	0.9302	0.9253	0.9202	0.8701						0.901	0.9252	0.8867	0.9287	0.8627	0.9358	0.8861	0.9052	0.8515	0.9405	0.9014	0.9063	0.8986	0.9009	0.9039	0.8948	0.9115	0.8998
		G	0.9389	0.9151	0.9552	0.9271	0.924	0.9763	0.9889	0.9484	0.9522	0.9551	0.9325	0.9377	0.9887	0.9351	0.9578	0.9352	0.9439	0.9627	0.9197	0.937	0.9263	0.9044	0.904	0.8719						0.9162	0.9111	0.8974	0.9157	0.8798	0.9175	0.8875	0.9134	0.8846	0.9065	0.8963	0.9194	0.8026	0.9111	0.9081	0.8932	0.8956	0.9101
		H	0.9686	0.9168	0.9303	0.9945	0.9404	0.9973	0.9675	0.9764	0.9664	1.0046	0.9502	0.9879	0.9496	1.0088	0.9835	0.9971	0.966	0.9652	0.9668	1.0018	0.9518	0.9322	0.9109	0.9317						0.9246	0.9087	0.9107	0.8311	0.8874	0.8919	0.8735	0.9149	0.9211	0.9159	0.899	0.9275	0.8948	0.9231	0.9007	0.8944	0.917	0.91
		I	0.9477	0.9086	0.974	0.9203	0.9307	0.9532	0.9131	0.9547	0.9833	0.9593	0.9503	0.9428	0.9538	0.9701	0.9648	0.9524	0.9285	0.9781	0.9355	0.9425	0.9207	0.922	0.8998	0.8858						0.911	0.9455	0.8476	0.9316	0.8958	0.9359	0.9092	0.9314	0.912	0.9383	0.8975	0.9317	0.9007	0.9251	0.9125	0.9319	0.9032	0.9159
		J	0.9188	0.978	0.9018	0.9885	0.9549	0.9387	0.9326	0.9519	0.9636	0.9321	0.9261	0.9537	0.9403	0.9789	0.9464	0.9659	0.9442	1.0435	0.8877	0.9682	0.9867	0.9032	0.9163	0.8885						0.8965	0.9402	0.8789	0.9246	0.8907	0.9186	0.8714	0.9476	0.895	0.9411	0.8945	0.9457	0.9067	0.9198	0.8813	0.9163	0.9077	0.9167
		K	0.9201	0.8938	0.9538	0.9363	0.9647	0.9748	0.9786	0.9497	0.9482	0.9536	0.9102	0.9294	0.9352	0.9203	0.9703	0.9782	0.9825	0.9545	0.9111	0.9321	0.931	0.9284	0.9018	0.916						0.8968	0.9034	0.8924	0.898	0.9017	0.9198	0.8848	0.9088	0.8972	0.9098	0.8902	0.9088	0.8941	0.8767	0.921	0.9017	0.9062	0.8985
		L	0.9025	0.927	0.9226	0.9724	0.9389	0.9493	0.9103	0.9647	0.9111	0.9228	0.9747	0.9416	0.9603	0.9301	0.925	0.9734	0.9646	0.9659	0.9473	0.9635	0.9339	0.9054	0.9169	0.9072						0.9079	0.909	0.9093	0.8874	0.8853	0.9021	0.9057	0.8935	0.8195	0.9149	0.8915	0.8928	0.8842	0.9053	0.9125	0.8816	0.8894	0.9049
		M	0.9442	0.9005	0.9354	0.9439	0.9324	0.9318	0.9644	0.9241	0.9865	0.9234	0.9552	0.9443	0.9945	0.9225	0.932	0.9594	0.9248	0.9383	0.9443	0.925	0.9392	0.9061	0.9382	0.8643						0.8736	0.9427	0.8614	0.9483	0.8775	0.9231	0.8973	0.9123	0.8918	0.9049	0.8948	0.9205	0.8865	0.9296	0.9009	0.8952	0.8895	0.887
		N	0.8837	0.9162	0.8987	0.9423	0.9032	0.9567	0.914	0.9096	0.895	0.9558	0.8996	0.9439	0.9348	0.9748	0.9261	0.9592	0.9023	0.9506	0.9023	0.9529	0.9248	0.961	0.897	0.8886						0.8831	0.8925	0.8856	0.909	0.8745	0.8867	0.8753	0.9119	0.8841	0.9055	0.8843	0.9159	0.877	0.8426	0.8971	0.8925	0.8729	0.8701
		O	0.837	0.8428	0.8895	0.8487	0.8498	0.8253	0.8175	0.8106	0.8349	0.8139	0.8615	0.8344	0.8599	0.8628	0.908	0.8576	0.8927	0.9074	0.8943	0.875	0.9028	0.9009	0.9298	0.8385						0.8839	0.9013	0.8673	0.9034	0.8855	0.9175	0.8508	0.896	0.9107	0.9354	0.8673	0.916	0.9317	0.9162	0.872	0.8935	0.9763	0.882
		P	0.2262	0.2484	0.2367	0.1844	0.2472	0.1915	0.0587	0.0491	0.0514	0.0512	0.05	0.0535	0.1976	0.2255	0.1793	0.5916	0.7997	0.8511	0.8281	0.8916	0.8789	0.846	0.8353	0.8292						0.8954	0.914	0.892	0.8706	0.8805	0.8358	0.8572	0.8915	0.8739	0.9158	0.863	0.8859	0.7807	0.8741	0.8533	0.8746	0.8602	0.87
	Plate:	Plate#46																												Plate:	Plate#46
			1	2	3	4	5	6	7	8	9	10	11	12	13	14	15	16	17	18	19	20	21	22	23	24						1	2	3	4	5	6	7	8	9	10	11	12	13	14	15	16	17	18
		A	0.9113	0.9227	0.9293	0.8799	0.9004	0.8991	0.8908	0.8784	0.8952	0.8906	0.9052	0.8635	0.8845	0.8903	0.9138	0.8937	0.895	0.8816	0.8949	0.8803	0.9041	0.8691	0.8685	0.8665		0.904111				0.8803	0.8788	0.874	0.8807	0.8472	0.8614	0.8683	0.8123	0.8719	0.882	0.8635	0.8646	0.869	0.8675	0.8584	0.8407	0.8893	0.8815
		B	0.9107	0.9072	0.9002	0.9248	0.913	0.913	0.9123	0.9139	0.9114	0.9269	0.8842	0.9282	0.9082	0.9157	0.8919	0.9029	0.9066	0.9105	0.9152	0.9175	0.9365	0.9203	0.8946	0.8786						0.8982	0.8946	0.9319	0.8727	0.8989	0.88	0.9097	0.8792	0.915	0.8387	0.8866	0.8695	0.9012	0.8902	0.8835	0.8961	0.8928	0.8729
		C	0.9066	0.9094	0.9095	0.909	0.9028	0.9127	0.8935	0.9028	0.9066	0.8726	0.9102	0.9058	0.918	0.93	0.9054	0.9056	0.9177	0.9068	0.9237	0.8974	0.9164	0.9206	0.8976	0.8802						0.9212	0.9257	0.893	0.8945	0.9015	0.8834	0.8981	0.9148	0.8973	0.9029	0.892	0.8997	0.8819	0.9043	0.8949	0.8958	0.8851	0.8969
		D	0.9153	0.941	0.9288	0.9016	0.9068	0.909	0.9142	0.9259	0.9286	0.908	0.9088	0.9879	0.901	0.9065	0.9066	0.9174	0.9212	0.9108	0.9099	0.902	0.9087	0.9004	0.9057	0.9276						0.8864	0.9233	0.9057	0.9017	0.8782	0.9089	0.8767	0.898	0.9183	0.8983	0.8855	0.1083	0.8986	0.9091	0.8913	0.8939	0.9062	0.9056
		E	0.9158	0.8967	0.9144	0.9085	0.9362	0.905	0.9086	0.9243	0.9056	0.9224	0.9272	0.9184	0.9078	0.9423	0.9033	0.9251	0.8917	0.944	0.9149	0.9138	0.9192	0.896	0.9388	0.8955						0.8696	0.9245	0.8932	0.8907	0.8694	0.8858	0.8848	0.105	0.8627	0.9192	0.887	0.9086	0.8925	0.254	0.8781	0.2247	0.883	0.3688
		F	0.9252	0.9065	0.9035	0.9076	0.882	0.8937	0.9234	0.915	0.8866	0.9107	0.9192	0.9219	0.9309	0.9238	0.9001	0.9007	0.9187	0.9028	0.9006	0.9309	0.8812	0.9243	0.8945	0.911						0.8947	0.9279	0.8856	0.9232	0.8769	0.9415	0.8783	0.9286	0.8961	0.925	0.8948	0.9397	0.8785	0.915	0.8966	0.8249	0.8794	0.9229
		G	0.919	0.9044	0.8853	0.8981	0.9015	0.9037	0.8976	0.9064	0.9264	0.9173	0.9171	0.9335	0.9007	0.9304	0.9008	0.9078	0.9442	0.9576	0.9115	0.921	0.9375	0.9453	0.9135	0.9118						0.9016	0.9363	0.9275	0.9168	0.9061	0.9108	0.9025	0.8318	0.9193	0.8949	0.9589	0.9269	0.9084	0.9053	0.8952	0.8906	0.9103	0.8983
		H	0.9242	0.9462	0.9055	0.8321	0.9072	0.9064	0.9059	0.9351	0.9245	0.9363	0.9234	0.9228	0.9194	0.9313	0.9067	0.905	0.9083	0.9135	0.9219	0.9256	0.9129	0.9292	0.9196	0.9362						0.896	0.9198	0.9138	0.8248	0.8875	0.9218	0.8976	0.9058	0.8921	0.9314	0.6262	0.9008	0.8708	0.9197	0.905	0.8984	0.8797	0.9129
		I	0.9104	0.9197	0.9002	0.9286	0.9074	0.9063	0.9246	0.9165	0.8974	0.9361	0.9069	0.9127	0.9041	0.9273	0.9389	0.9283	0.9268	0.9118	0.9324	0.9077	0.9134	0.8855	0.9163	0.8897						0.8834	0.908	0.9109	0.9103	0.9039	0.8786	0.9067	0.9014	0.9152	0.9351	0.8839	0.9021	0.886	0.8911	0.879	0.9085	0.911	0.8919
		J	0.9137	0.9288	0.9093	0.9125	0.9177	0.9303	0.925	0.9167	0.914	0.9286	0.9108	0.9168	0.9269	0.9211	0.9288	0.9105	0.9087	0.8959	0.9032	0.9319	0.9175	0.9112	0.9064	0.8949						0.8791	0.9195	0.892	0.8939	0.9028	0.8935	0.8979	0.9027	0.8917	0.906	0.8758	0.9302	0.8875	0.9164	0.8902	0.8948	0.8968	0.9092
		K	0.9155	0.9159	0.9047	0.9259	0.9324	0.9208	0.9087	0.9112	0.9299	0.9144	0.8939	0.8991	0.9227	0.9246	0.9089	0.9435	0.9286	0.9456	0.9133	0.9134	0.9171	0.9107	0.8838	0.9117						0.8608	0.8994	0.8742	0.9214	0.9105	0.8999	0.8857	0.9104	0.8792	0.9146	0.9015	0.9174	0.879	0.9038	0.9076	0.9033	0.8766	0.9035
		L	0.9158	0.9246	0.8986	0.89	0.9199	0.9168	0.9049	0.8969	0.9067	0.9162	0.8911	0.9249	0.9107	0.9204	0.9183	0.9179	0.9163	0.9199	0.8904	0.922	0.9198	0.9228	0.8767	0.8658						0.9068	0.9135	0.8869	0.87	0.8807	0.8807	0.8634	0.8892	0.9002	0.8929	0.8873	0.8704	0.8636	0.8798	0.9096	0.8877	0.8842	0.8893
		M	0.9164	0.9292	0.9158	0.9134	0.9047	0.8991	0.9314	0.9093	0.9227	0.9142	0.8941	0.9061	0.8791	0.9207	0.9157	0.8764	0.9086	0.9036	0.8891	0.9144	0.891	0.8894	0.899	0.8682						0.8843	0.8956	0.8947	0.9078	0.9059	0.8613	0.8994	0.8767	0.8937	0.8702	0.8897	0.8831	0.9058	0.8675	0.9107	0.8792	0.897	0.8569
		N	0.9109	0.9119	0.9085	0.9061	0.9044	0.9038	0.9321	0.9023	0.9234	0.9187	0.9028	0.901	0.9001	0.9028	0.9161	0.9067	0.891	0.9215	0.8908	0.9129	0.9203	0.9009	0.8806	0.8691						0.9021	0.8911	0.8977	0.9036	0.9045	0.9005	0.9086	0.9076	0.9203	0.9008	0.9138	0.9099	0.9122	0.8868	0.8952	0.8803	0.9097	0.8697
		O	0.949	0.9279	0.8973	0.903	0.8939	0.974	0.9162	0.8778	0.8895	0.9001	0.8762	0.8975	0.8885	0.8902	0.8879	0.8825	0.8798	0.8963	0.906	0.9036	0.869	0.8516	0.8587	0.8263						0.8757	0.9061	0.8865	0.8924	0.9035	0.9004	0.8834	0.8958	0.8799	0.8982	0.8622	0.9118	0.8854	0.8939	0.8752	0.8662	0.8881	0.9058
		P	0.9303	0.9055	0.8824	0.9084	0.8826	0.8695	0.801	0.8982	0.7972	0.8716	0.7436	0.8804	0.7797	0.8817	0.7479	0.8786	0.8638	0.8587	0.8556	0.8487	0.8282	0.8238	0.7932	0.1891						0.8756	0.8858	0.8689	0.881	0.8614	0.8761	0.7876	0.8759	0.7422	0.8836	0.7414	0.8853	0.7084	0.8787	0.6578	0.9013	0.7907	0.9046
	Plate:	Plate#47																												Plate:	Plate#47
			1	2	3	4	5	6	7	8	9	10	11	12	13	14	15	16	17	18	19	20	21	22	23	24						1	2	3	4	5	6	7	8	9	10	11	12	13	14	15	16	17	18
			0.8492	0.8824	0.8739	0.8785	0.8957	0.9071	0.9126	0.911	0.8767	0.9215	0.9255	0.9079	0.859	0.898	0.9132	0.9025	0.9069	0.9107	0.9135	0.9785	0.9016	0.894	0.8988	0.8214		0.897271				0.8555	0.8793	0.823	0.8723	0.8852	0.8672	0.872	0.8545	0.8661	0.8734	0.8454	0.8455	0.8487	0.852	0.8865	0.8911	0.87	0.8524
			0.9451	0.8899	0.8941	0.8965	0.9243	0.903	0.9084	0.9098	0.9027	0.9153	0.9249	0.8988	0.9174	0.9277	0.9244	0.9279	0.9182	0.909	0.8942	0.9458	0.9282	0.8987	0.8712	0.8566						0.8193	0.8992	0.7866	0.9354	0.8158	0.9348	0.8545	0.8705	0.8811	0.87	0.8718	0.8708	0.8975	0.8732	0.8615	0.8832	0.8832	0.8793
			0.9057	0.9344	0.9033	0.9457	0.8909	0.938	0.9052	0.9583	0.9182	0.9274	0.9079	0.9429	0.9149	0.9612	0.9306	0.9075	0.9098	0.9295	0.9126	0.9598	0.9242	0.9088	0.913	0.902						0.8719	0.8867	0.8863	0.8873	0.8751	0.8408	0.8907	0.8761	0.9012	0.8696	0.8717	0.8995	0.8809	0.8918	0.8802	0.8924	0.8754	0.8875
			0.9275	0.9117	0.8895	0.9235	0.907	0.9537	0.9129	0.925	0.8946	0.8956	0.9079	0.9238	0.9152	0.9305	0.9085	0.9339	0.9248	0.94	0.9378	0.9132	0.907	0.923	0.8972	0.8845						0.7993	0.8469	0.7941	0.9466	0.8685	0.838	0.8664	0.8631	0.8605	0.8929	0.8453	0.8814	0.8223	0.8944	0.8154	0.9164	0.8622	0.8819
			0.9128	0.9461	0.9125	0.9275	0.9195	0.9087	0.8985	0.9481	0.918	0.934	0.9404	0.9411	0.9287	0.9218	0.933	0.9086	0.9342	0.9483	0.9464	0.9287	0.9466	0.9012	0.8958	0.8919						0.9805	0.8883	0.8916	0.9253	0.9315	0.9043	0.902	0.9135	0.8487	0.9528	0.8774	0.9166	0.8685	0.9155	0.8735	0.9011	0.8855	0.9159
			0.9181	0.9335	0.8847	0.9438	0.9104	0.9099	0.9082	0.9323	0.9141	0.9206	0.9323	0.9442	0.9068	0.9226	0.9298	0.9283	0.9393	0.9094	0.935	0.9729	0.9494	0.9347	0.9197	0.8632						0.8882	0.904	0.8946	0.9181	0.8698	0.8528	0.9032	0.9119	0.888	0.921	0.895	0.8955	0.8903	0.9068	0.8844	0.889	0.8833	0.8855
			0.8962	0.9282	0.9206	0.9654	0.9079	0.924	0.9382	0.9393	0.9076	0.935	0.9311	0.9291	0.9368	0.9383	0.904	0.9361	0.9103	0.9524	0.9042	0.9603	0.9063	0.9228	0.9363	0.8696						0.8973	0.889	0.8859	0.885	0.9629	0.8167	0.8882	0.8905	0.9387	0.9056	0.9112	0.8808	0.873	0.9021	0.8717	0.8789	0.8949	0.8852
			0.9459	0.92	0.9244	0.9151	0.9072	0.9017	0.8968	0.9213	0.9193	0.9275	0.9289	0.924	0.9459	0.9442	0.9318	0.9235	0.9247	0.9167	0.956	0.9292	0.9443	0.9168	0.936	0.8753						0.8765	0.9018	0.8798	0.9081	0.9216	0.8929	0.8616	0.9143	0.8654	0.9088	0.8725	0.9012	0.8566	0.906	0.8835	0.8696	0.8859	0.8997
			0.9104	0.9532	0.8955	0.9145	0.9118	0.9144	0.9021	0.9701	0.9208	0.9875	0.8811	0.955	0.9039	0.9555	0.9177	0.9282	0.9405	0.9355	0.9161	0.9689	0.9342	0.9126	0.8956	0.8716						0.8775	0.9027	0.8917	0.8214	0.9011	0.8443	0.8888	0.9003	0.8863	0.9021	0.8822	0.8894	0.8712	0.9012	0.8638	0.8812	0.885	0.8981
			0.8991	0.9283	0.8853	0.9412	0.9166	0.9206	0.9202	0.9272	0.9227	0.9572	0.9185	0.946	0.9238	0.945	0.9049	0.9619	0.9462	0.9531	0.9166	0.9192	0.9336	0.9762	0.9058	0.8826						0.8894	0.8871	0.9337	0.855	0.9	0.8799	0.8804	0.9031	0.8899	0.8838	0.8818	0.8952	0.8945	0.8767	0.8772	0.8758	0.8974	0.8788
			0.9195	0.9106	0.9349	0.9419	0.9154	0.9642	0.9112	0.9324	0.924	0.9642	0.9303	0.9221	0.9019	0.9225	0.8433	0.9568	0.8395	0.9585	0.8589	0.949	0.8328	0.916	0.8836	0.9119						0.8721	0.9361	0.898	0.8753	0.8809	0.9002	0.8813	0.8766	0.9024	0.8645	0.8737	0.8693	0.8846	0.8734	0.7893	0.8521	0.8017	0.8652
			0.91	0.9338	0.903	0.9326	0.9269	0.9296	0.9087	0.9289	0.9112	0.9195	0.9124	0.9219	0.8908	0.9253	0.9193	0.9126	0.9141	0.9235	0.9204	0.9097	0.9144	0.8935	0.9439	0.8969						0.8463	0.8853	0.8467	0.8725	0.8382	0.875	0.8669	0.8864	0.829	0.8858	0.8565	0.861	0.8511	0.8619	0.8855	0.8453	0.8832	0.8825
			0.947	0.9413	0.908	0.9136	0.9414	0.9108	0.9502	0.9458	0.9077	0.9183	0.961	0.9165	0.9039	0.9309	0.9195	0.9322	0.9314	0.9255	0.9223	0.9293	0.9311	0.9029	0.8693	0.8938						0.9312	0.898	0.905	0.8663	0.8842	0.8305	0.9159	0.877	0.9546	0.8692	0.9111	0.8687	0.8972	0.8898	0.8645	0.8467	0.8813	0.851
			0.9045	0.928	0.9165	0.9102	0.919	0.9243	0.9044	0.9054	0.9504	0.9511	0.8995	0.9253	0.9207	0.9344	0.9103	0.9187	0.9026	0.9137	0.9154	0.9335	0.9218	0.9082	0.907	0.8856						0.8796	0.9173	0.9303	0.9041	0.9102	0.9108	0.8561	0.9066	0.8895	0.8964	0.8206	0.8927	0.8455	0.8896	0.8713	0.8612	0.8644	0.8704
			0.9034	0.8965	0.8895	0.9183	0.8842	0.9018	0.8663	0.886	0.8736	0.9599	0.9314	0.9157	0.9255	0.9274	0.9159	0.9064	0.9098	0.906	0.881	0.9106	0.8958	0.881	0.8871	0.7929						0.8541	0.9077	0.8748	0.881	0.8466	0.8659	0.8413	0.8835	0.8567	0.8771	0.8392	0.854	0.8479	0.8659	0.8404	0.8577	0.8679	0.8667
			0.8892	0.865	0.8757	0.8594	0.8839	0.8708	0.8948	0.8863	0.885	0.8875	0.8802	0.884	0.8848	0.9038	0.8992	0.8706	0.911	0.8714	0.8746	0.912	0.8739	0.8942	0.8289	0.7916						0.8521	0.8889	0.8575	0.8908	0.8381	0.7788	0.8368	0.8685	0.841	0.8773	0.826	0.8503	0.8395	0.8686	0.8396	0.8298	0.8375	0.8479
	Plate:	Plate#48																												Plate:	Plate#48
			1	2	3	4	5	6	7	8	9	10	11	12	13	14	15	16	17	18	19	20	21	22	23	24						1	2	3	4	5	6	7	8	9	10	11	12	13	14	15	16	17	18
			0.8833	0.8834	0.9343	0.9002	0.8672	0.9187	0.9181	0.8875	0.9414	0.9104	0.8901	0.9042	0.9505	0.8953	0.9192	0.9003	0.8983	0.9042	0.9243	0.9782	0.9041	0.9218	0.8308	0.8689		0.905639				0.8472	0.8527	0.8508	0.8578	0.8005	0.8718	0.8541	0.8337	0.86	0.8548	0.8579	0.8221	0.8434	0.83	0.8383	0.853	0.859	0.8362
			0.941	0.9012	0.9321	0.9472	0.9083	0.8884	0.9199	0.8991	0.9039	0.9217	0.89	0.9237	0.9186	0.9321	0.9175	0.9519	0.9789	0.9434	0.8995	0.9343	0.9175	0.9087	0.8864	0.853						0.8426	0.8762	0.8569	0.8795	0.8509	0.8837	0.853	0.8814	0.8295	0.8986	0.8331	0.8468	0.8539	0.8769	0.8703	0.8628	0.8694	0.8812
			0.9255	0.9469	0.9261	0.9327	0.946	0.9417	0.8993	0.911	0.916	0.9256	0.9311	0.9483	0.9223	0.9528	0.9163	0.9442	0.913	0.9057	0.9082	0.9077	0.9506	0.9137	0.9285	0.8794						0.8577	0.8638	0.8597	0.9015	0.8464	0.8675	0.8526	0.8874	0.8789	0.7899	0.8779	0.8301	0.8654	0.8673	0.8524	0.8359	0.8743	0.8753
			0.9781	0.9242	0.9027	0.9104	0.9108	0.9057	0.9509	0.9088	0.9167	0.9064	0.9719	0.9176	0.8869	0.9006	0.909	0.9328	0.9283	1.0133	0.9055	0.9098	0.9107	0.981	0.893	0.9028						0.8723	0.8869	0.8691	0.8769	0.8666	0.9003	0.8659	0.8846	0.9176	0.8873	0.8538	0.869	0.8639	0.8914	0.8717	0.8694	0.888	0.8975
			0.9247	0.9157	0.923	0.9137	0.9069	0.9137	0.9249	0.9315	0.9173	0.9295	0.9073	0.9216	0.9275	0.9333	0.923	0.9231	0.9023	0.903	0.9082	0.9224	0.9191	0.9467	0.8852	0.8759						0.8522	0.8692	0.9146	0.8811	0.8582	0.9088	0.8637	0.8831	0.8898	0.9271	0.8736	0.8924	0.8566	0.9053	0.888	0.8637	0.8711	0.8798
			0.8866	0.9187	0.9344	0.9536	0.9317	0.9089	0.9367	0.9189	0.9467	0.9477	0.93	0.9182	0.9201	0.9107	0.9088	0.9263	0.9169	0.9381	0.9247	0.9316	0.9273	0.9007	0.9363	0.917						0.8506	0.8866	0.8572	0.8952	0.8509	0.8802	0.8744	0.8967	0.8666	0.8745	0.8609	0.898	0.8644	0.8974	0.8358	0.8659	0.8716	0.8841
			0.9266	0.9173	0.9151	0.9265	0.9094	0.955	0.9049	0.9214	0.9579	0.9472	0.9854	0.9538	0.9189	0.9753	0.9402	0.9519	0.9174	0.9219	0.9086	0.9483	0.9155	0.9387	0.93	0.8718						0.86	0.868	0.8739	0.8731	0.8456	0.8937	0.8505	0.8908	0.8758	0.8929	0.8678	0.8873	0.8514	0.8979	0.8761	0.8873	0.8768	0.8899
			0.9248	0.8929	0.9111	0.9451	0.9132	0.9175	0.9665	0.9385	0.9465	0.9227	0.9396	0.9641	0.9353	0.9375	0.9382	0.9027	0.9533	0.9762	0.9131	0.9173	0.9201	0.9353	0.9547	0.9197						0.8641	0.8645	0.8673	0.8916	0.843	0.8303	0.8693	0.906	0.8886	0.8367	0.8545	0.8914	0.8566	0.9039	0.8716	0.8806	0.8673	0.8862
			0.9148	0.9412	0.9144	0.9475	0.9149	0.9218	0.9007	0.9681	0.9271	0.9791	0.9057	0.9441	0.927	0.9389	0.9297	0.9444	0.9531	0.9373	0.923	0.9543	0.9676	0.9571	0.9122	0.8872						0.8487	0.8872	0.8627	0.7597	0.8618	0.883	0.8439	0.8713	0.9003	0.8928	0.889	0.8966	0.8782	0.8783	0.8592	0.8729	0.8742	0.888
			0.919	0.9242	0.9332	0.9285	0.9238	0.9239	0.9281	0.9058	0.9358	0.958	0.9237	0.9193	0.9394	0.9161	0.9426	0.9599	0.9266	0.9147	0.9407	0.9813	0.9563	0.9379	0.8996	0.9337						0.8557	0.8737	0.8507	0.8554	0.8428	0.8857	0.8682	0.8814	0.8635	0.8752	0.8515	0.8757	0.8495	0.8724	0.8599	0.8757	0.8707	0.8603
			0.9187	0.9421	0.91	0.9755	0.8863	0.9149	0.8971	0.9238	0.9102	0.9155	0.9398	0.9767	0.9149	0.9448	0.9264	0.9288	0.9166	0.9239	0.9709	0.9513	0.927	0.9421	0.949	0.8985						0.8624	0.9083	0.8645	0.8789	0.8748	0.883	0.8701	0.8678	0.9175	0.8856	0.867	0.796	0.8633	0.8909	0.8428	0.8692	0.8876	0.8726
			0.9035	0.9162	0.9197	0.9065	0.9294	0.959	0.9258	0.9043	0.9105	0.9166	0.908	0.9137	0.9201	0.9503	0.922	0.9863	0.9129	0.9313	0.9234	0.9933	0.9228	0.9864	0.9193	0.9083						0.8673	0.9095	0.8344	0.8981	0.8198	0.9048	0.8619	0.8772	0.8614	0.8848	0.8653	0.8841	0.8632	0.8837	0.8699	0.8793	0.8668	0.8841
			0.8991	0.9178	0.8928	0.9293	0.9173	0.9155	0.899	0.9305	0.9461	0.9279	0.9524	0.9337	0.9313	0.9727	0.9332	0.9409	0.9199	0.957	0.8851	0.9571	0.9298	0.9659	0.8947	0.885						0.8829	0.8778	0.8822	0.8864	0.8508	0.8623	0.8552	0.8709	0.8732	0.876	0.8516	0.8586	0.8413	0.8932	0.8565	0.8548	0.8576	0.891
			0.9095	0.9295	0.9121	0.9364	0.9129	0.952	0.9294	0.898	0.939	0.9133	0.9349	0.9429	0.9395	0.9527	0.9008	0.9654	0.9321	0.9422	0.9168	0.9048	0.9218	0.9096	0.8848	0.8949						0.8606	0.871	0.871	0.8665	0.8527	0.8804	0.8617	0.8747	0.8761	0.8668	0.8706	0.8602	0.8543	0.8654	0.8502	0.8693	0.852	0.8823
			0.8789	0.8989	0.8851	0.8978	0.9013	0.8748	0.8979	0.8995	0.9178	0.8821	0.9072	0.8942	0.9402	0.9314	0.9216	0.9519	0.9258	0.9386	0.91	0.9389	0.9154	0.8904	0.8994	0.8799						0.8583	0.8685	0.8651	0.8746	0.8665	0.8884	0.8665	0.8527	0.8714	0.901	0.8559	0.8518	0.8547	0.8852	0.8461	0.8676	0.8662	0.8762
			0.8861	0.8722	0.9115	0.8715	0.9016	0.8773	0.9118	0.873	0.8979	0.8772	0.8872	0.867	0.8979	0.8782	0.8981	0.8874	0.9799	0.9472	0.9389	0.8796	0.8884	0.8902	0.874	0.8285						0.8534	0.8704	0.8612	0.8835	0.8434	0.8629	0.8427	0.8754	0.8356	0.8674	0.8246	0.8467	0.826	0.8606	0.8298	0.8425	0.8572	0.8545
	Plate:	Plate#49																												Plate:	Plate#49
			1	2	3	4	5	6	7	8	9	10	11	12	13	14	15	16	17	18	19	20	21	22	23	24						1	2	3	4	5	6	7	8	9	10	11	12	13	14	15	16	17	18
			0.7012	0.6966	0.6914	0.7685	0.7556	0.8023	0.8072	0.7601	0.8138	0.7889	0.8695	0.8102	0.7708	0.8498	0.8327	0.8777	0.9045	0.9164	0.7142	0.8695	0.7921	0.7802	0.7587	0.7305		0.793425				0.8579	0.8492	0.8536	0.8468	0.8523	0.8211	0.865	0.8471	0.8507	0.8454	0.8688	0.8318	0.8332	0.8369	0.8509	0.8768	0.8575	0.85
			0.6928	0.7297	0.7052	0.7633	0.8135	0.8204	0.7969	0.7617	0.8508	0.864	0.8662	0.8764	0.8729	0.8905	0.9119	0.9054	0.9149	0.9661	0.8548	0.8632	0.8686	0.8001	0.7624	0.7705						0.8539	0.8636	0.8626	0.8289	0.8592	0.8491	0.8378	0.8641	0.8634	0.8864	0.8751	0.8668	0.8825	0.8686	0.8584	0.8775	0.8752	0.8991
			0.7284	0.8162	0.7802	0.7899	0.8222	0.8046	0.8328	0.8374	0.8675	0.9	0.9579	0.9167	0.8842	0.8816	0.8946	0.8954	0.9047	0.9265	0.9499	0.9133	0.8861	0.8899	0.7991	0.7762						0.8838	0.9091	0.8509	0.8943	0.8594	0.887	0.8501	0.8918	0.8925	0.902	0.8485	0.8908	0.8631	0.886	0.8723	0.8471	0.867	0.8838
			0.8421	0.8464	0.7916	0.8394	0.8032	0.8657	0.8529	0.8657	0.9061	0.9276	0.9011	0.9017	0.9099	0.9038	0.9451	0.9412	0.939	0.9143	0.9396	0.9249	0.9129	0.9103	0.8944	0.7681						0.8847	0.8841	0.8806	0.8808	0.8653	0.882	0.8662	0.8705	0.8843	0.8767	0.8349	0.8753	0.8898	0.8709	0.8688	0.8608	0.8818	0.8847
			0.7279	0.8059	0.7863	0.8344	0.8292	0.7955	0.9056	0.9317	0.9159	0.932	0.9322	0.9597	0.945	0.9465	0.8901	0.9364	0.9446	0.9207	0.9214	0.9241	0.915	0.9152	0.8225	0.8602						0.8783	0.9132	0.8583	0.8754	0.8568	0.8612	0.8844	0.8892	0.8936	0.8891	0.8605	0.8984	0.8901	0.8969	0.8621	0.8639	0.8691	0.8701
			0.7653	0.794	0.7759	0.9	0.9581	0.9514	0.8597	0.9258	0.9211	0.914	0.9087	0.9543	0.965	0.9195	0.911	0.9164	0.9001	0.9111	0.9059	0.9404	0.9456	0.9237	0.8943	0.7752						0.8745	0.8908	0.8844	0.8919	0.8892	0.8708	0.8801	0.8898	0.8967	0.8845	0.8855	0.893	0.8949	0.8814	0.8744	0.8949	0.8907	0.8955
			0.7959	0.8066	0.9233	0.8693	0.8343	0.8012	0.9012	0.9369	0.9255	0.9804	0.936	0.952	0.9302	0.9269	0.9057	0.9227	0.9327	0.9178	0.8925	0.9322	0.9206	0.915	0.815	0.7819						0.8664	0.8956	0.8646	0.8841	0.8519	0.8952	0.8602	0.8859	0.8732	0.8977	0.8461	0.8914	0.8677	0.8942	0.8671	0.8669	0.8724	0.9087
			0.9275	0.853	0.7896	0.863	0.7912	0.8946	0.9176	0.9119	0.9296	0.9652	0.9315	0.9455	0.919	0.9402	0.9167	0.9132	0.9011	0.9098	0.9211	0.9149	0.9221	0.8805	0.8631	0.7876						0.8631	0.864	0.8779	0.8831	0.8597	0.8792	0.857	0.9104	0.8619	0.8972	0.8639	0.8888	0.8726	0.8859	0.8736	0.8815	0.8721	0.8969
			0.9029	0.8499	0.8737	0.8101	0.9384	0.9215	0.8984	0.9258	0.9379	0.9857	0.9289	0.9413	0.9224	0.9315	0.9141	0.9259	0.9362	0.9102	0.9076	0.9342	0.8919	0.9702	0.8143	0.8602						0.8499	0.8901	0.8609	0.8739	0.8553	0.8684	0.8541	0.9016	0.8747	0.8839	0.8501	0.9068	0.8552	0.8945	0.8665	0.8587	0.8545	0.8559
			0.7452	0.831	0.7593	0.9092	0.9411	0.8999	0.9291	0.8976	0.9435	0.9253	0.917	0.9335	0.9328	0.9477	0.9172	0.9504	0.9316	0.9483	0.8936	0.9064	0.8522	0.8467	0.8418	0.8181						1.0978	0.8985	0.9885	0.8948	1.063	0.8687	1.0538	0.8631	1.0692	0.8943	1.0643	0.8925	1.0582	0.8881	1.0305	0.9241	1.0518	0.9083
			0.7979	0.7597	0.7591	0.9373	0.9263	0.928	0.9343	0.9318	0.9121	0.9279	0.9166	0.9178	0.9274	0.9106	0.9109	0.9345	0.9149	0.9286	0.9149	0.968	0.8789	0.8633	0.8309	0.7986						0.8633	0.8738	0.8589	0.8872	0.8687	0.8737	0.8692	0.8879	0.88	0.8991	0.8583	0.8805	0.8681	0.8666	0.8701	0.8816	0.8592	0.877
			0.8235	0.7977	0.8491	0.9195	0.9068	0.9038	0.9033	0.9308	0.9449	0.9302	0.905	0.9197	0.91	0.9083	0.9204	0.9219	0.9465	0.9098	0.9355	0.9749	0.8363	0.8187	0.8552	0.8234						0.8897	0.877	0.8836	0.8887	0.857	0.8929	0.8626	0.8799	0.8845	0.8973	0.8718	0.8633	0.8571	0.8708	0.8694	0.8919	0.854	0.8837
			0.777	0.7769	0.8729	0.924	0.9067	0.9147	0.9147	0.8954	0.9268	0.897	0.9155	0.9304	0.9431	0.9139	0.9037	0.9064	0.8919	0.912	0.9205	0.9355	0.858	0.8547	0.8896	0.8603						0.8808	0.889	0.874	0.8848	0.8906	0.8537	0.8757	0.8844	0.8833	0.882	0.8706	0.8839	0.8681	0.8907	0.8757	0.8407	0.8763	0.866
			0.8131	0.7986	0.8675	0.9111	0.889	0.9209	0.911	0.8875	0.9206	0.916	0.9029	0.9158	0.9441	0.9046	0.8975	0.931	0.9223	0.9013	0.9386	0.9203	0.8396	0.8769	0.7881	0.7374						0.826	0.8869	0.8325	0.9124	0.8535	0.8697	0.86	0.8954	0.8801	0.8875	0.8609	0.8832	0.8592	0.892	0.8951	0.8548	0.8677	0.8792
			0.7456	0.7349	0.8456	0.9356	0.8901	0.9214	0.8911	0.9147	0.8988	0.9307	0.8861	0.9162	0.889	0.9268	0.8929	0.8967	0.8963	0.9144	0.8685	0.947	0.8323	0.8429	0.7188	0.7131						0.8574	0.8718	0.8621	0.8688	0.8747	0.8548	0.8263	0.8815	0.8454	0.8736	0.8614	0.8812	0.8951	0.8673	0.8622	0.8475	0.8634	0.8554
			0.7598	0.7738	0.8215	0.8387	0.8822	0.8569	0.8561	0.8968	0.8832	0.9095	0.8805	0.8934	0.8683	0.8866	0.8581	0.8675	0.9223	0.8999	0.9056	0.796	0.7455	0.7888	0.7453	0.7456						0.8672	0.8548	0.854	0.855	0.8467	0.8508	0.8422	0.8557	0.8229	0.8472	0.8309	0.8231	0.8336	0.8505	0.8206	0.8574	0.847	0.8714
	Plate:	Plate#50																												Plate:	Plate#50
			1	2	3	4	5	6	7	8	9	10	11	12	13	14	15	16	17	18	19	20	21	22	23	24						1	2	3	4	5	6	7	8	9	10	11	12	13	14	15	16	17	18
			0.8348	0.8741	0.8494	0.8213	0.8729	0.8624	0.8649	0.8594	0.1913	0.8717	0.8692	0.8817	0.8501	0.877	0.8542	0.8802	0.8927	0.8627	0.872	0.8528	0.8709	0.8633	0.8472	0.8317		0.870904			A	0.8449	0.8496	0.872	0.8304	0.8361	0.8167	0.8564	0.8121	0.8409	0.8305	0.8643	0.8308	0.8536	0.8189	0.8613	0.8193	0.8588	0.8286
			0.8703	0.8821	0.8782	0.8642	0.9118	0.8916	0.8843	0.8733	0.914	0.88	0.8713	0.8591	0.8191	0.892	0.8821	0.8513	0.9423	0.883	0.9204	0.9134	0.9195	0.8873	0.8836	0.8222					B	0.8541	0.8731	0.8675	0.8501	0.8747	0.8611	0.8711	0.8603	0.8795	0.8675	0.862	0.8708	0.8351	0.88	0.8476	0.8573	0.8883	0.8572
			0.8535	0.8735	0.8542	0.8748	0.8242	0.9196	0.8486	0.8675	0.9119	0.8722	0.8811	0.8685	0.8733	0.8847	0.8908	0.9064	0.8872	0.909	0.8629	0.901	0.9206	0.8859	0.8781	0.8645					C	0.8574	0.8511	0.8725	0.8406	0.8587	0.8427	0.8789	0.864	0.8957	0.8548	0.8851	0.8646	0.8871	0.8713	0.8696	0.816	0.8768	0.8273
			0.8876	0.8682	0.8724	0.9005	0.9181	0.87	0.8971	0.8866	0.9069	0.8662	0.9072	0.8931	0.8874	0.8813	0.9043	0.8857	0.9339	0.9084	0.8985	0.8964	0.9242	0.9	0.9147	0.8661					D	0.8687	0.8588	0.917	0.8728	0.8858	0.8537	0.8675	0.8542	0.608	0.8601	0.8672	0.8517	0.8749	0.8872	0.9019	0.8601	0.9147	0.8681
			0.8459	0.849	0.8593	0.883	0.879	0.8693	0.8571	0.9068	0.8651	0.8826	0.8612	0.8723	0.8937	0.8763	0.8925	0.8892	0.8947	0.8858	0.8992	0.9022	0.8954	0.9296	0.896	0.8692					E	0.8587	0.8413	0.8495	0.8767	0.8468	0.8667	0.8473	0.8993	0.8615	0.8998	0.8463	0.8755	0.8692	0.9012	0.8918	0.8449	0.8689	0.8854
			0.8708	0.8682	0.881	0.883	0.8813	0.8594	0.9034	0.8832	0.8606	0.9085	0.8934	0.9031	0.916	0.8832	0.8915	0.8781	0.8688	0.8967	0.9048	0.8861	0.9464	0.9129	0.8924	0.8683					F	0.8592	0.8765	0.8633	0.8837	0.845	0.8655	0.865	0.8867	0.8699	0.8875	0.8578	0.8789	0.8625	0.8893	0.8427	0.8834	0.8541	0.8773
			0.8505	0.8467	0.8729	0.8677	0.87	0.8574	0.8593	0.8638	0.8775	0.8605	0.8984	0.8951	0.8917	0.8978	0.8887	0.8997	0.8874	0.909	0.8663	0.9049	0.8852	0.8898	0.8844	0.8792					G	0.8559	0.8651	0.8363	0.8531	0.838	0.8845	0.8495	0.8872	0.8479	0.8778	0.8677	0.8933	0.8385	0.8983	0.8542	0.9183	0.8496	0.8876
			0.9015	0.8808	0.8769	0.8638	0.8755	0.8818	0.8714	0.9069	0.9065	0.9	0.9027	0.8801	0.8759	0.9024	0.8796	0.9039	0.9128	0.8896	0.9156	0.9297	0.9197	0.8968	0.9025	0.8752					H	0.8417	0.8541	0.8125	0.8611	0.8239	0.8968	0.8434	0.9072	0.842	0.8709	0.8267	0.8975	0.8091	0.9172	0.8046	0.8982	0.8479	0.8958
			0.8589	0.9195	0.8629	0.8789	0.8691	0.8843	0.8477	0.8949	0.864	0.8884	0.8699	0.8767	0.8646	0.8967	0.8706	0.9201	0.9045	0.914	0.9472	0.8911	0.9113	0.8728	0.8817	0.8793					I	0.8567	0.9498	0.8422	0.8604	0.8102	0.9505	0.8557	0.9913	0.8762	0.9693	0.8701	0.9642	0.8044	0.5033	0.7657	0.9867	0.8619	0.9731
			0.9015	0.8755	0.9395	0.8789	0.8861	0.8909	0.8979	0.9004	0.9331	0.8895	0.8858	0.8994	0.9004	0.8922	0.9156	0.9113	0.9282	0.8843	0.9246	0.908	0.9166	0.898	0.9421	0.8664					J	0.869	0.8867	0.8993	0.9009	0.8997	0.9054	0.9157	0.9133	0.9032	0.8973	0.9026	0.9017	0.8931	0.886	0.9156	0.916	0.8986	0.8929
			0.8675	0.8757	0.8797	0.8515	0.8299	0.8935	0.853	0.8686	0.8789	0.8721	0.8941	0.886	0.8724	0.8947	0.8438	0.8452	0.9044	0.888	0.9207	0.9038	0.8868	0.901	0.8924	0.8787					K	0.8872	0.8949	0.8776	0.8806	0.8871	0.8946	0.8718	0.9084	0.876	0.8784	0.8874	0.8639	0.8818	0.8879	0.8439	0.888	0.8924	0.8881
			0.8975	0.8831	0.8875	0.8736	0.8969	0.8777	0.8886	0.8559	0.875	0.8392	0.8894	0.8758	0.8584	0.879	0.91	0.8801	0.8964	0.8802	0.853	0.9175	0.9141	0.9275	0.9118	0.8932					L	0.8647	0.8702	0.8848	0.7608	0.8765	0.8767	0.8555	0.8695	0.8736	0.9017	0.8601	0.8667	0.8612	0.8517	0.9126	0.8781	0.8683	0.8683
			0.8803	0.8676	0.8518	0.8749	0.8509	0.8828	0.8595	0.8656	0.8756	0.9263	0.8716	0.8879	0.8352	0.8977	0.8459	0.899	0.8745	0.898	0.8555	0.9278	0.8942	0.9007	0.9209	0.8684					M	0.8747	0.8625	0.8774	0.8769	0.853	0.8558	0.8674	0.8623	0.8771	0.8745	0.8738	0.8634	0.8443	0.8821	0.8723	0.8624	0.8649	0.8669
			0.888	0.8707	0.8706	0.8748	0.8426	0.8711	0.8925	0.8713	0.9105	0.883	0.8632	0.8872	0.8919	0.8705	0.8855	0.868	0.8942	0.8989	0.8972	0.8897	0.9113	0.3342	0.9015	0.8749					N	0.8548	0.864	0.8577	0.8427	0.8541	0.8652	0.8658	0.8613	0.8602	0.8345	0.8743	0.875	0.8474	0.85	0.8707	0.8543	0.8791	0.835
			0.8529	0.8702	0.8593	0.8585	0.8541	0.8749	0.8692	0.852	0.8622	0.8659	0.9018	0.8561	0.8475	0.9183	0.8825	0.8673	0.8674	0.9069	0.8718	0.8673	0.8612	0.8589	0.8596	0.853					O	0.8556	0.8618	0.8681	0.8363	0.8584	0.8452	0.8437	0.8366	0.899	0.8705	0.8414	0.8475	0.8631	0.8661	0.8597	0.8644	0.8773	0.82
			0.8559	0.8651	0.8787	0.8602	0.8951	0.8248	0.8527	0.8362	0.8983	0.839	0.8497	0.8567	0.8969	0.8614	0.8624	0.8433	0.8804	0.8746	0.8749	0.8674	0.8826	0.8478	0.8628	0.8204					P	0.8251	0.8379	0.8559	0.8393	0.8402	0.824	0.8389	0.8252	0.8135	0.8266	0.8218	0.8319	0.8372	0.8588	0.8802	0.8278	0.8593	0.8308
	Plate:	Plate#51	1	2	3	4	5	6	7	8	9	10	11	12	13	14	15	16	17	18	19	20	21	22	23	24				Plate:	Plate#51	1	2	3	4	5	6	7	8	9	10	11	12	13	14	15	16	17	18
		A	0.8821	0.8665	0.8631	0.8831	0.8796	0.8678	0.8838	0.8667	0.8727	0.8805	0.8675	0.8647	0.8774	0.8631	0.8941	0.8783	0.8956	0.8815	0.8765	0.8995	0.887	0.8939	0.8793	0.8545		0.897243			A	0.9372	0.8955	0.943	0.8872	0.9171	0.8667	0.9691	0.8855	0.9458	0.906	0.9223	0.8949	0.8984	0.8938	0.9097	0.8953	0.9343	0.8849
		B	0.9099	0.8706	0.8922	0.875	0.906	0.8836	0.8797	0.9017	0.8745	0.8927	0.8728	0.9189	0.8855	0.8825	0.8956	0.8932	0.9242	0.8831	0.896	0.8972	0.9126	0.9153	0.8799	0.8661					B	0.9309	0.9203	0.9119	0.9036	0.8787	0.9124	0.8876	0.8969	0.8086	0.9123	0.8929	0.9156	0.8985	0.8989	0.8806	0.9173	0.9015	0.8965
		C	0.9259	0.8965	0.8894	0.8775	0.8889	0.8635	0.9092	0.8904	0.9096	0.8832	0.9097	0.8985	0.8922	0.8888	0.9128	0.8966	0.9188	0.9019	0.9218	0.9082	0.9217	0.9065	0.898	0.8711					C	0.9207	0.8931	0.8626	0.8782	0.8898	0.8777	0.8938	0.9278	0.926	0.894	0.8761	0.8908	0.9051	0.9092	0.8563	0.8993	0.85	0.9117
		D	0.925	0.8918	0.8925	0.8781	0.8935	0.8995	0.8835	0.8841	0.89	0.9049	0.9103	0.8957	0.894	0.9076	0.9013	0.8962	0.9026	0.9152	0.8867	0.9173	0.8862	0.9113	0.8892	0.8919					D	0.9379	0.9056	0.9159	0.9003	0.9297	0.8997	0.8931	0.886	0.9097	0.8807	0.8941	0.8873	0.9123	0.8709	0.8838	0.8616	0.8852	0.9275
		E	0.9108	0.9	0.8958	0.8778	0.8781	0.877	0.8987	0.9092	0.9006	0.9216	0.8942	0.915	0.9445	0.9051	0.9117	0.8984	0.9105	0.9098	0.9176	0.9226	0.9033	0.8778	0.8958	0.8946					E	0.9144	0.904	0.8882	0.8794	0.901	0.8758	0.9013	0.9024	0.9243	0.8898	0.9081	0.899	0.9266	0.9153	0.9118	0.8965	0.9096	0.9062
		F	0.9027	0.9013	0.8644	0.924	0.9174	0.9028	0.886	0.8982	0.902	0.9089	0.9321	0.9108	0.9218	0.9153	0.9049	0.906	0.9083	0.9085	0.9177	0.9249	0.9301	0.9134	0.8853	0.8769					F	0.9535	0.8388	0.9005	0.8579	0.3855	0.8796	0.8738	0.9013	0.8918	0.9186	0.8815	0.9082	0.7988	0.9466	0.6632	0.9804	0.7305	0.94
		G	0.9113	0.8945	0.8805	0.8912	0.9002	0.8993	0.8875	0.8898	0.9145	0.909	0.8983	0.902	0.9149	0.8992	0.9185	0.9002	0.9136	0.9142	0.9219	0.9039	0.9037	0.8928	0.8936	0.9024					G	0.9336	0.8988	0.8881	0.9144	0.8842	0.9356	0.896	0.9109	0.773	0.8984	0.8745	0.9061	0.8912	0.9061	0.9018	0.8674	0.9226	0.8957
		H	0.9468	0.88	0.8978	0.8971	0.8953	0.9065	0.8951	0.9037	0.8863	0.9202	0.9115	0.908	0.921	0.9093	0.9084	0.9056	0.9121	0.9063	0.9132	0.9298	0.9128	0.9088	0.8881	0.891					H	0.9069	0.9445	0.8674	0.9211	0.8478	0.8171	0.8533	0.9329	0.8815	0.9412	0.869	0.9201	0.8341	0.9407	0.9181	0.9512	0.8832	0.9452
		I	0.9074	0.9015	0.8945	0.8812	0.8903	0.8913	0.8853	0.8992	0.8911	0.8914	0.8986	0.9113	0.906	0.9199	0.903	0.9133	0.9136	0.9226	0.9239	0.9236	0.8978	0.9108	0.8893	0.9006					I	0.894	0.9092	0.8947	0.8966	0.9119	0.9025	0.8666	0.9076	0.9368	0.9374	0.8729	0.9152	0.8797	0.9196	0.8973	0.9089	0.9009	0.9156
		J	0.8961	0.8931	0.8718	0.8939	0.905	0.9119	0.9056	0.9008	0.9177	0.9296	0.9091	0.9274	0.894	0.9253	0.9202	0.922	0.9165	0.9252	0.908	0.9177	0.9181	0.9095	0.89	0.8924					J	0.8975	0.926	0.884	0.8984	0.8417	0.8885	0.8403	0.9156	0.9072	0.9089	0.8928	0.8375	0.8831	0.8413	0.8757	0.9107	0.8879	0.9138
		K	0.8901	0.8762	0.8715	0.8952	0.8928	0.8909	0.8991	0.8574	0.9098	0.8788	0.8983	0.9026	0.9254	0.8936	0.8897	0.917	0.9145	0.9292	0.9125	0.9117	0.9157	0.8913	0.881	0.8895					K	0.8882	0.8889	0.8681	0.8993	0.8791	0.9081	0.8796	0.8758	0.8893	0.9031	0.8619	0.9026	0.879	0.9008	0.8522	0.8727	0.8531	0.9548
		L	0.9024	0.8977	0.8877	0.8944	0.9081	0.9228	0.9105	0.9064	0.8932	0.9083	0.9018	0.8986	0.886	0.9248	0.9208	0.9088	0.9152	0.9098	0.9171	0.8984	0.8836	0.8965	0.8967	0.8865					L	0.8966	0.9126	0.8838	0.8835	0.8945	0.9135	0.8634	0.9037	0.8789	0.909	0.8706	0.8706	0.8552	0.8733	0.9507	0.8708	0.8582	0.8939
		M	0.8945	0.8763	0.8981	0.8913	0.8913	0.876	0.9106	0.8936	0.9023	0.8879	0.9064	0.9197	0.9036	0.8992	0.9007	0.9043	0.9186	0.8907	0.9137	0.8957	0.9145	0.8898	0.8925	0.9034					M	0.8937	0.9017	0.8864	0.9038	0.8771	0.8897	0.8735	0.91	0.8776	0.8884	0.8965	0.9178	0.9046	0.9067	0.9076	0.8931	0.9113	0.8868
		N	0.9029	0.8977	0.8722	0.89	0.8814	0.8795	0.8981	0.8985	0.9034	0.9064	0.9156	0.904	0.896	0.9068	0.8825	0.9345	0.8951	0.9074	0.9059	0.9155	0.9025	0.8937	0.8996	0.8712					N	0.8838	0.8944	0.869	0.8992	0.8536	0.8823	0.854	0.8994	0.8631	0.9001	0.9062	0.8991	0.8907	0.8923	0.8816	0.883	0.8771	0.8895
		O	0.89	0.8726	0.8837	0.8807	0.8869	0.8701	0.8791	0.8871	0.8906	0.8798	0.901	0.8989	0.9008	0.8842	0.8878	0.8793	0.8973	0.9001	0.8927	0.8829	0.8911	0.881	0.8778	0.8694					O	0.8528	0.8804	0.8562	0.8889	0.8849	0.8714	0.8509	0.8863	0.8482	0.897	0.8544	0.8814	0.8817	0.8812	0.864	0.8632	0.868	0.8775
		P	0.8833	0.8806	0.8704	0.8572	0.8743	0.8425	0.89	0.8916	0.8695	0.8779	0.8803	0.877	0.8743	0.8611	0.8712	0.8782	0.8685	0.8766	0.8631	0.8604	0.9113	0.8581	0.8765	0.8435					P	0.8861	0.8727	0.8685	0.8641	0.8566	0.8599	0.8689	0.8673	0.8877	0.8637	0.8741	0.8647	0.8745	0.8568	0.8648	0.873	0.8576	0.8599
	Plate:	Plate#52																												Plate:	Plate#52
			1	2	3	4	5	6	7	8	9	10	11	12	13	14	15	16	17	18	19	20	21	22	23	24						1	2	3	4	5	6	7	8	9	10	11	12	13	14	15	16	17	18
		A	0.89	0.9005	0.9043	0.901	0.8914	0.9064	0.9065	0.878	0.8857	0.8756	0.9054	0.8752	0.9208	0.8665	0.8893	0.9176	0.9115	0.8814	0.9081	0.911	0.9069	0.8845	0.8859	0.8866		0.919579			A	0.8827	0.8897	0.8768	0.8988	0.8661	0.8777	0.8769	0.859	0.9183	0.8671	0.8915	0.8709	0.8872	0.8648	0.9184	0.8864	0.9096	0.8694
		B	0.915	0.913	0.9195	0.9117	0.9282	0.904	0.9224	0.9153	0.8993	0.9111	0.9013	0.9193	0.942	0.9112	0.8979	0.9013	0.9194	0.9281	0.9347	0.9244	0.9479	0.9217	0.9158	0.8938					B	0.9165	0.881	0.9058	0.9039	0.8883	0.901	0.9286	0.8832	0.9225	0.8958	0.8864	0.8882	0.8884	0.8903	0.8895	0.8778	0.8935	0.8858
		C	0.9287	0.9246	0.9126	0.9159	0.8933	0.8988	0.921	0.8915	0.9112	0.9042	0.9104	0.9046	0.9092	0.9254	0.9709	0.9248	0.9147	0.9282	0.9279	0.9266	0.9224	0.9167	0.9126	0.8976					C	0.9124	0.8939	0.8831	0.886	0.8722	0.87	0.8888	0.8914	0.9205	0.878	0.9149	0.8896	0.8819	0.9025	0.9083	0.8942	0.9208	0.8834
		D	0.9442	0.9096	0.9197	0.9018	0.8096	0.9234	0.9201	0.9158	0.9222	0.9213	0.9142	0.8996	0.9116	0.9236	0.9286	0.91	0.922	0.915	0.9167	0.9158	0.9174	0.9141	0.9183	0.9299					D	0.9092	0.9003	0.9123	0.896	0.8102	0.8767	0.8859	0.8719	0.899	0.8509	0.8992	0.8704	0.8889	0.899	0.9092	0.8701	0.9413	0.8871
		E	0.9305	0.8962	0.9168	0.9231	0.895	0.8892	0.9098	0.9292	0.9092	0.9232	0.918	0.925	0.9124	0.9194	0.9256	0.9086	0.9146	0.9176	0.9312	0.9101	0.9093	0.9206	0.8952	0.8898					E	0.9125	0.8772	0.8942	0.8802	0.9147	0.8819	0.8808	0.8937	0.9104	0.9065	0.8869	0.9126	0.9092	0.901	0.9274	0.8882	0.9001	0.9021
		F	0.9442	0.9385	0.9071	0.9087	0.9087	0.9019	0.9391	0.9182	0.9113	0.9115	0.9584	0.9099	0.9191	0.9358	0.9219	0.9154	0.951	0.9274	0.9202	0.9419	0.9253	0.9207	0.9329	0.9297					F	0.8953	0.9062	0.87	0.9001	0.8777	0.8834	0.8854	0.9109	0.8578	0.8882	0.8287	0.8975	0.8964	0.8937	0.8425	0.9186	0.8757	0.9061
		G	0.9298	0.9009	0.9004	0.8755	0.9	0.9039	0.9201	0.8989	0.9175	0.9408	0.9045	0.9171	0.9036	0.9317	0.9302	0.9254	0.9191	0.9143	0.9065	0.9217	0.9163	0.9223	0.9077	0.9321					G	0.89	0.8955	0.8682	0.8801	0.8625	0.8901	0.8863	0.8902	0.8765	0.9181	0.8825	0.8898	0.8446	0.9123	0.835	0.8991	0.829	0.8995
		H	0.9191	0.9037	0.9713	0.9163	0.853	0.91	0.944	0.9021	0.9429	0.9099	0.9266	0.9101	0.918	0.9367	0.9304	0.9284	0.9292	0.9296	0.9712	0.9367	0.9292	0.9326	0.9406	0.9102					H	0.9151	0.893	0.8851	0.8925	0.8413	0.9023	0.9123	0.9039	0.9208	0.8982	0.886	0.8833	0.8873	0.9037	0.8828	0.9067	0.8985	0.8895
		I	0.9292	0.9024	0.9004	0.9076	0.9253	0.927	0.8856	0.9205	0.9194	0.913	0.9149	0.9185	0.898	0.9187	0.9188	0.9339	0.9134	0.9184	0.9308	0.9306	0.9219	0.9363	0.891	0.9158					I	0.8958	0.8904	0.8821	0.8851	0.9018	0.9007	0.891	0.8908	0.9019	0.905	0.881	0.8993	0.8845	0.9042	0.8931	0.8847	0.9033	0.8443
		J	0.9122	0.9147	0.9104	0.9037	0.9166	0.9189	0.9172	0.9235	0.9232	0.9214	0.9148	0.919	0.901	0.9194	0.9441	0.9277	0.9373	0.9154	0.9229	0.9406	0.9163	0.9019	0.904	0.9133					J	0.8975	0.8918	0.8975	0.8767	0.8873	0.8988	0.8762	0.8927	0.8924	0.9097	0.9134	0.9198	0.8956	0.8844	0.907	0.9036	0.9284	0.8901
		K	0.9199	0.9186	0.9037	0.9342	0.8	0.9017	0.9391	0.9112	0.9229	0.9013	0.917	0.9031	0.9045	0.9194	0.9094	0.9071	0.9251	0.9038	0.9386	0.922	0.9217	0.9176	0.9031	0.9277					K	0.8952	0.9038	0.8734	0.8698	0.8024	0.8905	0.8668	0.8932	0.9012	0.8906	0.8955	0.8971	0.8836	0.8959	0.8695	0.8845	0.88	0.8539
		L	0.9236	0.9069	0.9169	0.8927	0.9196	0.8941	0.8997	0.9008	0.9115	0.9103	0.9181	0.9142	0.9248	0.9176	0.9142	0.9008	0.9019	0.9174	0.9404	0.905	0.9507	0.9223	0.9203	0.9066					L	0.8917	0.8966	0.8847	0.8675	0.8907	0.8733	0.8546	0.8728	0.8839	0.861	0.8788	0.8778	0.8858	0.8958	0.9167	0.8611	0.9476	0.8773
		M	0.935	0.9073	0.9003	0.9098	0.8951	0.8952	0.8987	0.8945	0.9125	0.9314	0.9039	0.9186	0.8893	0.9314	0.9	0.8999	0.9087	0.9212	0.9436	0.9242	0.9114	0.9191	0.897	0.9069					M	0.885	0.9022	0.879	0.903	0.8651	0.9032	0.857	0.8882	0.893	0.9179	0.849	0.8993	0.8386	0.9193	0.8603	0.8906	0.8134	0.6089
		N	0.9801	0.8936	0.9367	0.8983	0.899	0.9116	0.9103	0.9007	0.9378	0.9045	0.9064	0.9029	0.9198	0.9113	0.9112	0.8972	0.9205	0.9292	0.923	0.9074	0.9439	0.9135	0.9238	0.9067					N	0.8826	0.8706	0.8665	0.8721	0.8523	0.8756	0.8736	0.8758	0.8779	0.8915	0.8736	0.8739	0.8684	0.8761	0.8782	0.8605	0.8691	0.6589
		O	0.8916	0.9012	0.7462	0.9051	0.891	0.8939	0.8931	0.8918	0.9414	0.8973	0.9044	0.8784	0.8984	0.906	0.9223	0.9013	0.8912	0.9097	0.8998	0.9024	0.884	0.9109	0.9232	0.9226					O	0.8603	0.8937	0.7402	0.8901	0.8809	0.8885	0.8814	0.8813	0.9126	0.9104	0.8942	0.8732	0.89	0.886	0.8742	0.8959	0.8887	0.6417
		P	0.9021	0.9024	0.8799	0.8794	0.8944	0.8221	0.8679	0.8813	0.9116	0.8661	0.8831	0.8777	0.8955	0.8788	0.8947	0.8685	0.9033	0.8878	0.895	0.8869	0.8981	0.8715	0.8847	0.8604					P	0.8569	0.8704	0.8782	0.8402	0.8624	0.8173	0.7861	0.8492	0.8625	0.8358	0.8534	0.8273	0.864	0.8838	0.859	0.8228	0.8557	0.7811
	Plate:	Plate#53																												Plate:	Plate#53
			1	2	3	4	5	6	7	8	9	10	11	12	13	14	15	16	17	18	19	20	21	22	23	24						1	2	3	4	5	6	7	8	9	10	11	12	13	14	15	16	17	18
		A	0.9424	0.9138	0.9141	0.9126	0.8948	0.9023	0.904	0.8944	0.903	0.9296	0.9378	0.9005	0.9004	0.9038	0.9145	0.922	0.9436	0.9244	0.9078	0.9319	0.9479	0.9347	0.8998	0.8777		0.921439				0.8723	0.8866	0.884	0.88	0.8756	0.8643	0.8789	0.862	0.898	0.8825	0.8908	0.8545	0.9074	0.8755	0.8984	0.869	0.9037	0.8578
		B	0.9323	0.8998	0.9252	0.9144	0.9255	0.936	0.9085	0.924	0.9171	0.9296	0.9065	0.9205	0.9151	0.9169	0.9199	0.9292	0.9202	0.9161	0.9221	0.9432	0.9148	0.9386	0.9066	0.8672						0.8808	0.888	0.8667	0.8974	0.8938	0.9191	0.8972	0.9101	0.903	0.9127	0.8698	0.8837	0.8761	0.8971	0.8878	0.8932	0.8803	0.8965
		C	0.9342	0.9295	0.927	0.9172	0.9237	0.9286	0.9112	0.9261	0.9507	0.927	0.9116	0.9311	0.9271	0.9393	0.9382	0.9431	0.9236	0.9392	0.9376	0.9355	0.9482	0.9562	0.926	0.8957						0.8931	0.8842	0.8719	0.8948	0.8797	0.9042	0.8563	0.8822	0.8662	0.9117	0.8514	0.9181	0.8403	0.929	0.8346	0.9287	0.842	0.9329
		D	0.9501	0.9178	0.9186	0.9126	0.9221	0.9256	0.9036	0.9265	0.9206	0.9177	0.9521	0.9337	0.9173	0.9256	0.9214	0.9051	0.9393	0.9381	0.9387	0.9212	0.9146	0.9135	0.9333	0.8909						0.8948	0.9005	0.9086	0.8846	0.8721	0.8727	0.885	0.8896	0.8972	0.8755	0.8789	0.8819	0.8787	0.8954	0.9004	0.95	0.8444	0.9231
		E	0.934	0.9419	0.9087	0.9381	0.9264	0.9176	0.9358	0.9577	0.9211	0.9376	0.9254	0.9444	0.9274	0.9635	0.9206	0.9243	0.9246	0.9274	0.9347	0.9358	0.9281	0.9148	0.933	0.9266						0.8877	0.8881	0.8771	0.892	0.8881	0.8983	0.8768	0.8904	0.8617	0.9133	0.8887	0.8895	0.8908	0.912	0.9026	0.8969	0.8829	0.921
		F	0.9442	0.9743	0.9081	0.9434	0.9238	0.934	0.9182	0.9352	0.9491	0.9327	0.9184	0.9422	0.9281	0.9188	0.9317	0.9272	0.9477	0.9181	0.9253	0.9436	0.9227	0.9472	0.9251	0.8992						1.0247	0.8913	1.0308	0.8972	1.0194	0.9035	1.0385	0.8978	1.0496	0.8999	1.0502	0.8889	1.0285	0.9012	1.0149	0.8882	1.0255	0.9107
		G	0.952	0.9316	0.9411	0.9466	0.9551	0.9632	0.9778	0.9417	0.9372	0.9399	0.953	0.9455	0.9411	0.9317	0.9278	0.9597	0.9306	0.9339	0.9343	0.9266	0.9278	0.936	0.95	0.9008						0.9091	0.9056	0.8886	0.8871	0.8836	0.9169	0.9078	0.904	0.7752	0.9228	0.9157	0.9078	0.8726	0.9336	0.8751	0.9218	0.8654	0.9397
		H	0.9633	0.9183	0.9309	0.9294	0.9274	0.9323	0.9245	0.9309	0.9429	0.9385	0.9255	0.9437	0.9199	0.9355	0.9577	0.9323	0.9267	0.9309	0.9386	0.9426	0.9288	0.9341	0.9081	0.9076						0.8819	0.8975	0.8944	0.9146	0.8743	0.894	0.8957	0.9176	0.8968	0.9189	0.874	0.9051	0.8735	0.9068	0.8979	0.9152	0.8846	0.9149
		I	0.9308	0.9403	0.9505	0.9478	0.9341	0.9138	0.9068	0.9492	0.9539	0.9488	0.9228	0.9581	0.9152	0.9527	0.9274	0.9309	0.9542	0.9518	0.9187	0.9434	0.9213	0.9465	0.921	0.9112						0.8789	0.8843	0.8717	0.8931	0.8762	0.913	0.8722	0.911	0.8722	0.9077	0.8676	0.9058	0.8621	0.8836	0.8931	0.9155	0.8966	0.8539
		J	0.9238	0.9207	0.9045	0.9242	0.9355	0.9244	0.9136	0.9637	0.9511	0.9646	0.9331	0.9494	0.927	0.9225	0.9365	0.9484	0.9422	0.9363	0.9079	0.9432	0.9769	0.921	0.9142	0.9045						0.8919	0.8938	0.8913	0.9011	0.8967	0.9292	0.8953	0.8112	0.8435	0.9402	0.8534	0.9203	0.8665	0.9741	0.887	0.8579	0.8316	0.9881
		K	0.9609	0.9248	0.9223	0.9287	0.9428	0.9294	0.9234	0.9392	0.9526	0.9519	0.9234	0.9202	0.9331	0.9214	0.9259	0.9457	0.9439	0.9367	0.9145	0.9241	0.9263	0.9258	0.9203	0.8969						0.8621	0.9066	0.863	0.8916	0.884	0.8939	0.873	0.8072	0.8903	0.8918	0.8922	0.8941	0.8783	0.909	0.8996	0.8607	0.9003	0.8921
		L	0.9375	0.9482	0.913	0.9169	0.9121	0.9468	0.9263	0.9322	0.9286	0.9085	0.9267	0.9389	0.9194	0.9327	0.9396	0.9334	0.9398	0.9356	0.9139	0.9041	0.9111	0.9339	0.9162	0.8898						0.8781	0.8983	0.872	0.8854	0.8726	0.9037	0.8661	0.8794	0.8625	0.9003	0.8545	0.8679	0.8535	0.8942	0.855	0.9277	0.8348	0.9272
		M	0.972	0.957	0.9491	0.9396	0.9274	0.9412	0.9296	0.9512	0.9543	0.9357	0.9401	0.9492	0.939	0.9524	0.9271	0.9558	0.9387	0.9286	0.9354	0.9329	0.9343	0.923	0.8938	0.9095						0.8862	0.9079	0.8723	0.9568	0.8607	0.9402	0.8517	0.9283	0.847	0.9741	0.7703	0.9207	0.85	0.9391	0.7967	0.9478	0.8094	1.0062
		N	0.9268	0.9396	0.8916	0.9554	0.9126	0.9125	0.9379	0.9629	0.9425	0.9348	0.9305	0.9351	0.9173	0.9324	0.9199	0.9196	0.9141	0.9239	0.9128	0.9173	0.927	0.9057	0.906	0.9184						0.8701	0.8937	0.8809	0.8903	0.8726	0.9102	0.8884	0.8899	0.8974	0.8777	0.8744	0.8798	0.8736	0.8745	0.8646	0.8859	0.887	0.8806
		O	0.9103	0.9385	0.9249	0.9225	0.9338	0.9135	0.8983	0.9454	0.9071	0.9447	0.9374	0.9298	0.9479	0.9254	0.9231	0.9077	0.9208	0.9073	0.9189	0.9275	0.8936	0.91	0.9207	0.8933						0.8977	0.8694	0.8888	0.8686	0.8676	0.8871	0.8645	0.7968	0.8683	0.8681	0.8641	0.8411	0.851	0.8484	0.8446	0.8527	0.863	0.8428
		P	0.9302	0.9299	0.9064	0.8923	0.9072	0.8743	0.921	0.9002	0.9153	0.897	0.9058	0.9007	0.8889	0.9015	0.8855	0.8977	0.9091	0.9196	0.8783	0.8926	0.8985	0.8969	0.9031	0.861						0.8304	0.8385	0.8784	0.8527	0.814	0.8333	0.8197	0.8273	0.7864	0.8447	0.7929	0.7229	0.7844	0.8297	0.7424	0.8686	0.7858	0.8534
	Plate:	Plate#54																												Plate:	Plate#54
			1	2	3	4	5	6	7	8	9	10	11	12	13	14	15	16	17	18	19	20	21	22	23	24						1	2	3	4	5	6	7	8	9	10	11	12	13	14	15	16	17	18
		A	0.9475	0.9008	0.919	0.9155	0.9101	0.9029	0.9402	0.8895	0.9013	0.9161	0.9212	0.8762	0.907	0.9043	0.9046	0.9134	0.8995	0.9076	0.9197	0.912	0.9159	0.8941	0.9033	0.8807		0.929436				0.8804	0.8634	0.8952	0.8636	0.878	0.8504	0.8882	0.8658	0.8768	0.8628	0.871	0.8345	0.8834	0.8484	0.9037	0.8505	0.8882	0.8562
		B	0.9253	0.9432	0.9205	0.9278	0.9438	0.9119	0.9113	0.9427	0.9347	0.9511	0.9187	0.9331	0.8362	0.9344	0.8878	0.9334	0.9457	0.9258	0.952	0.9811	0.9438	0.9409	0.9508	0.8904						0.8688	0.9133	0.8775	0.8746	0.8967	0.897	0.8874	0.881	0.8748	0.8714	0.8755	0.8872	0.8153	0.896	0.8984	0.8816	0.8831	0.8808
		C	0.9414	0.9191	0.9377	0.9322	0.9221	0.9073	0.9277	0.9316	0.9537	0.9081	0.9213	0.9091	0.8377	0.9199	0.9118	0.924	0.9507	0.9581	0.9297	0.9313	0.9417	0.9557	0.9069	0.8977						0.8707	0.8916	0.8812	0.9072	0.8785	0.891	0.86	0.8702	0.9068	0.8428	0.8652	0.9305	0.7821	0.9234	0.8867	0.9073	0.8946	0.9081
		D	1.0053	0.9291	0.9395	0.9299	0.9106	0.9471	0.9298	0.9195	0.9246	0.9151	0.9151	0.9235	0.9115	0.9324	0.9257	0.9453	0.9332	0.9338	0.9149	0.9559	0.9283	0.9434	0.9157	0.9513						0.8806	0.888	0.9125	0.8662	0.8859	0.8904	0.8934	0.8847	0.9387	0.8195	0.9017	0.9054	0.8744	0.908	0.905	0.9045	0.9169	0.9014
		E	0.9388	0.9131	0.9437	0.9163	0.92	0.9199	0.929	0.9265	0.949	0.9525	0.9173	0.9333	0.9135	0.9573	0.9436	0.9301	0.9509	0.9455	0.9445	0.9411	0.9435	0.9124	0.9415	0.9092						0.8735	0.9106	0.885	0.9161	0.8825	0.9135	0.892	0.9318	0.9099	0.9172	0.8804	0.9168	0.8932	0.9126	0.9037	0.9003	0.8848	0.9164
		F	0.9284	0.924	0.9406	0.9475	0.9273	0.9234	0.9383	0.9455	0.817	0.93	0.9261	0.9301	0.9236	0.9224	0.9244	0.9193	0.955	0.9334	0.9324	0.9554	0.9338	0.9284	0.9292	0.9626						0.8704	0.9033	0.8933	0.9192	0.8948	0.9097	0.9019	0.8912	0.8183	0.9159	0.8947	0.9056	0.8759	0.9275	0.8952	0.8893	0.8958	0.9265
		G	0.9252	0.9249	0.9513	0.9107	0.906	0.9107	0.9272	0.9249	0.885	0.9363	0.9442	0.9222	0.9157	0.9289	0.9251	0.9694	0.9777	0.9087	0.9401	0.938	0.9259	0.9532	0.9238	0.931						0.8943	0.8966	0.8868	0.9129	0.9004	0.9363	0.8944	0.9155	0.8599	0.9212	0.9134	0.9151	0.8935	0.9295	0.8801	0.9217	0.9088	0.9259
		H	0.9451	0.9204	0.9308	0.936	0.9124	0.9229	0.928	0.9366	0.941	0.9311	0.9211	0.9377	0.933	0.9434	0.9128	0.9272	0.9635	0.9355	0.929	0.9621	0.9309	0.9215	0.9286	0.9279						0.8956	0.91	0.8993	0.9086	0.8915	0.8874	0.9074	0.9149	0.9213	0.9114	0.9102	0.8935	0.9025	0.8771	0.8924	0.8615	0.9113	0.8683
		I	0.9263	0.9113	0.9072	0.9348	0.9259	0.9215	0.9187	0.9543	0.9262	0.9464	0.9396	0.929	0.9092	0.9211	0.9284	0.9595	0.9591	0.9327	0.955	0.9455	0.9275	0.9187	0.8952	0.9228						0.9059	0.9047	0.8879	0.8951	0.9013	0.8897	0.8991	0.9434	0.8934	0.9105	0.9398	0.9199	0.9012	0.9006	0.9369	0.8735	0.9317	0.9025
		J	0.9432	0.9221	0.9094	0.9212	0.9182	0.9479	0.9301	0.9247	0.9446	0.9307	0.9331	0.949	0.9338	0.9317	0.9405	0.9297	0.9411	0.9507	0.9342	0.9486	0.9491	0.932	0.9364	0.9202						0.8726	0.9082	0.8918	0.8667	0.9204	0.9002	0.8894	0.911	0.9198	0.9223	0.7904	0.9084	0.9335	0.881	0.9247	0.9053	0.9256	0.8867
		K	0.9222	0.9545	0.9205	0.9251	0.8943	0.9519	0.9153	0.9123	0.922	0.916	0.9282	0.9218	0.9293	0.9673	0.9397	0.9411	0.9252	0.93	0.9426	0.9523	0.9188	0.9195	0.9203	0.9131						0.888	0.9181	0.8766	0.9011	0.8601	0.9247	0.8499	0.8881	0.9073	0.9141	0.7455	0.8976	0.8956	0.9187	0.897	0.9142	0.901	0.9622
		L	0.9469	0.9247	0.9229	0.9162	0.9363	0.9235	0.9191	0.9223	0.9312	0.9249	0.9379	0.9112	0.9076	0.9709	0.9527	0.9503	0.9483	0.9532	0.9276	0.9457	0.9327	0.9656	0.9175	0.9254						0.8779	0.8986	0.9076	0.8971	0.9004	0.901	0.8964	0.8968	0.9307	0.9007	0.7297	0.9217	0.901	0.8971	0.8985	0.9303	0.889	0.9076
		M	0.937	0.9181	0.9173	0.9231	0.9055	0.9089	0.9062	0.9084	0.9265	0.9241	0.9368	0.9318	0.934	0.9048	0.9055	0.8945	0.9373	0.9418	0.9136	0.9221	0.9271	0.9274	0.9139	0.9268						0.9101	0.9169	0.8879	0.9179	0.9031	0.9012	0.8943	0.8997	0.9114	0.8814	0.4962	0.8507	0.8492	0.9103	0.8836	0.802	0.8241	0.8891
		N	0.9254	0.9154	0.9742	0.9341	0.9252	0.9241	0.9207	0.9153	0.9428	0.8286	0.9221	0.9044	0.9247	0.9201	0.8567	0.95	0.9355	0.938	0.9021	0.9284	0.9135	0.9176	0.9104	0.9071						0.8753	0.8844	0.8754	0.8714	0.8877	0.8878	0.878	0.8992	0.9142	0.8226	0.3577	0.9099	0.8761	0.9029	0.8919	0.8656	0.899	0.867
		O	0.9243	0.9124	0.9211	0.9071	0.9088	0.9114	0.9114	0.9017	0.9028	0.8163	0.8973	0.906	0.9096	0.9034	0.916	0.93	0.908	0.9211	0.9204	0.9381	0.9154	0.8892	0.9226	0.8968						0.8557	0.8746	0.8817	0.8699	0.8726	0.8726	0.8691	0.8801	0.8731	0.82	0.8505	0.8268	0.8528	0.8303	0.8395	0.8241	0.7967	0.771
		P	0.9297	0.9208	0.9078	0.8931	0.8998	0.9017	0.9022	0.8949	0.8979	0.8957	0.9073	0.8901	0.9029	0.8914	0.8959	0.9012	0.9229	0.898	0.8993	0.9215	0.9075	0.9132	0.8982	0.9144						0.8109	0.8436	0.8642	0.835	0.8195	0.8056	0.7592	0.8605	0.782	0.7786	0.7789	0.7617	0.7727	0.7812	0.74	0.4237	0.1425	0.2122
	Plate:	Plate#55																												Plate:	Plate#55
			1	2	3	4	5	6	7	8	9	10	11	12	13	14	15	16	17	18	19	20	21	22	23	24						1	2	3	4	5	6	7	8	9	10	11	12	13	14	15	16	17	18
			0.9227	0.9421	0.9048	0.9569	0.902	0.8985	0.9024	0.932	0.8851	0.8972	0.9225	0.9013	0.9147	0.9101	0.9425	0.9828	0.9354	0.9553	0.9115	0.9241	0.908	0.9193	0.8894	0.8693		0.930268				0.8787	0.8855	0.8699	0.8828	0.8624	0.8815	0.8884	0.9006	0.885	0.8945	0.8897	0.9176	0.8513	0.852	0.8974	0.8562	0.912	0.8895
			0.9648	0.9331	0.9291	0.9397	0.9339	0.9202	0.9262	0.9461	0.9364	0.9005	0.8953	0.9119	0.9079	0.9195	0.9182	0.9628	0.9661	0.9482	0.9071	0.934	0.9258	0.9466	0.908	0.875						0.8802	0.8965	0.8921	0.9107	0.8922	0.9419	0.8874	0.9058	0.879	0.8613	0.8917	0.9106	0.8739	0.9038	0.8931	0.8888	0.883	0.8904
			0.9792	0.9515	0.9064	0.9154	0.9207	0.9212	0.9358	0.9691	0.9233	0.9546	0.8526	0.9083	0.9198	0.9275	0.9137	0.9316	0.9147	0.9614	0.9287	0.9719	0.9609	0.9706	0.9153	0.882						0.8985	0.9022	0.8964	0.8817	0.8793	0.8711	0.8865	0.8996	0.8882	0.8904	0.8199	0.902	0.8828	0.8888	0.8978	0.8965	0.8803	0.8944
			0.9638	0.9374	0.9139	0.9189	0.9045	0.9342	0.9317	0.9355	0.9476	0.936	0.9068	0.9111	0.9322	0.9303	0.9057	0.93	0.9213	0.9549	0.9338	0.9613	0.9117	0.9416	0.9098	0.9361						0.9168	0.9287	0.8989	0.9106	0.8772	0.9108	0.9059	0.8911	0.9117	0.9059	0.9009	0.917	0.9043	0.9078	0.8724	0.89	0.8874	0.9083
			0.9546	0.9792	0.9277	0.9289	0.9211	0.9124	0.9406	0.9429	0.9255	0.9372	0.9273	0.9317	0.9215	0.9536	0.9451	0.9359	0.9261	0.9112	0.9883	0.9488	0.9699	0.9165	0.9458	0.9096						0.8721	0.9178	0.8517	0.9328	0.8678	0.9241	0.903	0.9128	0.8878	0.926	0.8851	0.9295	0.8734	0.6993	0.874	0.9168	0.6093	0.9206
			0.9692	0.9492	0.9127	0.9407	0.9248	0.9595	0.9087	0.9195	0.9285	0.94	0.9319	0.9204	0.8965	0.961	0.9363	0.9348	0.9616	0.9312	0.9256	0.9879	0.9133	0.9519	0.9201	0.9145						0.8802	0.9237	0.8692	0.9365	0.8648	0.8702	0.86	0.912	0.8861	0.9243	0.892	0.9204	0.8985	0.9223	0.8959	0.8684	0.8942	0.8646
			0.979	0.9477	0.9262	0.9863	0.9312	0.9649	0.9339	0.9375	0.9347	0.9362	0.9432	0.9388	0.9435	0.9656	0.9447	0.9388	0.9636	0.9416	0.9265	0.9249	0.9349	0.9243	0.9097	0.9469						0.8947	0.9084	0.8876	0.9017	0.8891	0.9116	0.9001	0.904	0.8967	0.8846	0.8827	0.9209	0.8722	0.9297	0.8872	0.8861	0.872	0.9421
			0.9617	0.9707	0.9641	0.9307	0.9291	0.9443	0.9174	0.9267	0.9316	0.8984	0.9394	0.9307	0.94	0.9345	0.9253	0.9573	0.9563	0.9506	0.9314	0.9371	0.9606	0.9488	0.937	0.9088						0.8993	0.9034	0.8731	0.8833	0.8927	0.8922	0.8923	0.9065	0.9088	0.8912	0.8972	0.9357	0.8794	0.895	0.8847	0.9125	0.8829	0.9041
			0.9321	0.9629	0.9247	0.9605	0.9861	0.956	0.924	0.931	0.9441	0.9261	0.9339	0.9661	0.9183	0.9767	0.9808	0.9594	1.0043	0.9381	0.9643	0.9466	0.9026	0.9583	0.9475	0.9095						0.8482	0.9243	0.8581	0.9148	0.8823	0.9018	0.8639	0.9211	0.8751	0.9388	0.8666	0.9102	0.8474	0.9132	0.8937	0.9007	0.8761	0.9156
			0.9587	0.9383	0.9074	0.95	0.9287	0.927	0.9356	0.9447	0.9326	0.9379	0.9196	0.9292	0.9073	0.9432	0.9565	0.9543	0.9412	0.9441	0.9384	0.9395	0.9306	0.9301	0.9193	0.9216						0.891	0.9163	0.8984	0.8924	0.9319	0.9234	0.9061	0.9049	0.9133	0.9199	0.9151	0.9071	0.9127	0.897	0.9005	0.9032	0.8643	0.9235
			0.9174	0.9266	0.9125	0.933	0.9455	0.9455	0.9473	0.9541	0.9147	0.9416	0.9024	0.9153	0.9642	0.9255	0.9372	0.9612	0.9351	0.9504	0.9171	0.9618	1.0029	0.9107	0.916	0.8951						0.8767	0.8956	0.8978	0.9189	0.9021	0.9241	0.8972	0.9036	0.9046	0.9355	0.8212	0.9234	0.8456	0.8968	0.9132	0.8915	0.8849	0.8679
			0.9335	0.9614	0.9319	0.9348	0.9103	0.9736	0.9557	0.9462	0.936	0.947	0.9391	0.9682	0.9217	0.9475	0.9129	0.9376	0.836	0.9323	0.8739	0.9403	0.926	0.9199	0.9046	0.9157						0.8771	0.9292	0.8821	0.9108	0.8676	0.9488	0.8898	0.9309	0.867	0.887	0.8652	0.9238	0.8738	0.8925	0.8696	0.4854	0.4833	0.9257
			0.9354	0.9375	0.8998	0.9399	0.9445	0.9245	0.9165	0.9246	0.9555	0.9248	0.9323	0.9477	0.9847	0.9499	0.9167	0.9329	0.9466	0.9234	0.9241	0.9368	0.9486	0.8797	0.9038	0.9594						0.8915	0.921	0.9009	0.9288	0.8964	0.8941	0.8954	0.9235	0.8883	0.8889	0.8572	0.9412	0.8854	0.9555	0.8546	0.9481	0.8497	0.9716
			0.9383	0.9436	0.9048	0.9311	0.9132	0.938	0.9271	0.9417	0.9446	0.9285	0.9228	0.9766	0.9112	0.912	0.9312	0.9414	0.9123	0.9324	0.9236	0.9012	0.9323	0.9084	0.9063	0.8936						0.8841	0.8848	0.8523	0.923	0.8681	0.9294	0.8685	0.9132	0.8946	0.9086	0.868	0.9272	0.8798	0.9214	0.8847	0.8616	0.8722	0.8955
			0.9072	0.9102	0.909	0.9204	0.9195	0.914	0.9201	0.9288	0.9039	0.9375	0.9189	0.9674	0.9056	0.9138	0.9288	0.8918	0.9206	0.9283	0.9041	0.9051	0.9356	0.9202	0.9013	0.8781						0.8357	0.8597	0.8222	0.9096	0.8249	0.8333	0.8462	0.8577	0.8743	0.8787	0.8662	0.8874	0.8819	0.8988	0.8498	0.8429	0.8998	0.8585
			0.9227	0.9443	0.9225	0.8989	0.8894	0.9022	0.9053	0.906	0.9006	0.8812	0.9065	0.9289	0.8983	0.9117	0.8943	0.9084	0.9313	0.8894	0.8716	0.901	0.9324	0.901	0.8893	0.8731						0.8316	0.841	0.8302	0.7877	0.8707	0.8354	0.8449	0.8214	0.849	0.8048	0.8062	0.8174	0.8064	0.8283	0.8106	0.8097	0.8239	0.8318
	Plate:	Plate#56																												Plate:	Plate#56
			1	2	3	4	5	6	7	8	9	10	11	12	13	14	15	16	17	18	19	20	21	22	23	24						1	2	3	4	5	6	7	8	9	10	11	12	13	14	15	16	17	18
		A	0.9155	0.9149	0.9056	0.9056	0.8943	0.8997	0.8702	0.8785	0.9207	0.9091	0.9195	0.8703	0.8928	0.8983	0.896	0.9026	0.8973	0.9168	0.8881	0.9076	0.9129	0.9053	0.8979	0.884		0.910557			A	0.9392	0.9001	0.941	0.9495	0.8843	0.8787	0.9306	0.9111	0.8954	0.8993	0.9012	0.8755	0.8664	0.8925	0.8985	0.8828	0.8889	0.8733
		B	0.9162	0.9288	0.9115	0.9197	0.9367	0.9022	0.9203	0.913	0.9353	0.904	0.9057	0.8969	0.9201	0.9105	0.9155	0.9043	0.9392	0.8824	0.9287	0.9296	0.9137	0.9086	0.8979	0.8873					B	0.9109	0.907	0.9249	0.9108	0.8841	0.9105	0.9392	0.8923	0.8811	0.9196	0.8771	0.9391	0.8756	0.9053	0.8795	0.9249	0.8855	0.8672
		C	0.9312	0.9169	0.9086	0.9157	0.9047	0.908	0.9386	0.9014	0.918	0.9048	0.9105	0.916	0.9056	0.9496	0.9191	0.9127	0.9119	0.9061	0.9045	0.9269	0.9255	0.9227	0.8904	0.8943					C	0.9061	0.9212	0.8658	0.8988	0.8925	0.8746	0.9048	0.8984	0.9143	0.9015	0.8926	0.9141	0.8921	0.9045	0.8874	0.8827	0.8965	0.8893
		D	0.937	0.9127	0.9352	0.906	0.9154	0.917	0.9327	0.8996	0.9364	0.8937	0.9224	0.9146	0.9066	0.9123	0.9225	0.9075	0.938	0.9202	0.9237	0.9128	0.9187	0.9055	0.9083	0.9152					D	0.917	0.9011	0.8834	0.9167	0.8782	0.91	0.8686	0.9019	0.8918	0.9354	0.8773	0.8869	0.8831	0.8558	0.8991	0.8659	0.8812	0.8712
		E	0.9207	0.915	0.9317	0.9259	0.9154	0.9223	0.9042	0.9235	0.9052	0.9427	0.9085	0.9274	0.9167	0.9237	0.9351	0.901	0.9043	0.9056	0.9084	0.9363	0.896	0.925	0.9058	0.9028					E	0.8748	0.8995	0.8719	0.8911	0.8788	0.8754	0.8822	0.8003	0.8736	0.9025	0.9032	0.9027	0.9431	0.9126	0.9193	0.8773	0.9196	0.8893
		F	0.9071	0.9088	0.9214	0.9358	0.8978	0.8986	0.9525	0.9155	0.9195	0.916	0.9133	0.9214	0.9407	0.9305	0.8939	0.9357	0.9442	0.9021	0.913	0.9191	0.9069	0.9345	0.9107	0.9032					F	0.8746	0.9021	0.857	0.9123	0.8595	0.8972	0.8755	0.8835	0.8801	0.9148	0.8776	0.9063	0.8697	0.9129	0.8808	0.8784	0.8795	0.8899
		G	0.9217	0.9225	0.8955	0.9086	0.9057	0.919	0.9218	0.9225	0.9164	0.9166	0.9204	0.9138	0.9036	0.9482	0.9247	0.9238	0.9476	0.9366	0.8814	0.9268	0.905	0.9344	0.8921	0.915					G	0.8812	0.8962	0.8571	0.8822	0.842	0.9076	0.8631	0.8954	0.8534	0.9306	0.89	0.906	0.88	0.8751	0.8768	0.8828	0.8725	0.885
		H	0.941	0.8982	0.9212	0.9123	0.9147	0.9154	0.9163	0.9302	0.9323	0.9385	0.9239	0.946	0.9177	0.9232	0.8906	0.9077	0.9121	0.9306	0.9043	0.9752	0.9216	0.9089	0.9287	0.9117					H	0.8793	1.0612	0.8902	1.0623	0.8809	1.0626	0.893	1.0671	0.8721	1.0794	0.8809	0.1477	0.9014	1.0449	0.8896	1.0748	0.8949	1.0614
		I	0.9073	0.91	0.9012	0.915	0.9005	0.9153	0.888	0.9338	0.9168	0.9272	0.9054	0.9093	0.911	0.934	0.9154	0.9441	0.9152	0.9258	0.8827	0.9245	0.9188	0.9088	0.8986	0.8938					I	0.8572	0.9049	0.8889	0.9247	0.8881	0.914	0.8906	0.9111	0.92	0.9292	0.9104	0.9127	0.8908	0.9162	0.8736	0.907	0.8977	0.9032
		J	0.9441	0.9169	0.9084	0.9239	0.9226	0.9222	0.9155	0.9202	0.9191	0.9334	0.9187	0.93	0.9421	0.9199	0.9282	0.9147	0.9285	0.9195	0.907	0.9246	0.9448	0.8965	0.9047	0.8915					J	0.8561	0.8966	0.1034	0.8962	0.8891	0.8864	0.8916	0.8828	0.889	0.911	0.8775	0.9092	0.8902	0.8654	0.8872	0.9032	0.8797	0.9051
		K	0.9303	0.938	0.8943	0.9036	0.8986	0.949	0.914	0.9154	0.9121	0.912	0.9054	0.9446	0.9097	0.938	0.8976	0.9269	0.939	0.9088	0.9158	0.9441	0.9058	0.929	0.8843	0.9121					K	0.8644	0.8736	0.0977	0.8801	0.8705	0.8861	0.8936	0.8832	0.8955	0.8937	0.8632	0.8901	0.87	0.8759	0.8665	0.8997	0.8682	0.8836
		L	0.9202	0.9109	0.915	0.881	0.9073	0.9182	0.907	0.8954	0.9097	0.9005	0.9027	0.9089	0.891	0.9153	0.9175	0.9036	0.9107	0.8967	0.9109	0.8962	0.9117	0.9297	0.8904	0.8629					L	0.8568	0.9018	0.8961	0.8885	0.8783	0.8922	0.8807	0.9111	0.8572	0.8781	0.8639	0.8893	0.899	0.8893	0.839	0.9148	0.7908	0.9294
		M	0.927	0.9295	0.9022	0.9764	0.8594	0.8748	0.8823	0.9092	0.9069	0.9303	0.9007	0.9321	0.8772	0.9052	0.9019	0.8944	0.8991	0.9447	0.8765	0.9151	0.8943	0.8986	0.8976	0.8828					M	0.8598	0.8871	0.8808	0.8825	0.8664	0.8736	0.8653	0.8944	0.9089	0.8219	0.8549	0.8986	0.8424	0.9768	0.8014	0.9355	0.8882	0.784
		N	0.9223	0.9153	0.8851	0.9071	0.9119	0.9113	0.8811	0.9113	0.9156	0.8969	0.9258	0.8981	0.9159	0.9038	0.9283	0.9037	0.9051	0.9112	0.8975	0.9036	0.8866	0.873	0.8945	0.8974					N	0.8682	0.8823	0.848	0.8846	0.8677	0.8912	0.8605	0.8805	0.9124	0.9115	0.8676	0.9139	0.9227	0.896	0.8873	0.8685	0.9371	0.8899
		O	0.8981	0.9313	0.9129	0.9164	0.9008	0.9018	0.8877	0.8971	0.8898	0.8797	0.9118	0.8967	0.8979	0.9199	0.8884	0.9127	0.8895	0.9114	0.8849	0.9181	0.887	0.8881	0.9079	0.8671					O	0.8352	0.8549	0.8572	0.8728	0.8707	0.8539	0.8368	0.8601	0.8666	0.8574	0.8607	0.8609	0.8539	0.8761	0.8731	0.8469	0.88	0.8504
		P	0.9185	0.9024	0.9085	0.8983	0.9004	0.8782	0.8885	0.8952	0.8863	0.8648	0.8991	0.8766	0.9002	0.8773	0.8817	0.8748	0.8871	0.8759	0.8851	0.873	0.8811	0.8424	0.8382	0.7986					P	0.8815	0.8862	0.7985	0.8715	0.8827	0.8668	0.8802	0.8847	0.8731	0.839	0.8703	0.8794	0.9005	0.8653	0.879	0.846	0.8848	0.8727
	Plate:	Plate#57																												Plate:	Plate#57
			1	2	3	4	5	6	7	8	9	10	11	12	13	14	15	16	17	18	19	20	21	22	23	24						1	2	3	4	5	6	7	8	9	10	11	12	13	14	15	16	17	18
			0.9033	0.9244	0.8916	0.9205	0.8985	0.889	0.8893	0.9096	0.8854	0.8873	0.8945	0.8615	0.8703	0.8672	0.8847	0.888	0.8955	0.8845	0.9187	0.8944	0.9094	0.8711	0.9154	0.864		0.910271			A	0.88	0.8813	0.8813	0.9	0.8966	0.8916	0.8909	0.8898	0.8724	0.9009	0.1424	0.8895	0.8811	0.8903	0.5325	0.8874	0.9067	0.8752
			0.8997	0.9187	0.9029	0.9095	0.9263	0.9168	0.8982	0.8898	0.9172	0.9216	0.8966	0.9512	0.8973	0.9015	0.9007	0.9265	0.9078	0.9292	0.9241	0.9313	0.851	0.9255	0.9098	0.8784					B	0.8779	0.8628	0.8719	0.8896	0.8387	0.9191	0.8575	0.8812	0.8626	0.897	0.8419	0.9042	0.8361	0.9086	0.85	0.8904	0.8404	0.9108
			0.9138	0.908	0.8776	0.905	0.8992	0.8806	0.8963	0.8806	0.9262	0.8771	0.907	0.9215	0.9064	0.9121	0.9206	0.8976	0.9079	0.9066	0.8926	0.8844	0.9169	0.889	0.9201	0.88					C	0.894	0.8911	0.569	0.8891	0.8757	0.8847	0.8768	0.8958	0.8912	0.8858	0.859	0.9023	0.8791	0.887	0.8892	0.8767	0.875	0.8958
			0.9246	0.9292	0.9263	0.8986	0.9162	0.9194	0.9207	0.9269	0.9014	0.9156	0.9045	0.9077	0.9017	0.9194	0.9045	0.9281	0.9253	0.9263	0.8885	0.9259	0.9332	0.9079	0.9022	0.9336					D	0.8939	0.8962	0.8776	0.8871	0.8511	0.8972	0.8604	0.9011	0.8747	0.8979	0.8451	0.8998	0.8492	0.8801	0.8487	0.8774	0.8585	0.8948
			0.946	0.9017	0.9052	0.9003	0.9192	0.8887	0.9074	0.9112	0.8849	0.9428	0.8989	0.9279	0.9103	0.9167	0.8949	0.9048	0.9048	0.909	0.9518	0.9022	0.9144	0.9004	0.9143	0.8804					E	0.8649	0.893	0.8667	0.8844	0.8477	0.8874	0.8549	0.9037	0.8572	0.9045	0.8378	0.9158	0.8741	0.9237	0.8473	0.8993	0.8495	0.925
			0.9309	0.9372	0.9046	0.9274	0.9137	0.9085	0.9358	0.9208	0.9012	0.9346	0.9278	0.9305	0.9152	0.9481	0.9037	0.9026	0.9052	0.9142	0.9103	0.9121	0.9092	0.9321	0.9049	0.9823					F	0.8754	0.8889	0.8556	0.8994	0.861	0.8951	0.8578	0.8962	0.8846	0.8937	0.8647	0.9149	0.8808	0.9042	0.8383	0.9416	0.8631	0.9039
			0.9102	0.911	0.8962	0.905	0.9127	0.8869	0.9144	0.9075	0.9113	0.8877	0.9189	0.9138	0.9148	0.9189	0.9123	0.9185	0.9321	0.9074	0.9143	0.9312	0.8996	0.9109	0.9068	0.8847					G	0.8654	0.9285	0.8674	0.919	0.8738	0.9714	0.8706	0.9558	0.8918	0.9732	0.8515	0.9247	0.8562	0.9899	0.8887	0.9042	0.9067	0.9816
			0.9183	0.9058	0.9016	0.9089	0.9135	0.9403	0.9144	0.9313	0.9443	0.9122	0.9248	0.9072	0.9125	0.9268	0.9062	0.9185	0.9065	0.94	0.9127	0.9363	0.9423	0.9208	0.9069	0.9371					H	0.8793	0.8796	0.9078	0.9046	0.9024	0.9234	0.8118	0.9333	0.8854	0.8929	0.8783	0.9185	0.8985	0.9164	0.8845	0.8952	0.8755	0.9022
			0.913	0.9095	0.9056	0.9037	0.9255	0.9175	0.9032	0.9179	0.9317	0.9307	0.8945	0.9028	0.8893	0.913	0.9128	0.9119	0.9228	0.9102	0.9066	0.9122	0.9031	0.8963	0.8972	0.8848					I	0.8866	0.9108	0.8727	0.8957	0.8867	0.9067	0.8818	0.8989	0.8877	0.9343	0.9144	0.8939	0.877	0.9041	0.8828	0.911	0.8745	0.9045
			0.9258	0.9203	0.9285	0.9178	0.9119	0.9182	0.9	0.9119	0.9103	0.9175	0.9001	0.9385	0.9119	0.9189	0.9045	0.934	0.9136	0.9005	0.9166	0.9366	0.923	0.9058	0.8827	0.9051					J	0.8627	0.8869	0.8507	0.8834	0.9017	0.8947	0.9023	0.894	0.8946	0.9061	0.8604	0.9201	0.8818	0.8878	0.8475	0.8958	0.8806	0.8158
			0.9077	0.9104	0.9054	0.8699	0.8944	0.8875	0.9091	0.8979	0.926	0.9286	0.9075	0.9036	0.9132	0.8843	0.9063	0.8862	0.8997	0.9006	0.9336	0.8996	0.9149	0.8973	0.8957	0.9129					K	0.8674	0.8778	0.8453	0.8811	0.8595	0.8991	0.8776	0.8989	0.8732	0.8553	0.8591	0.8981	0.8851	0.8943	0.8587	0.9279	0.8654	0.8895
			0.9131	0.9362	0.9006	0.891	0.8993	0.9308	0.9302	0.9183	0.9206	0.9173	0.9056	0.9042	0.8861	0.9414	0.9128	0.9316	0.8985	0.9233	0.8924	0.9263	0.9081	0.9308	0.8886	0.882					L	0.8658	0.8889	0.8769	0.8917	0.8687	0.9172	0.8902	0.8958	0.9318	0.8852	0.8628	0.8959	0.8939	0.8899	0.8791	0.9125	0.8955	0.886
			0.9239	0.8879	0.9074	0.905	0.9029	0.8889	0.9013	0.8911	0.9057	0.8977	0.9001	0.8903	0.8838	0.8989	0.8999	0.8647	0.9001	0.9182	0.8901	0.8819	0.8956	0.8708	0.887	0.8859					M	0.8694	0.8805	0.8624	0.8907	0.8676	0.8805	0.8665	0.8855	0.8944	0.8429	0.8707	0.8957	0.8814	0.8933	0.8826	0.8725	0.8637	0.8453
			0.9437	0.9216	0.9254	0.8904	0.9035	0.9451	0.9001	0.9217	0.9163	0.9165	0.9136	0.9187	0.9067	0.8923	0.9025	0.9008	0.9043	0.9255	0.8921	0.9089	0.8913	0.9005	0.8838	0.9024					N	0.8731	0.8697	0.8758	0.8856	0.8432	0.8766	0.8595	0.8908	0.8736	0.8562	0.8556	0.8954	0.8758	0.8791	0.8797	0.8577	0.8855	0.8729
			0.9208	0.9148	0.9121	0.8889	0.9181	0.9009	0.8909	0.9248	0.9016	0.9067	0.8899	0.8872	0.9031	0.8756	0.8943	0.8832	0.8792	0.8884	0.9062	0.8945	0.8989	0.8614	0.905	0.8729					O	0.9226	0.8694	0.9328	0.8838	0.9163	0.8589	0.9089	0.8859	0.9378	0.884	0.9082	0.8775	0.8855	0.8524	0.8823	0.8709	0.8993	0.8686
			0.8984	0.9085	0.9132	0.8932	0.8768	0.8682	0.8972	0.8924	0.9	0.8815	0.873	0.8607	0.9169	0.9115	0.8779	0.9025	0.887	0.8874	0.8802	0.8914	0.8865	0.8744	0.8383	0.8724					P	0.8501	0.8621	0.8389	0.8539	0.862	0.8513	0.8581	0.8699	0.8554	0.8699	0.8515	0.8607	0.8576	0.8806	0.7659	0.9231	0.855	0.8686
	Plate:	Plate#58																												Plate:	Plate#58
			1	2	3	4	5	6	7	8	9	10	11	12	13	14	15	16	17	18	19	20	21	22	23	24						1	2	3	4	5	6	7	8	9	10	11	12	13	14	15	16	17	18
		A	0.894	0.9065	0.8813	0.8912	0.8808	0.8789	0.8771	0.8893	0.822	0.9192	0.9097	0.9019	0.8738	0.8565	0.8754	0.8596	0.8858	0.9017	0.8873	0.8984	0.8932	0.8807	0.8755	0.878		0.901393			A	0.8385	0.8701	0.871	0.8632	0.8486	0.8667	0.843	0.8403	0.8369	0.8742	0.8722	0.8507	0.8776	0.847	0.8645	0.8582	0.8578	0.8673
		B	0.9341	0.8952	0.9106	0.913	0.9115	0.9113	0.8981	0.9008	0.9286	0.8783	0.8815	0.9275	0.9158	0.8873	0.914	0.9162	0.8958	0.8998	0.9027	0.9062	0.9004	0.9076	0.9051	0.8668					B	0.8424	0.8604	0.8484	0.868	0.2713	0.8643	0.8502	0.8662	0.8674	0.857	0.8294	0.8722	0.8609	0.8268	0.8695	0.8575	0.8693	0.8528
		C	0.9062	0.9381	0.8925	0.9106	0.9041	0.8692	0.9049	0.9239	0.905	0.9266	0.8933	0.9381	0.9209	0.9053	0.8776	0.9032	0.9059	0.903	0.9062	0.9014	0.9064	0.9443	0.9063	0.8901					C	0.8835	0.8728	0.8649	0.8775	0.8511	0.814	0.8586	0.8587	0.8936	0.8669	0.8835	0.8686	0.8509	0.8903	0.8539	0.8913	0.8644	0.8748
		D	0.92	0.9086	0.8966	0.9099	0.9054	0.8991	0.8976	0.9087	0.9116	0.9411	0.8882	0.9037	0.9086	0.8138	0.8706	0.9017	0.9201	0.9252	0.9029	0.9143	0.921	0.8929	0.8888	0.8777					D	0.8625	0.8895	0.8952	0.8468	0.8321	0.8722	0.8772	0.8704	0.8796	0.8707	0.8766	0.8561	0.8804	0.7662	0.8758	0.8438	0.8934	0.8516
		E	0.8872	0.9183	0.8964	0.9012	0.8972	0.8669	0.9169	0.9186	0.9362	0.9082	0.9004	0.9034	0.8963	0.9214	0.8643	0.8963	0.904	0.9315	0.9095	0.9308	0.9234	0.887	0.8928	0.9292					E	0.8472	0.8649	0.8547	0.8692	0.8525	0.8455	0.8386	0.8869	0.8469	0.8611	0.8427	0.8557	0.8393	0.8227	0.8952	0.842	0.8421	0.8098
		F	0.9194	0.9203	0.8867	0.9346	0.8871	0.8983	0.9637	0.9141	0.9193	0.9192	0.9161	0.9346	0.9272	0.9508	0.8618	0.8894	0.8991	0.9093	0.9109	0.9212	0.8882	0.9184	0.8956	0.8834					F	0.8506	0.8875	0.901	0.8955	0.8894	0.8785	0.9094	0.8856	0.9082	0.8638	0.8998	0.8918	0.8816	0.9009	0.8454	0.864	0.8702	0.8879
		G	0.9046	0.9023	0.8856	0.904	0.8897	0.9142	0.9098	0.9371	0.9101	0.9218	0.8995	0.9169	0.8914	0.9272	0.8215	0.8878	0.9246	0.9168	0.9103	0.9709	0.909	0.8883	0.9039	0.8903					G	0.8671	0.8836	0.8779	0.871	0.8597	0.8842	0.8593	0.9179	0.8789	0.9028	0.8762	0.8871	0.8649	0.9122	0.8292	0.8523	0.8736	0.8865
		H	0.9262	0.904	0.9154	0.9187	0.8847	0.9517	0.8944	0.9368	0.9425	0.9486	0.914	0.9202	0.9092	0.8971	0.8693	0.9096	0.9077	0.9178	0.9129	0.9311	0.9264	0.9083	0.91	0.8971					H	0.8722	0.8816	0.8856	0.886	0.8753	0.87	0.8719	0.8909	0.8977	0.8815	0.8934	0.8887	0.8652	0.8694	0.8337	0.894	0.8633	0.8714
		I	0.8942	0.9009	0.9169	0.9361	0.8791	0.8732	0.9365	0.8877	0.9441	0.9317	0.9088	0.928	0.8752	0.9185	0.7958	0.9196	0.9143	0.9185	0.9212	0.915	0.8989	0.8644	0.8996	0.8786					I	0.8643	0.8874	0.8659	0.1207	0.8732	0.8475	0.8701	0.8504	0.8932	0.858	0.8596	0.8454	0.8495	0.875	0.8028	0.9073	0.8531	0.8774
		J	0.9007	0.9171	0.8897	0.9083	0.9374	0.8957	0.9185	0.9091	0.9161	0.9362	0.9363	0.9242	0.9119	0.9302	0.8973	0.9221	0.9319	0.8803	0.9371	0.9102	0.9198	0.9185	0.8985	0.9314					J	0.8617	0.882	0.8877	0.8657	0.8755	0.8805	0.8533	0.8933	0.8789	0.8783	0.8662	0.88	0.8847	0.861	0.8689	0.8705	0.8767	0.8385
		K	0.9236	0.8994	0.9124	0.9093	0.9086	0.9263	0.8915	0.9056	0.9091	0.9138	0.9083	0.9308	0.8884	0.8738	0.8998	0.9168	0.9194	0.9183	0.9176	0.8924	0.9037	0.8824	0.9056	0.877					K	0.8505	0.8931	0.8542	0.851	0.854	0.8735	0.837	0.8822	0.8606	0.8631	0.8572	0.8731	0.8311	0.862	0.8671	0.8593	0.8524	0.8759
		L	0.9246	0.8994	0.8884	0.885	0.9025	0.934	0.9213	0.899	0.9625	0.9124	0.9097	0.8955	0.9014	0.8393	0.903	0.9326	0.9075	0.9219	0.9237	0.8843	0.9138	0.9251	0.899	0.8981					L	0.8421	0.8807	0.884	0.8991	0.861	0.8819	0.8166	0.8686	0.8726	0.9022	0.8479	0.875	0.8358	0.778	0.8502	0.8381	0.8402	0.8893
		M	0.9162	0.9207	0.8524	0.9044	0.8808	0.9305	0.8842	0.9139	0.8914	0.899	0.8946	0.9264	0.8478	0.8597	0.7669	0.9176	0.9098	0.913	0.9223	0.8931	0.9076	0.8864	0.8828	0.885					M	0.8533	0.877	0.8499	0.8838	0.8322	0.8673	0.8342	0.9014	0.8453	0.9197	0.8504	0.8919	0.8427	0.8814	0.7741	0.8473	0.859	0.9045
		N	0.8972	0.9059	0.8948	0.9135	0.8853	0.9002	0.9137	0.8947	0.9039	0.9117	0.9272	0.9555	0.889	0.9233	0.8685	0.8976	0.9099	0.8888	0.902	0.9263	0.9066	0.8862	0.8757	0.9081					N	0.8667	0.8668	0.8939	0.8747	0.8703	0.8779	0.8035	0.8711	0.8734	0.8765	0.8665	0.868	0.8586	0.8772	0.8496	0.8822	0.8641	0.8914
		O	0.8798	0.9159	0.9599	0.901	0.8857	0.8935	0.8469	0.8908	0.8819	0.9135	0.8704	0.8952	0.8891	0.8778	0.8609	0.9023	0.9055	0.8871	0.8983	0.8937	0.8794	0.9069	0.8952	0.8312					O	0.8477	0.845	0.8493	0.8677	0.8474	0.8659	0.8286	0.8549	0.8573	0.8696	0.8449	0.859	0.8351	0.8747	0.8312	0.8708	0.8406	0.8634
		P	0.8879	0.9003	0.8883	0.8717	0.9121	0.8524	0.8848	0.8924	0.8818	0.881	0.8917	0.9057	0.8857	0.8709	0.8686	0.8653	0.9006	0.8742	0.8826	0.851	0.8754	0.904	0.8721	0.8469					P	0.839	0.8564	0.839	0.8596	0.8424	0.851	0.8279	0.8522	0.8388	0.8481	0.8189	0.843	0.8285	0.8359	0.7847	0.8587	0.8324	0.8261
	Plate:	Plate#59																												Plate:	Plate#59
			1	2	3	4	5	6	7	8	9	10	11	12	13	14	15	16	17	18	19	20	21	22	23	24						1	2	3	4	5	6	7	8	9	10	11	12	13	14	15	16	17	18
		A	0.9057	0.898	0.8845	0.9145	0.8948	0.8631	0.8748	0.8914	0.8903	0.9058	0.8881	0.9113	0.9135	0.8921	0.8939	0.9013	0.8975	0.9053	0.8953	0.9098	0.9068	0.9253	0.8736	0.8613		0.910454				0.8326	0.8666	0.8416	0.8442	0.8277	0.8338	0.8438	0.8075	0.8529	0.8715	0.863	0.8179	0.8956	0.8466	0.8921	0.8414	0.8881	0.8559
		B	0.9252	0.9011	0.9056	0.9052	0.8743	0.9085	0.8945	0.8682	0.9029	0.9271	0.8812	0.8865	0.9022	0.8974	0.8939	0.9324	0.9011	0.9061	0.8943	0.9295	0.9214	0.9265	0.8791	0.8834						0.8424	0.8721	0.8515	0.849	0.8894	0.8729	0.8642	0.8249	0.8478	0.8678	0.8293	0.8311	0.8529	0.8439	0.8697	0.8324	0.8719	0.8565
		C	0.917	0.92	0.9065	0.9209	0.9367	0.8929	0.9128	0.9132	0.9207	0.9499	0.893	0.924	0.903	0.9078	0.9089	0.9147	0.9067	0.8978	0.8969	0.9336	0.908	0.9099	0.8898	0.8805						0.8496	0.877	0.8557	0.893	0.8649	0.8631	0.8559	0.8724	0.8774	0.8686	0.8618	0.8628	0.8716	0.8719	0.8879	0.8569	0.8705	0.88
		D	0.929	0.9177	0.9018	0.9114	0.946	0.9446	0.9046	0.9183	0.8994	0.9077	0.9071	0.0794	0.9115	0.9362	0.9246	0.9083	0.9429	0.9219	0.9295	0.9366	0.9089	0.8987	0.9172	0.8949						0.8519	0.8502	0.8603	0.8451	0.8429	0.8529	0.8604	0.8624	0.8527	0.8679	0.856	0.0756	0.8267	0.8795	0.8503	0.8869	0.863	0.8806
		E	0.9177	0.932	0.8985	0.9005	0.9033	0.8867	0.8953	0.9054	0.8919	0.9265	0.924	0.9173	0.9225	0.947	0.9074	0.9196	0.9168	0.9303	0.8989	0.9412	0.9166	0.8923	0.911	0.8806						0.8664	0.8717	0.8707	0.8827	0.8711	0.8299	0.8822	0.8918	0.9192	0.9023	0.8766	0.8838	0.8716	0.8899	0.918	0.8687	0.8793	0.8755
		F	0.9343	0.9435	0.9119	0.9352	0.9038	0.9312	0.903	0.9417	0.9255	0.9579	0.9113	0.9362	0.8943	0.9233	0.8966	0.9142	0.9185	0.9132	0.9282	0.9351	0.8953	0.9458	0.9111	0.8885						0.8501	0.8791	0.8693	0.8858	0.8563	0.884	0.8783	0.8124	0.873	0.8914	0.8535	0.8884	0.8669	0.9019	0.8775	0.8904	0.8717	0.8866
		G	0.9225	0.9282	0.9266	0.97	0.9089	0.9294	0.9126	0.9106	0.9195	0.9271	0.9308	0.9524	0.9312	0.9414	0.9171	0.9372	0.9089	0.9336	0.9153	0.924	0.8984	0.9143	0.9283	0.9084						0.8615	0.8713	0.8578	0.8761	0.8696	0.8809	0.8712	0.8746	0.8829	0.8844	0.8958	0.8542	0.9053	0.8065	0.8607	0.894	0.8841	0.8794
		H	0.9829	0.9035	0.9056	0.9305	0.8974	0.9131	0.9139	0.9346	0.9271	0.9517	0.9094	0.9323	0.9209	0.9286	0.9018	0.9182	0.9325	0.9432	0.9424	0.9333	0.9288	0.9645	0.8856	0.9254						0.8578	0.8781	0.8534	0.8987	0.8507	0.8838	0.8817	0.8823	0.8842	0.8788	0.8801	0.8792	0.8459	0.888	0.8486	0.8682	0.874	0.8747
		I	0.9265	0.954	0.9249	0.9354	0.886	0.9043	0.9142	0.9203	0.9266	0.9631	0.9151	0.9302	0.9091	0.9417	0.9162	0.9141	0.937	0.9422	0.9063	0.9311	0.8967	0.9016	0.9272	0.9072						0.841	0.8146	0.8532	0.8445	0.8679	0.8626	0.8654	0.8834	0.8582	0.893	0.8613	0.8909	0.7653	0.9065	0.8634	0.8818	0.8546	0.9182
		J	0.8965	0.9254	0.8987	0.923	0.9037	0.9227	0.9256	0.9254	0.9232	0.9755	0.9193	0.9319	0.9095	0.9406	0.9267	0.9278	0.9239	0.9391	0.9105	0.9436	0.904	0.9011	0.8966	0.9498						0.8948	0.8817	0.8559	0.8893	0.8493	0.8953	0.8367	0.8928	0.8584	0.8925	0.8439	0.8804	0.8558	0.8989	0.8801	0.8696	0.8655	0.8943
		K	0.8939	0.914	0.8808	0.9262	0.9318	0.903	0.8848	0.9435	0.9374	0.9303	0.8991	0.0809	0.9165	0.8993	0.9044	0.919	0.9255	0.9188	0.9142	0.9427	0.9194	0.9205	0.9232	0.8974						0.8443	0.8714	0.8087	0.8383	0.8292	0.884	0.8326	0.8849	0.8492	0.8934	0.845	0.0742	0.8312	0.8703	0.8808	0.8576	0.8512	0.8639
		L	0.923	0.9223	0.9373	0.9261	0.8957	0.9425	0.9105	0.9786	0.9139	0.9244	0.9414	0.9379	0.9377	0.9294	0.9133	0.9676	0.9107	0.953	0.9044	0.933	0.9222	0.9008	0.8961	0.9245						0.8221	0.8651	0.8324	0.8712	0.8216	0.8985	0.8127	0.8704	0.8431	0.8983	0.6084	0.8574	0.83	0.8777	0.8678	0.8558	0.8492	0.8741
		M	0.9262	0.9191	0.9206	0.9328	0.9078	0.9162	0.9306	0.9056	0.9068	0.908	0.9281	0.9495	0.9253	0.9148	0.9504	0.9505	0.9149	0.9335	0.9047	0.9262	1.0276	0.8926	0.9186	0.9018						0.8767	0.8553	0.8549	0.8704	0.852	0.8537	0.8456	0.8711	0.8681	0.8484	0.8512	0.8779	0.8454	0.8784	0.864	0.8437	0.8646	0.88
		N	0.9014	0.9357	0.8922	0.9048	0.8886	0.9147	0.9138	0.9188	0.9033	0.9387	0.9731	0.9137	0.9353	0.9038	0.9208	0.918	0.9245	0.9141	0.9236	0.9211	0.9641	0.8946	0.9201	0.8872						0.8905	0.8524	0.8644	0.8708	0.8482	0.8909	0.8769	0.8815	0.9109	0.8597	0.8577	0.8366	0.8512	0.8788	0.8549	0.8502	0.854	0.8854
		O	0.9353	0.9135	0.895	0.901	0.9268	0.9122	0.8764	0.9223	0.9257	0.9241	0.9116	0.9328	0.9047	0.909	0.9054	0.8972	0.9866	0.9295	0.8959	0.9013	0.8651	0.9146	0.8921	0.8788						0.8668	0.8769	0.8635	0.8554	0.7684	0.8505	0.8594	0.8594	0.8842	0.8781	0.8681	0.8593	0.8664	0.8426	0.8628	0.8562	0.851	0.862
		P	0.9111	0.9139	0.8934	0.9099	0.903	0.9253	0.9219	0.879	0.8961	0.8935	0.903	0.8905	0.916	0.893	0.8858	0.8978	0.8959	0.8958	0.8913	0.8931	0.9163	0.8955	0.8778	0.8784						0.8374	0.8533	0.8371	0.8563	0.8229	0.8531	0.8435	0.8525	0.7836	0.8462	0.801	0.8529	0.8401	0.8837	0.8248	0.8522	0.8502	0.8511
	Plate:	Plate#60																												Plate:	Plate#60
			1	2	3	4	5	6	7	8	9	10	11	12	13	14	15	16	17	18	19	20	21	22	23	24						1	2	3	4	5	6	7	8	9	10	11	12	13	14	15	16	17	18
		A	0.9079	0.9158	0.8882	0.89	0.8957	0.8887	0.8875	0.8952	0.8926	0.9108	0.9087	0.8882	0.8713	0.8836	0.8852	0.8971	0.8971	0.8904	0.8936	0.9332	0.8793	0.8874	0.8576	0.8861		0.899529			A	0.8378	0.854	0.8338	0.874	0.8149	0.8606	0.8382	0.8266	0.813	0.8591	0.8451	0.8409	0.8488	0.8456	0.8487	0.8456	0.8489	0.8632
		B	0.9331	0.9135	0.9122	0.9285	0.8963	0.8753	0.8802	0.9047	0.8955	0.8997	0.8827	0.9232	0.8857	0.8945	0.9103	0.8936	0.9003	0.8987	0.8936	0.9129	0.9171	0.9041	0.881	0.8672					B	0.8153	0.8691	0.8091	0.8861	0.8259	0.8616	0.838	0.8802	0.8255	0.8694	0.8133	0.88	0.8285	0.865	0.8311	0.8853	0.8716	0.8805
		C	0.9248	0.9199	0.8961	0.8987	0.8909	0.9283	0.91	0.8928	0.901	0.9228	0.8918	0.9073	0.9076	0.9043	0.9088	0.886	0.9235	0.929	0.9053	0.9404	0.9138	0.9357	0.8849	0.8623					C	0.8635	0.8827	0.8718	0.8648	0.8779	0.8443	0.858	0.8567	0.9213	0.8587	0.8763	0.8642	0.8635	0.8613	0.861	0.8577	0.8804	0.8728
		D	0.9449	0.9406	0.9505	0.8981	0.8936	0.943	0.9002	0.9269	0.912	0.9249	0.8937	0.9257	0.9301	0.9024	0.9161	0.8915	0.9083	0.8989	0.9206	0.9183	0.8876	0.8986	0.8812	0.8809					D	0.8615	0.877	0.8799	0.8547	0.8649	0.7933	0.8668	0.8831	0.8955	0.8684	0.8682	0.5322	0.8443	0.8696	0.8584	0.8705	0.8831	0.8668
		E	0.8907	0.9403	0.9111	0.9091	0.8903	0.8898	0.9144	0.921	0.8989	0.907	0.8957	0.9045	0.917	0.9176	0.8982	0.8979	0.9074	0.9348	0.8991	0.92	0.9318	0.9018	0.8818	0.8747					E	0.8517	0.854	0.8785	0.8716	0.8647	0.8839	0.8551	0.8887	0.8746	0.8979	0.8694	0.8895	0.8754	0.8658	0.8847	0.8589	0.8798	0.8674
		F	0.9253	0.9073	0.8819	0.8798	0.8756	0.9086	0.8945	0.915	0.9181	0.9178	0.8966	0.9275	0.9264	0.9124	0.8969	0.9181	0.9	0.8928	0.9056	0.9259	0.9243	0.9221	0.9211	0.8889					F	0.8397	0.8715	0.8824	0.8728	0.8673	0.8637	0.8799	0.8814	0.8743	0.8664	0.8716	0.6655	0.8917	0.8671	0.865	0.8562	0.86	0.8623
		G	0.9002	0.9233	0.8996	0.9282	0.9014	0.9326	0.8986	0.9089	0.9208	0.9161	0.9358	0.9466	0.8642	0.9154	0.9392	0.9039	0.9193	0.9262	0.9082	0.9303	0.871	0.909	0.8753	0.8758					G	0.8662	0.8682	0.8594	0.8561	0.8542	0.8555	0.885	0.8707	0.8965	0.8846	0.8718	0.8378	0.8666	0.8732	0.882	0.875	0.8695	0.8762
		H	0.9229	0.9299	0.9	0.9227	0.904	0.907	0.8818	0.9202	0.9164	0.9235	0.91	0.9237	0.9128	0.9142	0.9235	0.9325	0.9022	0.9041	0.9084	0.9314	0.9037	0.9185	0.8989	0.9117					H	0.8443	0.8552	0.8497	0.8818	0.8609	0.8693	0.8617	0.9109	0.8941	0.8813	0.8582	0.8842	0.8569	0.8291	0.8557	0.879	0.8599	0.8819
		I	0.8764	0.9137	0.902	0.92	0.8956	0.9359	0.8988	0.9335	0.9281	0.9122	0.8826	0.9244	0.8955	0.9515	0.8601	0.9223	0.9098	0.93	0.9169	0.9133	0.9256	0.9207	0.8638	0.8869					I	0.8389	0.8789	0.8471	0.8577	0.8505	0.4341	0.8324	0.9059	0.878	0.8756	0.8659	0.8856	0.8305	0.14	0.8641	0.8802	0.8578	0.8839
		J	0.8944	0.9221	0.8834	0.9036	0.8962	0.9106	0.9096	0.9103	0.9197	0.9342	0.8918	0.936	0.9025	0.932	0.9278	0.9239	0.9091	0.9178	0.8974	0.9029	0.9105	0.8831	0.8846	0.9126					J	0.8402	0.8645	0.8737	0.8527	0.8887	0.5933	0.8592	0.8744	0.8884	0.8697	0.875	0.8827	0.8769	0.8642	0.8686	0.8806	0.8753	0.874
		K	0.8953	0.8932	0.8713	0.9107	0.8934	0.9226	0.8952	0.9096	0.9014	0.9066	0.9173	0.917	0.8966	0.8956	0.9041	0.9482	0.9095	0.9171	0.9112	0.9254	0.9148	0.9021	0.8763	0.9228					K	0.8458	0.8547	0.8408	0.8405	0.8322	0.8551	0.8439	0.8497	0.8392	0.869	0.8305	0.8527	0.8492	0.8587	0.8467	0.857	0.8323	0.8619
		L	0.9136	0.9273	0.902	0.9057	0.8979	0.9011	0.894	0.9312	0.905	0.9154	0.891	0.9003	0.9143	0.9112	0.9037	0.9238	0.8964	0.9125	0.9138	0.896	0.8812	0.899	0.8945	0.8873					L	0.8433	0.8826	0.8273	0.8672	0.8517	0.8759	0.8548	0.8629	0.8832	0.8729	0.8528	0.8834	0.8435	0.8628	0.8589	0.8673	0.8647	0.8639
		M	0.9217	0.9115	0.8988	0.9916	0.9213	0.9155	0.9104	0.922	0.9208	0.9443	0.9189	0.9053	0.9004	0.9151	0.8928	0.9213	0.9069	0.9268	0.896	0.9092	0.9134	0.9085	0.8795	0.8816					M	0.8641	0.865	0.8696	0.8655	0.8718	0.8561	0.8597	0.8535	0.874	0.881	0.8526	0.8497	0.8577	0.8591	0.8375	0.8422	0.8677	0.8655
		N	0.9062	0.9031	0.8875	0.9242	0.8914	0.8941	0.9105	0.9211	0.8826	0.8978	0.9088	0.9291	0.9068	0.9128	0.8961	0.9068	0.8955	0.8929	0.9013	0.9101	0.8928	0.9011	0.8694	0.8906					N	0.8518	0.8526	0.8488	0.8537	0.8613	0.8517	0.86	0.8779	0.8719	0.8542	0.866	0.8528	0.8588	0.8468	0.8572	0.8545	0.8562	0.8538
		O	0.8968	0.9015	0.886	0.9053	0.9143	0.8885	0.8744	0.9229	0.9002	0.8789	0.9081	0.8794	0.8862	0.8943	0.8786	0.8593	0.894	0.8966	0.8852	0.8809	0.907	0.8839	0.8751	0.868					O	0.8493	0.8513	0.8502	0.8596	0.8475	0.8397	0.8234	0.8453	0.8668	0.8725	0.8414	0.8336	0.8577	0.8618	0.865	0.848	0.8522	0.8628
		P	0.914	0.904	0.8987	0.9013	0.8751	0.8855	0.9174	0.8973	0.8869	0.8921	0.8749	0.8962	0.8598	0.9005	0.8677	0.8751	0.8767	0.877	0.8833	0.8838	0.8693	0.9004	0.8647	0.8289					P	0.8306	0.8445	0.8382	0.8468	0.8167	0.8287	0.8192	0.8482	0.8256	0.8463	0.8378	0.8408	0.8191	0.8432	0.8173	0.8427	0.8452	0.8271
	Plate:	Plate#61																												Plate:	Plate#61
			1	2	3	4	5	6	7	8	9	10	11	12	13	14	15	16	17	18	19	20	21	22	23	24						1	2	3	4	5	6	7	8	9	10	11	12	13	14	15	16	17	18
		A	0.8601	0.9285	0.7691	0.9721	0.7626	0.9492	0.728	0.9219	0.8927	0.8873	0.8291	0.9091	0.8952	0.8847	0.8807	0.8907	0.8665	0.8782	0.8615	0.8704	0.8228	0.9414	0.8039	0.9447		0.912196			A	0.8218	0.8372	0.8345	0.8395	0.8288	0.8353	0.8725	0.868	0.8226	0.8353	0.8606	0.8294	0.844	0.8233	0.8399	0.8362	0.8503	0.8268
		B	0.9139	0.8884	0.9112	0.8681	0.9147	0.9139	0.8985	0.9021	0.904	0.8818	0.8845	0.8951	0.895	0.8884	0.8909	0.8774	0.9453	0.865	0.8826	0.9017	0.8896	0.8965	0.8743	0.8707					B	0.8402	0.8441	0.8634	0.8473	0.8384	0.8648	0.8483	0.8789	0.8553	0.8467	0.8688	0.851	0.8452	0.8005	0.8416	0.8581	0.8448	0.8714
		C	0.88	0.9232	0.8922	0.9303	0.8305	0.9255	0.7172	0.9532	0.8535	0.9528	0.7141	0.9902	0.8253	0.9568	0.8254	0.9457	0.8474	0.9796	0.7782	0.9718	0.8273	0.9611	0.814	0.97					C	0.8535	0.8708	0.8545	0.8757	0.85	0.8786	0.8549	0.8657	0.8689	0.882	0.853	0.8764	0.8564	0.879	0.8328	0.874	0.8491	0.8683
		D	0.8993	0.8833	0.8928	0.9293	0.8848	0.944	0.8901	0.9262	0.8992	0.9116	0.9038	0.8769	0.8755	0.8986	0.9166	0.8743	0.92	0.9022	0.8906	0.8721	0.916	0.8936	0.8913	0.9017					D	0.8634	0.9112	0.8662	0.8783	0.8635	0.885	0.8601	0.8634	0.8746	0.8726	0.8669	0.8692	0.8658	0.8708	0.8651	0.8532	0.8759	0.8669
		E	0.86	0.9358	0.7919	0.9897	0.7123	0.9874	0.7808	0.9526	0.8113	0.9573	0.795	0.9701	0.8214	0.9683	0.7565	0.9844	0.7912	0.9674	0.7572	0.974	0.7631	0.9797	0.7693	0.9752					E	0.866	0.8883	0.8578	0.8677	0.8682	0.8685	0.8913	0.8743	0.8735	0.8899	0.8985	0.8914	0.8909	0.8785	0.8721	0.8701	0.8707	0.8656
		F	0.9027	0.88	0.8958	0.9206	0.8663	0.9082	0.8994	0.9378	0.8953	0.9233	0.898	0.9012	0.8969	0.9096	0.8679	0.8763	0.8959	0.9231	0.8962	0.8867	0.8842	0.8939	0.8944	0.8839					F	0.8675	0.9016	0.8713	0.4254	0.8708	0.8712	0.8749	0.885	0.8782	0.8524	0.8874	0.8832	0.8764	0.8887	0.8674	0.8719	0.8691	0.8719
		G	0.8994	0.8884	0.7049	0.9549	0.7846	0.9196	0.8004	0.9257	0.7128	1.046	0.6752	1.017	0.8776	0.9274	0.8111	0.987	0.7976	0.9974	0.7763	0.9837	0.6915	1.017	0.8207	0.9559					G	0.8366	0.8992	0.8777	0.8802	0.8697	0.8137	0.8485	0.9135	0.8966	0.9077	0.8326	0.8938	0.8866	0.8899	0.8878	0.8537	0.8935	0.8903
		H	0.9104	0.879	0.8963	0.9286	0.8873	0.8902	0.9267	0.882	0.9119	0.9459	0.9097	0.8737	0.9087	0.8135	0.895	0.8836	0.8981	0.8671	0.9017	0.9204	0.8991	0.8832	0.8904	0.9041					H	0.8848	0.8399	0.8464	0.8633	0.8484	0.8588	0.8506	0.8597	0.8691	0.8743	0.8537	0.8844	0.8681	0.8738	0.8649	0.8667	0.829	0.8745
		I	0.8971	0.9426	0.7424	0.9826	0.744	0.9498	0.7007	0.9447	0.7778	0.9855	0.7501	0.9908	0.8756	0.921	0.7461	0.9992	0.8308	0.9582	0.6925	1.0096	0.7668	0.981	0.7424	1.0049					I	0.8508	0.8936	0.8703	0.8613	0.8845	0.8741	0.8475	0.902	0.9069	0.9001	0.8609	0.9057	0.858	0.8837	0.8421	0.8872	0.8902	0.8775
		J	0.8778	0.9038	0.8859	0.8934	0.9225	0.9001	0.9048	0.8819	0.8959	0.8883	0.8954	0.7373	0.8843	0.9347	0.8895	0.9873	0.9038	0.8548	0.9003	0.9335	0.8977	0.8748	0.8745	0.917					J	0.8284	1.0333	0.8466	1.0633	0.8437	1.0403	0.8502	1.0275	0.8657	1.0494	0.838	1.0687	0.8517	1.053	0.8609	1.0618	0.873	1.0537
		K	0.8671	0.9289	0.7378	0.9234	0.7247	0.9449	0.7364	0.9987	0.7494	0.9707	0.7379	0.9887	0.7412	0.9957	0.7799	1.005	0.7779	0.9982	0.8218	0.9605	0.7439	0.9902	0.8211	0.9781					K	0.8693	0.8745	0.8655	0.8864	0.885	0.898	0.8908	0.8891	0.8909	0.9233	0.8694	0.8942	0.898	0.856	0.9144	0.9059	0.8992	0.9132
		L	0.8861	0.8801	0.8792	0.9431	0.8798	0.9008	0.8072	0.8737	0.8944	0.8927	0.8795	0.8762	0.8678	0.8843	0.8956	0.8933	0.8854	0.8934	0.8621	0.859	0.8794	0.901	0.8772	0.8813					L	0.8476	0.8759	0.8761	0.8717	0.8703	0.8756	0.7808	0.9092	0.8874	0.9054	0.856	0.8717	0.8789	0.8801	0.8703	0.8699	0.8653	0.8785
		M	0.9027	0.9052	0.7692	0.9835	0.7236	0.9497	0.8368	0.9512	0.8058	0.9748	0.7262	0.9486	0.7435	0.9884	0.7489	0.9742	0.7446	0.9601	0.773	0.9803	0.7429	1.0088	0.6931	1.0144					M	0.8393	0.8613	0.8583	0.8767	0.878	0.8563	0.8746	0.8806	0.8652	0.8725	0.8903	0.879	0.8749	0.8589	0.8623	0.8519	0.8844	0.8554
		N	0.9037	0.8875	0.8787	0.8627	0.8666	0.8975	0.8805	0.9016	0.8723	0.8804	0.8796	0.8881	0.8873	0.9128	0.8786	0.8726	0.8782	0.8851	0.8638	0.8994	0.8929	0.8813	0.8891	0.8793					N	0.8316	0.8642	0.842	0.8662	0.8295	0.8593	0.8338	0.8774	0.8795	0.8859	0.8419	0.8843	0.8358	0.9359	0.7927	0.9439	0.8277	0.8928
		O	0.8945	0.9023	0.8495	0.8853	0.8413	0.9061	0.8691	0.8951	0.7416	0.9983	0.7643	0.9772	0.7804	0.9817	0.8243	0.9574	0.7542	0.9555	0.7883	0.9634	0.7585	0.9576	0.7245	0.9626					O	0.8113	0.855	0.8499	0.8708	0.8563	0.8568	0.8309	0.867	0.8514	0.8639	0.8461	0.872	0.8793	0.8456	0.859	0.8271	0.8693	0.8201
		P	0.8664	0.8858	0.8945	0.8608	0.8264	0.8526	0.8715	0.8676	0.8901	0.8571	0.8429	0.8589	0.8767	0.8741	0.8631	0.8671	0.8675	0.8399	0.8644	0.8574	0.8701	0.8823	0.8562	0.8371					P	0.8237	0.8248	0.7816	0.8659	0.8247	0.8593	0.8281	0.861	0.8354	0.8522	0.8243	0.856	0.8396	0.8429	0.8331	0.836	0.8747	0.8493
	Plate:	Plate#62																												Plate:	Plate#62
			1	2	3	4	5	6	7	8	9	10	11	12	13	14	15	16	17	18	19	20	21	22	23	24						1	2	3	4	5	6	7	8	9	10	11	12	13	14	15	16	17	18
			0.8877	0.8943	0.8767	0.9093	0.8798	0.8658	0.8946	0.9114	0.8992	0.8999	0.9035	0.8976	0.851	0.8836	0.945	0.8792	0.9168	0.8889	0.8684	0.8955	0.8793	0.8819	0.8847	0.8543		0.899171				0.5987	0.7837	0.8421	0.8166	0.7937	0.8069	0.8333	0.8444	0.8135	0.8396	0.8473	0.842	0.8258	0.8374	0.868	0.847	0.8518	0.8366
			0.9034	0.9125	0.8915	0.8963	0.8762	0.9086	0.9054	0.9381	0.9445	0.9667	0.8926	0.9173	0.9012	0.9106	0.923	0.939	0.8935	0.9496	0.9238	0.895	0.9227	0.9083	0.8695	0.8555						0.8425	0.8193	0.8513	0.8741	0.8387	0.8716	0.8839	0.8874	0.9062	0.8715	0.8728	0.8659	0.911	0.8843	0.8832	0.8732	0.8694	0.8631
			0.9116	0.9268	0.9168	0.9202	0.9148	0.8797	0.9121	0.9236	0.9174	0.9107	0.9034	0.9302	0.9083	0.9317	0.9292	0.935	0.9399	0.9363	0.9516	0.9255	0.928	0.9407	0.9102	0.9108						0.8529	0.8635	0.8404	0.8718	0.8628	0.8753	0.8537	0.8881	0.8703	0.876	0.8467	0.876	0.8504	0.8706	0.8523	0.8612	0.8545	0.8705
			0.9129	0.9192	0.8909	0.8958	0.8978	0.946	0.8873	0.9704	0.9023	0.9845	0.8958	0.8934	0.917	0.9143	0.9111	0.9563	0.8921	0.9163	0.891	0.9146	0.8813	0.9147	0.8874	0.8787						0.8384	0.8625	0.852	0.8683	0.8419	0.9039	0.8339	0.8778	0.866	0.895	0.8656	0.8676	0.863	0.8788	0.8594	0.8588	0.8852	0.8871
			0.9203	0.9073	0.8675	0.8935	0.9093	0.8935	0.9205	0.937	0.8976	0.8948	0.9324	0.9293	0.9167	0.9534	0.9036	0.9371	0.887	0.934	0.9313	0.9216	0.9252	0.913	0.8975	0.8842						0.8049	0.8741	0.8161	0.8497	0.8498	0.8456	0.8542	0.8917	0.8475	0.8643	0.8463	0.8837	0.8718	0.8524	0.8745	0.8562	0.8757	0.8603
			0.9025	0.9437	0.8829	0.9375	0.8898	0.9403	0.9238	0.9018	0.9248	0.9238	0.9022	0.93	0.9515	0.9252	0.9331	0.9168	0.9171	0.9033	0.9127	0.9276	0.9238	0.9277	0.876	0.8746						0.8491	0.8666	0.8276	0.8846	0.7904	0.8747	0.8703	0.885	0.8539	0.8732	0.8805	0.8884	0.8607	0.8979	0.8491	0.8554	0.8661	0.8904
			0.8985	0.9152	0.8961	0.946	0.9144	0.9407	0.9212	0.9373	0.9174	0.9114	0.9284	0.9413	0.9684	0.9123	0.9094	0.8738	0.9428	0.9303	0.9325	0.9273	0.9025	0.9375	0.9039	0.8826						0.8395	0.8653	0.8438	0.861	0.846	0.8575	0.8602	0.8764	0.8765	0.8761	0.8747	0.8532	0.8621	0.8767	0.8528	0.8619	0.846	0.9058
			0.9169	0.9131	0.9114	0.9012	0.8768	0.9061	0.8943	0.919	0.8939	0.9417	0.9131	0.9597	0.9014	0.9834	0.9253	0.9384	0.903	0.9196	0.9166	0.9277	0.9008	0.9167	0.9299	0.9229						0.8567	0.826	0.8555	0.837	0.8504	0.8695	0.8479	0.9002	0.8539	0.8648	0.8617	0.8826	0.8509	0.9007	0.8419	0.8528	0.8538	0.8765
			0.9079	0.9159	0.9145	0.9655	0.917	0.8971	0.8857	0.9258	0.935	0.9466	0.9408	0.9285	0.9245	0.9384	0.9099	0.9397	1.0253	0.9491	0.9466	0.9728	0.9439	0.8874	0.9457	0.8863						0.8155	0.8669	0.879	0.8741	0.8666	0.8229	0.862	0.8606	0.8942	0.9075	0.8575	0.88	0.8545	0.9242	0.8471	0.8698	0.8538	0.8658
			0.9111	0.9813	0.8853	0.8974	0.9165	0.9274	0.9161	0.9358	0.9814	0.9091	0.9322	0.97	0.9132	0.9372	0.9253	0.9284	0.9067	0.9385	0.9079	0.9797	0.901	0.9041	0.8777	0.863						0.827	0.8333	0.8505	0.8401	0.8545	0.8502	0.8686	0.8774	0.8659	0.855	0.8453	0.8643	0.8826	0.8737	0.8732	0.8639	0.8653	0.8824
			0.8992	0.9061	0.8914	0.946	0.9098	0.9242	0.9276	0.9162	0.9053	0.9569	0.9102	0.9309	0.9168	0.9396	0.925	0.9551	0.9079	0.9419	0.9011	0.922	0.9564	0.9094	0.8957	0.9061						0.8367	0.8309	0.8653	0.8478	0.8803	0.8374	0.8596	0.8457	0.8821	0.8608	0.8613	0.8521	0.868	0.8351	0.8489	0.8884	0.877	0.8661
			0.9457	0.9218	0.9025	0.9094	0.8627	0.9174	0.9206	0.9247	0.9149	0.9166	0.9172	0.8975	0.9054	0.9335	0.902	0.9349	0.8859	0.9761	0.8985	0.9043	0.9098	0.8848	0.8995	0.8818						0.8423	0.8626	0.878	0.8527	0.8544	0.8663	0.8572	0.8661	0.8759	0.8651	0.8633	0.8662	0.8563	0.8559	0.8437	0.8659	0.8749	0.8599
			0.9506	0.9445	0.9267	0.9362	0.9161	0.9125	0.9319	0.9168	0.9489	0.9035	0.9094	0.9045	0.9372	0.9553	0.9272	0.9764	0.9124	0.9148	0.9668	0.9568	0.9856	0.9233	0.9245	0.9195						0.8519	0.8625	0.8597	0.8675	0.8341	0.8569	0.8458	0.8845	0.8441	0.8688	0.8472	0.8665	0.8558	0.8582	0.8592	0.8554	0.8446	0.8652
			0.9073	0.9118	0.8928	0.9806	0.9274	0.876	0.8907	0.9406	0.9314	0.9339	0.9371	0.9305	0.9151	0.9125	0.9035	0.975	0.8829	0.9552	0.9225	0.9139	0.8943	0.8789	0.9132	0.8809						0.8337	0.8559	0.8451	0.8665	0.8538	0.8431	0.8438	0.875	0.87	0.866	0.8608	0.8697	0.8468	0.8763	0.8379	0.8443	0.8452	0.8429
			0.8896	0.9046	0.8859	0.9208	0.8849	0.916	0.8904	0.9341	0.8931	0.9565	0.8992	0.9248	0.9059	0.9244	0.9125	0.9231	0.8947	0.9529	0.9226	0.9498	0.9106	0.9018	0.9155	0.8696						0.8145	0.8406	0.8237	0.862	0.8419	0.8506	0.8219	0.8655	0.8301	0.8781	0.8196	0.8592	0.8417	0.8371	0.866	0.819	0.8323	0.8345
			0.9067	0.9049	0.897	0.8801	0.9068	0.8773	0.8805	0.8935	0.8761	0.8815	0.8633	0.8997	0.8728	0.8877	0.8784	0.9552	0.8948	0.8617	0.8707	0.8856	0.8995	0.9098	0.8524	0.8262						0.8108	0.8144	0.8164	0.8243	0.817	0.83	0.8206	0.8359	0.8133	0.8502	0.8233	0.8471	0.8239	0.782	0.8093	0.7142	0.8468	0.8273
[truncated: 7 more columns]

## Sheet: Figure 1a (Analysis)
Screening Data (Analysis)	Compound #	No FLC [Raw OD600]	No FLC [Plate DMSO Control, Raw OD600]	No FLC [Percent Inhibition]	No FLC [Median]	No FLC [ABS(X-Median)]	No FLC [MAD]		Plus FLC [Raw OD600]	Plus FLC [Plate DMSO Control, Raw OD600]	Plus FLC [Percent Inhibition]	Plus FLC [Median]	Plus FLC [ABS(X-Median)]	Plus FLC [MAD]		No FLC # of Hits [20xMAD]
	1	0.9068	0.907311	0.0562888	-1.28693	1.34321	1.57118		0.8783	0.884854	0.740639	-1.37788	2.02756	1.80412		56
	2	0.8953	0.907311	1.32377		2.6107			0.8777	0.884854	0.808447		2.09537
	3	0.9102	0.907311	-0.318445		0.96848	No FLC [20xMAD]		0.8566	0.884854	3.19302		4.47995	Plus FLC [20xMAD]		Plus FLC # of Hits [20xMAD]
	4	0.9155	0.907311	-0.902589		0.384336	31.4237		0.8894	0.884854	-0.513806		0.773119	36.0824
	5	0.9224	0.907311	-1.66308		0.376153			0.8774	0.884854	0.842351		2.12928			151
	6	0.907	0.907311	0.0342456		1.32117	No FLC [20xMAD from Median]		0.8865	0.884854	-0.186068		1.10086	Plus FLC [20xMAD from Median]
	7	0.9132	0.907311	-0.649092		0.637833			0.8862	0.884854	-0.152164		1.13476
	8	0.9216	0.907311	-1.57491		0.28798	32.9949		0.886	0.884854	-0.129561		1.15736	37.8866
	9	0.9164	0.907311	-1.00178		0.285142			0.8953	0.884854	-1.18058		0.106342
	10	0.9054	0.907311	0.210591		1.49752			0.8551	0.884854	3.36254		4.64947
	11	0.9052	0.907311	0.232634		1.51956			0.8607	0.884854	2.72967		4.01659
	12	0.8885	0.907311	2.07324		3.36016			0.8899	0.884854	-0.570312		0.716613
	13	0.905	0.907311	0.254677		1.5416			0.8694	0.884854	1.74646		3.03338
	14	0.8944	0.907311	1.42297		2.70989			0.8623	0.884854	2.54885		3.83577
	15	0.9017	0.907311	0.61839		1.90531			0.861	0.884854	2.69576		3.98269
	16	0.8804	0.907311	2.96599		4.25291			0.8355	0.884854	5.5776		6.86452
	17	0.8514	0.907311	6.16225		7.44917			0.7463	0.884854	15.6584		16.9453
	18	0.9014	0.907311	0.651454		1.93838			0.9013	0.884854	-1.85866		0.571736
	19	0.9078	0.907311	-0.053927		1.233			0.898	0.884854	-1.48572		0.198793
	20	0.9078	0.907311	-0.053927		1.233			0.9306	0.884854	-5.16994		3.88302
	21	0.9133	0.907311	-0.660114		0.626811			0.8763	0.884854	0.966665		2.25359
	22	0.9285	0.907311	-2.33539		1.04847			0.906	0.884854	-2.38982		1.1029
	23	0.9298	0.907311	-2.47868		1.19175			0.8982	0.884854	-1.50832		0.221395
	24	0.916	0.907311	-0.957697		0.329228			0.9001	0.884854	-1.72305		0.43612
	25	0.9073	0.907311	0.00118088		1.28811			0.8994	0.884854	-1.64394		0.357011
	26	0.8705	0.907311	4.05712		5.34405			0.0806	0.884854	90.8911		92.1781
	27	0.888	0.907311	2.12835		3.41527			0.8949	0.884854	-1.13538		0.151548
	28	0.9044	0.907311	0.320807		1.60773			0.9019	0.884854	-1.92647		0.639544
	29	0.9113	0.907311	-0.439682		0.847243			0.9105	0.884854	-2.89838		1.61146
	30	0.8876	0.907311	2.17243		3.45936			0.9029	0.884854	-2.03948		0.752557
	31	0.8995	0.907311	0.860864		2.14779			0.8801	0.884854	0.537216		1.82414
	32	0.8883	0.907311	2.09528		3.38221			0.8528	0.884854	3.62247		4.9094
	33	0.8833	0.907311	2.64636		3.93329			0.8832	0.884854	0.186875		1.4738
	34	0.9251	0.907311	-1.96066		0.673736			0.869	0.884854	1.79166		3.07859
	35	0.9208	0.907311	-1.48673		0.199808			0.8664	0.884854	2.08549		3.37242
	36	0.93	0.907311	-2.50072		1.21379			0.8908	0.884854	-0.672024		0.614901
	37	0.9121	0.907311	-0.527855		0.75907			0.8691	0.884854	1.78036		3.06728
	38	0.9151	0.907311	-0.858503		0.428423			0.9203	0.884854	-4.00591		2.71898
	39	0.9317	0.907311	-2.68809		1.40116			0.893	0.884854	-0.920653		0.366272
	40	0.9312	0.907311	-2.63298		1.34605			0.8703	0.884854	1.64474		2.93167
	41	0.9253	0.907311	-1.9827		0.695779			0.8928	0.884854	-0.89805		0.388875
	42	0.927	0.907311	-2.17007		0.883146			0.8853	0.884854	-0.0504523		1.23647
	43	0.9079	0.907311	-0.0649486		1.22198			0.8184	0.884854	7.51012		8.79705
	44	0.0825	0.907311	90.9072		92.1941			0.0754	0.884854	91.4788		92.7657
	45	0.8725	0.907311	3.83669		5.12362			0.8885	0.884854	-0.412094		0.874831
	46	0.8196	0.907311	9.66711		10.954			0.8206	0.884854	7.26149		8.54842
	47	0.9022	0.907311	0.563282		1.85021			0.8743	0.884854	1.19269		2.47962
	48	0.8918	0.907311	1.70953		2.99645			0.8224	0.884854	7.05807		8.34499
	49	0.8193	0.907311	9.70017		10.9871			0.8017	0.884854	9.39744		10.6844
	50	0.9042	0.907311	0.34285		1.62978			0.9068	0.884854	-2.48023		1.19331
	51	0.9005	0.907311	0.750649		2.03757			0.9066	0.884854	-2.45763		1.17071
	52	0.9042	0.907311	0.34285		1.62978			0.904	0.884854	-2.1638		0.876871
	53	0.9066	0.907311	0.078332		1.36526			0.8647	0.884854	2.27762		3.56454
	54	0.9151	0.907311	-0.858503		0.428423			0.8982	0.884854	-1.50832		0.221395
	55	0.904	0.907311	0.364893		1.65182			0.91	0.884854	-2.84187		1.55495
	56	0.9313	0.907311	-2.644		1.35707			0.9106	0.884854	-2.90968		1.62276
	57	0.9198	0.907311	-1.37652		0.0895918			0.8933	0.884854	-0.954557		0.332369
	58	0.9251	0.907311	-1.96066		0.673736			0.8996	0.884854	-1.66654		0.379614
	59	0.9163	0.907311	-0.990762		0.296164			0.9106	0.884854	-2.90968		1.62276
	60	0.9374	0.907311	-3.31632		2.02939			0.8851	0.884854	-0.0278496		1.25908
	61	0.9201	0.907311	-1.40958		0.122657			0.895	0.884854	-1.14668		0.140246
	62	0.9213	0.907311	-1.54184		0.254916			0.8611	0.884854	2.68446		3.97139
	63	0.85	0.907311	6.31655		7.60347			0.8217	0.884854	7.13718		8.4241
	64	0.8767	0.907311	3.37379		4.66071			0.8742	0.884854	1.20399		2.49092
	65	0.9055	0.907311	0.199569		1.48649			0.9124	0.884854	-3.11311		1.82618
	66	0.912	0.907311	-0.516833		0.770092			0.8819	0.884854	0.333792		1.62072
	67	0.9165	0.907311	-1.0128		0.27412			0.8708	0.884854	1.58824		2.87516
	68	0.9195	0.907311	-1.34345		0.056527			0.8967	0.884854	-1.3388		0.0518758
	69	0.9612	0.907311	-5.93945		4.65253			0.8869	0.884854	-0.231273		1.05565
	70	0.9331	0.907311	-2.84239		1.55546			0.8717	0.884854	1.48653		2.77345
	71	0.9247	0.907311	-1.91657		0.629649			0.8972	0.884854	-1.39531		0.108382
	72	0.9236	0.907311	-1.79534		0.508412			0.8866	0.884854	-0.197369		1.08956
	73	0.9216	0.907311	-1.57491		0.28798			0.8796	0.884854	0.593722		1.88065
	74	0.9228	0.907311	-1.70716		0.420239			0.9046	0.884854	-2.2316		0.944679
	75	0.9307	0.907311	-2.57787		1.29094			0.8964	0.884854	-1.3049		0.0179719
	76	0.9142	0.907311	-0.759308		0.527617			0.8992	0.884854	-1.62133		0.334408
	77	0.9184	0.907311	-1.22221		0.0647104			0.8822	0.884854	0.299888		1.58681
	78	0.9231	0.907311	-1.74023		0.453304			0.881	0.884854	0.435504		1.72243
	79	0.905	0.907311	0.254677		1.5416			0.866	0.884854	2.1307		3.41762
	80	0.8804	0.907311	2.96599		4.25291			0.8503	0.884854	3.905		5.19193
	81	0.8788	0.907311	3.14233		4.42926			0.8757	0.884854	1.03447		2.3214
	82	0.9405	0.907311	-3.65798		2.37106			0.8817	0.884854	0.356395		1.64332
	83	0.9174	0.907311	-1.112		0.174926			0.9168	0.884854	-3.61036		2.32344
	84	0.918	0.907311	-1.17813		0.108797			0.9021	0.884854	-1.94907		0.662146
	85	0.1464	0.907311	83.8644		85.1513			0.0946	0.884854	89.309		90.5959
	86	0.9355	0.907311	-3.10691		1.81998			0.9004	0.884854	-1.75695		0.470024
	87	0.9524	0.907311	-4.96955		3.68263			0.9239	0.884854	-4.41276		3.12583
	88	0.9528	0.907311	-5.01364		3.72671			0.9071	0.884854	-2.51414		1.22721
	89	0.9462	0.907311	-4.28621		2.99929			0.9003	0.884854	-1.74565		0.458723
	90	0.9187	0.907311	-1.25528		0.0316456			0.8892	0.884854	-0.491203		0.795722
	91	0.9132	0.907311	-0.649092		0.637833			0.8861	0.884854	-0.140863		1.14606
	92	0.9135	0.907311	-0.682157		0.604768			0.9138	0.884854	-3.27132		1.9844
	93	0.9169	0.907311	-1.05689		0.230034			0.9029	0.884854	-2.03948		0.752557
	94	0.9227	0.907311	-1.69614		0.409218			0.9112	0.884854	-2.97749		1.69057
	95	0.9126	0.907311	-0.582963		0.703962			0.8608	0.884854	2.71837		4.00529
	96	0.8909	0.907311	1.80872		3.09565			0.8567	0.884854	3.18172		4.46865
	97	0.9173	0.907311	-1.10098		0.185948			0.8763	0.884854	0.966665		2.25359
	98	0.917	0.907311	-1.06791		0.219013			0.8773	0.884854	0.853652		2.14058
	99	0.938	0.907311	-3.38244		2.09552			0.889	0.884854	-0.468601		0.818325
	100	0.9378	0.907311	-3.3604		2.07348			0.8989	0.884854	-1.58743		0.300505
	101	0.9282	0.907311	-2.30233		1.0154			0.8927	0.884854	-0.886749		0.400176
	102	0.9266	0.907311	-2.12598		0.839059			0.9075	0.884854	-2.55934		1.27242
	103	0.9489	0.907311	-4.5838		3.29687			0.9101	0.884854	-2.85318		1.56625
	104	0.936	0.907311	-3.16201		1.87509			0.8898	0.884854	-0.559011		0.727914
	105	0.9411	0.907311	-3.72411		2.43719			0.9156	0.884854	-3.47475		2.18782
	106	0.934	0.907311	-2.94158		1.65466			0.8821	0.884854	0.31119		1.59811
	107	0.9419	0.907311	-3.81229		2.52536			0.8911	0.884854	-0.705928		0.580997
	108	0.9356	0.907311	-3.11793		1.831			0.9085	0.884854	-2.67235		1.38543
	109	0.9442	0.907311	-4.06578		2.77886			0.8844	0.884854	0.0512595		1.33818
	110	0.94	0.907311	-3.60288		2.31595			0.8956	0.884854	-1.21449		0.0724385
	111	0.9128	0.907311	-0.605006		0.681919			0.8796	0.884854	0.593722		1.88065
	112	0.8784	0.907311	3.18642		4.47334			0.8328	0.884854	5.88273		7.16966
	113	0.9104	0.907311	-0.340488		0.946437			0.8841	0.884854	0.0851634		1.37209
	114	0.9212	0.907311	-1.53082		0.243894			0.8959	0.884854	-1.24839		0.0385346
	115	0.9089	0.907311	-0.175164		1.11176			0.9133	0.884854	-3.21482		1.92789
	116	0.9241	0.907311	-1.85044		0.56352			0.9152	0.884854	-3.42954		2.14262
	117	0.9234	0.907311	-1.77329		0.486369			0.8738	0.884854	1.2492		2.53612
	118	0.9306	0.907311	-2.56685		1.27992			0.89	0.884854	-0.581614		0.705312
	119	0.9439	0.907311	-4.03272		2.74579			0.9136	0.884854	-3.24872		1.9618
	120	0.9321	0.907311	-2.73217		1.44525			0.9087	0.884854	-2.69496		1.40803
	121	0.9185	0.907311	-1.23324		0.0536888			0.9059	0.884854	-2.37852		1.0916
	122	0.9425	0.907311	-3.87842		2.59149			0.9026	0.884854	-2.00558		0.718653
	123	0.9436	0.907311	-3.99965		2.71273			0.9177	0.884854	-3.71208		2.42515
	124	0.9123	0.907311	-0.549898		0.737027			0.8915	0.884854	-0.751133		0.535792
	125	0.9208	0.907311	-1.48673		0.199808			0.8713	0.884854	1.53173		2.81866
	126	0.9204	0.907311	-1.44265		0.155721			0.8916	0.884854	-0.762434		0.524491
	127	0.074	0.907311	91.844		93.131			0.0777	0.884854	91.2189		92.5058
	128	0.8779	0.907311	3.24153		4.52845			0.868	0.884854	1.90467		3.1916
	129	0.3321	0.907311	63.3973		64.6842			0.8989	0.884854	-1.58743		0.300505
	130	0.0891	0.907311	90.1798		91.4667			0.8904	0.884854	-0.626819		0.660106
	131	0.9291	0.907311	-2.40152		1.1146			0.0902	0.884854	89.8062		91.0931
	132	0.9226	0.907311	-1.68512		0.398196			0.8849	0.884854	-0.00524703		1.28168
	133	0.9354	0.907311	-3.09588		1.80896			0.8942	0.884854	-1.05627		0.230657
	134	0.9295	0.907311	-2.44561		1.15869			0.8895	0.884854	-0.525107		0.761818
	135	0.949	0.907311	-4.59482		3.30789			0.8923	0.884854	-0.841544		0.445382
	136	0.9349	0.907311	-3.04078		1.75385			0.9049	0.884854	-2.26551		0.978583
	137	0.9211	0.907311	-1.5198		0.232872			0.8883	0.884854	-0.389491		0.897434
	138	0.9428	0.907311	-3.91148		2.62456			0.8852	0.884854	-0.0391509		1.24777
	139	0.9252	0.907311	-1.97168		0.684757			0.8761	0.884854	0.989268		2.27619
	140	0.9283	0.907311	-2.31335		1.02643			0.3116	0.884854	64.7851		66.0721
	141	0.9217	0.907311	-1.58593		0.299002			0.8907	0.884854	-0.660723		0.626202
	142	0.9207	0.907311	-1.47571		0.188786			0.8913	0.884854	-0.728531		0.558395
	143	0.9083	0.907311	-0.109035		1.17789			0.8721	0.884854	1.44132		2.72825
	144	0.8851	0.907311	2.44797		3.7349			0.8497	0.884854	3.97281		5.25974
	145	0.8169	0.907311	9.96469		11.2516			0.8814	0.884854	0.390299		1.67722
	146	0.0831	0.907311	90.8411		92.128			0.081	0.884854	90.8459		92.1329
	147	0.9287	0.907311	-2.35744		1.07051			0.9059	0.884854	-2.37852		1.0916
	148	0.9016	0.907311	0.629411		1.91634			0.9053	0.884854	-2.31071		1.02379
	149	0.94	0.907311	-3.60288		2.31595			0.8967	0.884854	-1.3388		0.0518758
	150	0.9322	0.907311	-2.74319		1.45627			0.8944	0.884854	-1.07887		0.208054
	151	0.9349	0.907311	-3.04078		1.75385			0.9053	0.884854	-2.31071		1.02379
	152	0.9354	0.907311	-3.09588		1.80896			0.9465	0.884854	-6.96685		5.67993
	153	0.9334	0.907311	-2.87545		1.58853			0.9053	0.884854	-2.31071		1.02379
	154	0.9469	0.907311	-4.36337		3.07644			0.9148	0.884854	-3.38434		2.09741
	155	0.085	0.907311	90.6317		91.9186			0.0846	0.884854	90.4391		91.726
	156	0.9065	0.907311	0.0893535		1.37628			0.8843	0.884854	0.0625608		1.34949
	157	0.9157	0.907311	-0.924632		0.362293			0.8986	0.884854	-1.55353		0.266601
	158	0.9252	0.907311	-1.97168		0.684757			0.9024	0.884854	-1.98298		0.69605
	159	0.9259	0.907311	-2.04883		0.761908			0.8718	0.884854	1.47522		2.76215
	160	0.8977	0.907311	1.05925		2.34618			0.8615	0.884854	2.63926		3.92618
	161	0.8929	0.907311	1.58829		2.87521			0.8702	0.884854	1.65604		2.94297
	162	0.926	0.907311	-2.05986		0.77293			0.9132	0.884854	-3.20352		1.91659
	163	0.9123	0.907311	-0.549898		0.737027			0.8731	0.884854	1.32831		2.61523
	164	0.9114	0.907311	-0.450704		0.836221			0.9055	0.884854	-2.33332		1.04639
	165	0.9301	0.907311	-2.51174		1.22481			0.8999	0.884854	-1.70044		0.413518
	166	0.9363	0.907311	-3.19508		1.90815			0.8918	0.884854	-0.785037		0.501888
	167	0.9185	0.907311	-1.23324		0.0536888			0.9019	0.884854	-1.92647		0.639544
	168	0.9339	0.907311	-2.93056		1.64363			0.8922	0.884854	-0.830242		0.456683
	169	0.9097	0.907311	-0.263337		1.02359			0.8866	0.884854	-0.197369		1.08956
	170	0.9417	0.907311	-3.79024		2.50332			0.8881	0.884854	-0.366889		0.920036
	171	0.9179	0.907311	-1.16711		0.119818			0.889	0.884854	-0.468601		0.818325
	172	0.923	0.907311	-1.72921		0.442282			0.8812	0.884854	0.412901		1.69983
	173	0.9097	0.907311	-0.263337		1.02359			0.89	0.884854	-0.581614		0.705312
	174	0.9257	0.907311	-2.02679		0.739865			0.8853	0.884854	-0.0504523		1.23647
	175	0.9085	0.907311	-0.131078		1.15585			0.8854	0.884854	-0.0617536		1.22517
	176	0.8841	0.907311	2.55819		3.84511			0.8494	0.884854	4.00672		5.29364
	177	0.9002	0.907311	0.783713		2.07064			0.869	0.884854	1.79166		3.07859
	178	0.9155	0.907311	-0.902589		0.384336			0.8851	0.884854	-0.0278496		1.25908
	179	0.9253	0.907311	-1.9827		0.695779			0.9003	0.884854	-1.74565		0.458723
	180	0.9219	0.907311	-1.60797		0.321045			0.8869	0.884854	-0.231273		1.05565
	181	0.9568	0.907311	-5.4545		4.16758			0.9111	0.884854	-2.96619		1.67926
	182	0.9428	0.907311	-3.91148		2.62456			0.9056	0.884854	-2.34462		1.05769
	183	0.9516	0.907311	-4.88138		3.59446			0.9191	0.884854	-3.87029		2.58337
	184	0.9526	0.907311	-4.9916		3.70467			0.9189	0.884854	-3.84769		2.56077
	185	0.9283	0.907311	-2.31335		1.02643			0.9015	0.884854	-1.88126		0.594338
	186	0.9417	0.907311	-3.79024		2.50332			0.9138	0.884854	-3.27132		1.9844
	187	0.3168	0.907311	65.0836		66.3706			0.2302	0.884854	73.9844		75.2713
	188	0.9338	0.907311	-2.91954		1.63261			0.8998	0.884854	-1.68914		0.402216
	189	0.9134	0.907311	-0.671136		0.61579			0.8918	0.884854	-0.785037		0.501888
	190	0.9198	0.907311	-1.37652		0.0895918			0.9077	0.884854	-2.58194		1.29502
	191	0.9366	0.907311	-3.22814		1.94122			0.8663	0.884854	2.0968		3.38372
	192	0.8981	0.907311	1.01517		2.30209			0.8564	0.884854	3.21562		4.50255
	193	0.9053	0.907311	0.221613		1.50854			0.8933	0.884854	-0.954557		0.332369
	194	0.9188	0.907311	-1.2663		0.0206241			0.8874	0.884854	-0.28778		0.999146
	195	0.8919	0.907311	1.6985		2.98543			0.8658	0.884854	2.1533		3.44023
	196	0.9316	0.907311	-2.67706		1.39014			0.9098	0.884854	-2.81927		1.53235
	197	0.9277	0.907311	-2.24722		0.960297			0.9031	0.884854	-2.06208		0.775159
	198	0.9209	0.907311	-1.49775		0.210829			0.9115	0.884854	-3.01139		1.72447
	199	0.9373	0.907311	-3.30529		2.01837			0.9084	0.884854	-2.66105		1.37413
	200	0.8843	0.907311	2.53614		3.82307			0.8642	0.884854	2.33412		3.62105
	201	0.9232	0.907311	-1.75125		0.464326			0.9076	0.884854	-2.57064		1.28372
	202	0.9358	0.907311	-3.13997		1.85304			0.907	0.884854	-2.50284		1.21591
	203	0.9271	0.907311	-2.18109		0.894167			0.9059	0.884854	-2.37852		1.0916
	204	0.9302	0.907311	-2.52276		1.23584			0.9078	0.884854	-2.59325		1.30632
	205	0.8987	0.907311	0.949037		2.23596			0.0769	0.884854	91.3093		92.5962
	206	0.9138	0.907311	-0.715222		0.571703			0.9064	0.884854	-2.43503		1.1481
	207	0.9208	0.907311	-1.48673		0.199808			0.878	0.884854	0.774543		2.06147
	208	0.8762	0.907311	3.42889		4.71582			0.8495	0.884854	3.99541		5.28234
	209	0.9116	0.907311	-0.472747		0.814178			0.8906	0.884854	-0.649421		0.637504
	210	0.9193	0.907311	-1.32141		0.0344839			0.9125	0.884854	-3.12441		1.83748
	211	0.9341	0.907311	-2.9526		1.66568			0.8967	0.884854	-1.3388		0.0518758
	212	0.9282	0.907311	-2.30233		1.0154			0.9175	0.884854	-3.68947		2.40255
	213	0.9185	0.907311	-1.23324		0.0536888			0.9182	0.884854	-3.76858		2.48166
	214	0.921	0.907311	-1.50878		0.221851			0.9036	0.884854	-2.11859		0.831666
	215	0.932	0.907311	-2.72115		1.43422			0.9021	0.884854	-1.94907		0.662146
	216	0.9345	0.907311	-2.99669		1.70976			0.9163	0.884854	-3.55386		2.26693
	217	0.9434	0.907311	-3.97761		2.69069			0.9002	0.884854	-1.73435		0.447422
	218	0.921	0.907311	-1.50878		0.221851			0.8784	0.884854	0.729338		2.01626
	219	0.929	0.907311	-2.3905		1.10358			0.9386	0.884854	-6.07405		4.78712
	220	0.9473	0.907311	-4.40745		3.12053			0.9244	0.884854	-4.46926		3.18234
	221	0.9125	0.907311	-0.571941		0.714984			0.9158	0.884854	-3.49735		2.21043
	222	0.9215	0.907311	-1.56388		0.276959			0.9142	0.884854	-3.31653		2.0296
	223	0.9132	0.907311	-0.649092		0.637833			0.8813	0.884854	0.4016		1.68853
	224	0.889	0.907311	2.01813		3.30506			0.8734	0.884854	1.2944		2.58133
	225	0.9037	0.907311	0.397958		1.68488			0.8875	0.884854	-0.299081		0.987844
	226	0.9341	0.907311	-2.9526		1.66568			0.9053	0.884854	-2.31071		1.02379
	227	0.9377	0.907311	-3.34938		2.06246			0.8791	0.884854	0.650229		1.93715
	228	0.9345	0.907311	-2.99669		1.70976			0.9136	0.884854	-3.24872		1.9618
	229	0.9281	0.907311	-2.29131		1.00438			0.8774	0.884854	0.842351		2.12928
	230	0.9403	0.907311	-3.63594		2.34902			0.8975	0.884854	-1.42921		0.142286
	231	0.9344	0.907311	-2.98567		1.69874			0.9064	0.884854	-2.43503		1.1481
	232	0.9425	0.907311	-3.87842		2.59149			0.8927	0.884854	-0.886749		0.400176
	233	0.9409	0.907311	-3.70207		2.41515			0.9008	0.884854	-1.80215		0.515229
	234	0.9427	0.907311	-3.90046		2.61353			0.9041	0.884854	-2.1751		0.888172
	235	0.9114	0.907311	-0.450704		0.836221			0.8776	0.884854	0.819748		2.10667
	236	0.9278	0.907311	-2.25824		0.971318			0.8909	0.884854	-0.683325		0.6036
	237	0.9241	0.907311	-1.85044		0.56352			0.8934	0.884854	-0.965858		0.321067
	238	0.9255	0.907311	-2.00475		0.717822			0.8864	0.884854	-0.174767		1.11216
	239	0.9087	0.907311	-0.153121		1.1338			0.8873	0.884854	-0.276478		1.01045
	240	0.9014	0.907311	0.651454		1.93838			0.8606	0.884854	2.74097		4.0279
	241	0.915	0.907311	-0.847481		0.439444			0.8761	0.884854	0.989268		2.27619
	242	0.9236	0.907311	-1.79534		0.508412			0.8839	0.884854	0.107766		1.39469
	243	0.9422	0.907311	-3.84535		2.55843			0.8822	0.884854	0.299888		1.58681
	244	0.9438	0.907311	-4.0217		2.73477			0.9056	0.884854	-2.34462		1.05769
	245	0.9333	0.907311	-2.86443		1.57751			0.8981	0.884854	-1.49702		0.210094
	246	0.9375	0.907311	-3.32734		2.04041			0.9023	0.884854	-1.97167		0.684749
	247	0.9268	0.907311	-2.14803		0.861103			0.9104	0.884854	-2.88708		1.60015
	248	0.9369	0.907311	-3.26121		1.97428			0.9117	0.884854	-3.034		1.74707
	249	0.9429	0.907311	-3.9225		2.63558			0.9188	0.884854	-3.83639		2.54946
	250	0.9424	0.907311	-3.86739		2.58047			0.9102	0.884854	-2.86448		1.57755
	251	0.9289	0.907311	-2.37948		1.09256			0.9063	0.884854	-2.42373		1.1368
	252	0.9393	0.907311	-3.52573		2.2388			0.9252	0.884854	-4.55967		3.27275
	253	0.9204	0.907311	-1.44265		0.155721			0.8935	0.884854	-0.977159		0.309766
	254	0.9376	0.907311	-3.33836		2.05143			0.9075	0.884854	-2.55934		1.27242
	255	0.91	0.907311	-0.296402		0.990523			0.8787	0.884854	0.695434		1.98236
	256	0.8851	0.907311	2.44797		3.7349			0.8654	0.884854	2.19851		3.48543
	257	0.9189	0.907311	-1.27732		0.00960248			0.8842	0.884854	0.0738621		1.36079
	258	0.9307	0.907311	-2.57787		1.29094			0.8904	0.884854	-0.626819		0.660106
	259	0.9397	0.907311	-3.56981		2.28289			0.8868	0.884854	-0.219972		1.06695
	260	0.9194	0.907311	-1.33243		0.0455054			0.896	0.884854	-1.25969		0.0272333
	261	0.9338	0.907311	-2.91954		1.63261			0.8903	0.884854	-0.615517		0.671408
	262	0.9478	0.907311	-4.46256		3.17563			0.8905	0.884854	-0.63812		0.648805
	263	0.9213	0.907311	-1.54184		0.254916			0.8898	0.884854	-0.559011		0.727914
	264	0.9248	0.907311	-1.9276		0.640671			0.906	0.884854	-2.38982		1.1029
	265	0.928	0.907311	-2.28029		0.993362			0.9116	0.884854	-3.0227		1.73577
	266	0.9394	0.907311	-3.53675		2.24982			0.9	0.884854	-1.71174		0.424819
	267	0.9361	0.907311	-3.17303		1.88611			0.8904	0.884854	-0.626819		0.660106
	268	0.9236	0.907311	-1.79534		0.508412			0.8963	0.884854	-1.2936		0.00667061
	269	0.7829	0.907311	13.712		14.999			0.8894	0.884854	-0.513806		0.773119
	270	0.9017	0.907311	0.61839		1.90531			0.8876	0.884854	-0.310382		0.976543
	271	0.714	0.907311	21.3059		22.5928			0.7271	0.884854	17.8282		19.1151
	272	0.8994	0.907311	0.871886		2.15881			0.8605	0.884854	2.75227		4.0392
	273	0.9029	0.907311	0.486131		1.77306			0.8951	0.884854	-1.15798		0.128945
	274	0.9256	0.907311	-2.01577		0.728844			0.8999	0.884854	-1.70044		0.413518
	275	0.9296	0.907311	-2.45663		1.16971			0.8688	0.884854	1.81426		3.10119
	276	0.9249	0.907311	-1.93862		0.651692			0.9185	0.884854	-3.80249		2.51556
	277	0.909	0.907311	-0.186186		1.10074			0.9135	0.884854	-3.23742		1.9505
	278	0.9302	0.907311	-2.52276		1.23584			0.9252	0.884854	-4.55967		3.27275
	279	0.9544	0.907311	-5.18998		3.90306			0.9275	0.884854	-4.8196		3.53268
	280	0.9328	0.907311	-2.80932		1.5224			0.9286	0.884854	-4.94392		3.65699
	281	0.9416	0.907311	-3.77922		2.4923			0.8974	0.884854	-1.41791		0.130985
	282	0.9441	0.907311	-4.05476		2.76784			0.8964	0.884854	-1.3049		0.0179719
	283	0.945	0.907311	-4.15396		2.86703			0.8976	0.884854	-1.44051		0.153588
	284	0.9356	0.907311	-3.11793		1.831			0.9071	0.884854	-2.51414		1.22721
	285	0.9252	0.907311	-1.97168		0.684757			0.8994	0.884854	-1.64394		0.357011
	286	0.9211	0.907311	-1.5198		0.232872			0.9209	0.884854	-4.07372		2.78679
	287	0.9191	0.907311	-1.29937		0.0124407			0.8605	0.884854	2.75227		4.0392
	288	0.898	0.907311	1.02619		2.31311			0.8696	0.884854	1.72385		3.01078
	289	0.9188	0.907311	-1.2663		0.0206241			0.9027	0.884854	-2.01688		0.729954
	290	0.9228	0.907311	-1.70716		0.420239			0.8875	0.884854	-0.299081		0.987844
	291	0.9433	0.907311	-3.96659		2.67966			0.877	0.884854	0.887556		2.17448
	292	0.939	0.907311	-3.49266		2.20574			0.8987	0.884854	-1.56483		0.277902
	293	0.9348	0.907311	-3.02975		1.74283			0.9021	0.884854	-1.94907		0.662146
	294	0.9243	0.907311	-1.87249		0.585563			0.8867	0.884854	-0.208671		1.07825
	295	0.9292	0.907311	-2.41255		1.12562			0.8879	0.884854	-0.344286		0.942639
	296	0.9342	0.907311	-2.96362		1.6767			0.9011	0.884854	-1.83606		0.549133
	297	0.9352	0.907311	-3.07384		1.78692			0.8915	0.884854	-0.751133		0.535792
	298	0.9289	0.907311	-2.37948		1.09256			0.9031	0.884854	-2.06208		0.775159
	299	0.9293	0.907311	-2.42357		1.13664			0.9096	0.884854	-2.79667		1.50974
	300	0.929	0.907311	-2.3905		1.10358			0.8974	0.884854	-1.41791		0.130985
	301	0.9199	0.907311	-1.38754		0.100613			0.8914	0.884854	-0.739832		0.547093
	302	0.9139	0.907311	-0.726244		0.560682			0.888	0.884854	-0.355587		0.931338
	303	0.9101	0.907311	-0.307423		0.979502			0.8697	0.884854	1.71255		2.99948
	304	0.8709	0.907311	4.01304		5.29996			0.839	0.884854	5.18205		6.46898
	305	0.9125	0.907311	-0.571941		0.714984			0.8838	0.884854	0.119067		1.40599
	306	0.9158	0.907311	-0.935654		0.351272			0.9153	0.884854	-3.44084		2.15392
	307	0.9397	0.907311	-3.56981		2.28289			0.9019	0.884854	-1.92647		0.639544
	308	0.9292	0.907311	-2.41255		1.12562			0.8989	0.884854	-1.58743		0.300505
	309	0.9158	0.907311	-0.935654		0.351272			0.886	0.884854	-0.129561		1.15736
	310	0.9061	0.907311	0.13344		1.42037			0.8951	0.884854	-1.15798		0.128945
	311	0.93	0.907311	-2.50072		1.21379			0.9017	0.884854	-1.90387		0.616941
	312	0.9295	0.907311	-2.44561		1.15869			0.9113	0.884854	-2.98879		1.70187
	313	0.9083	0.907311	-0.109035		1.17789			0.9	0.884854	-1.71174		0.424819
	314	0.2373	0.907311	73.8458		75.1327			0.2477	0.884854	72.0067		73.2936
	315	0.9123	0.907311	-0.549898		0.737027			0.8819	0.884854	0.333792		1.62072
	316	0.9209	0.907311	-1.49775		0.210829			0.8844	0.884854	0.0512595		1.33818
	317	0.9213	0.907311	-1.54184		0.254916			0.8829	0.884854	0.220779		1.5077
	318	0.9072	0.907311	0.0122025		1.29913			0.8871	0.884854	-0.253876		1.03305
	319	0.8855	0.907311	2.40389		3.69081			0.8823	0.884854	0.288587		1.57551
	320	0.8626	0.907311	4.92783		6.21475			0.8481	0.884854	4.15363		5.44056
	321	0.9009	0.9198	2.05479		3.34172			0.7776	0.900343	13.6329		14.9198
	322	0.9603	0.9198	-4.40313		3.11621			0.8671	0.900343	3.69224		4.97917
	323	0.9133	0.9198	0.706675		1.9936			0.8882	0.900343	1.34869		2.63562
	324	0.9438	0.9198	-2.60926		1.32234			0.9214	0.900343	-2.33879		1.05187
	325	0.9219	0.9198	-0.228311		1.05861			0.8875	0.900343	1.42644		2.71337
	326	0.9573	0.9198	-4.07697		2.79005			0.9012	0.900343	-0.0952018		1.19172
	327	0.9204	0.9198	-0.0652316		1.22169			0.8982	0.900343	0.238005		1.52493
	328	0.9411	0.9198	-2.31572		1.0288			0.8992	0.900343	0.126936		1.41386
	329	0.9227	0.9198	-0.315286		0.971639			0.8987	0.900343	0.18247		1.4694
	330	0.9192	0.9198	0.0652316		1.35216			0.8937	0.900343	0.737814		2.02474
	331	0.9219	0.9198	-0.228311		1.05861			0.892	0.900343	0.926631		2.21356
	332	0.9192	0.9198	0.0652316		1.35216			0.8865	0.900343	1.53751		2.82443
	333	0.9319	0.9198	-1.3155		0.0285782			0.9028	0.900343	-0.272912		1.01401
	334	0.9034	0.9198	1.783		3.06992			0.8576	0.900343	4.7474		6.03432
	335	0.9029	0.9198	1.83736		3.12428			0.8783	0.900343	2.44827		3.7352
	336	0.8997	0.9198	2.18526		3.47218			0.8672	0.900343	3.68114		4.96806
	337	0.886	0.9198	3.67471		4.96164			0.9769	0.900343	-8.50311		7.21618
	338	0.9119	0.9198	0.858882		2.14581			0.9282	0.900343	-3.09406		1.80713
	339	0.9182	0.9198	0.173951		1.46088			0.8893	0.900343	1.22652		2.51344
	340	0.921	0.9198	-0.130463		1.15646			0.8914	0.900343	0.993272		2.2802
	341	0.9245	0.9198	-0.510981		0.775945			0.9057	0.900343	-0.595011		0.691914
	342	0.9305	0.9198	-1.1633		0.123629			0.9101	0.900343	-1.08371		0.203211
	343	0.9273	0.9198	-0.815395		0.471531			0.9089	0.900343	-0.950432		0.336494
	344	0.9403	0.9198	-2.22875		0.94182			0.8873	0.900343	1.44865		2.73558
	345	0.9306	0.9198	-1.17417		0.112757			0.9001	0.900343	0.0269739		1.3139
	346	0.9313	0.9198	-1.25027		0.0366534			0.9014	0.900343	-0.117416		1.16951
	347	0.9146	0.9198	0.56534		1.85227			0.8859	0.900343	1.60415		2.89108
	348	0.9248	0.9198	-0.543596		0.743329			0.8825	0.900343	1.98178		3.26871
	349	0.9298	0.9198	-1.08719		0.199732			0.9342	0.900343	-3.76047		2.47355
	350	0.9243	0.9198	-0.489237		0.797688			0.9058	0.900343	-0.606118		0.680807
	351	0.9182	0.9198	0.173951		1.46088			0.8718	0.900343	3.17022		4.45715
	352	0.8787	0.9198	4.46836		5.75529			0.8773	0.900343	2.55934		3.84627
	353	0.8612	0.9198	6.37095		7.65788			0.1728	0.900343	80.8073		82.0942
	354	0.9185	0.9198	0.141335		1.42826			0.8889	0.900343	1.27094		2.55787
	355	0.9613	0.9198	-4.51185		3.22493			0.9458	0.900343	-5.04887		3.76195
	356	0.9361	0.9198	-1.77212		0.485199			0.907	0.900343	-0.739401		0.547524
	357	0.9245	0.9198	-0.510981		0.775945			0.9087	0.900343	-0.928218		0.358707
	358	0.9379	0.9198	-1.96782		0.680894			0.9084	0.900343	-0.894897		0.392028
	359	0.9238	0.9198	-0.434877		0.852048			0.8949	0.900343	0.604532		1.89146
	360	0.9203	0.9198	-0.0543596		1.23257			0.9025	0.900343	-0.239591		1.04733
	361	0.934	0.9198	-1.54381		0.256889			0.892	0.900343	0.926631		2.21356
	362	0.9495	0.9198	-3.22896		1.94204			0.9019	0.900343	-0.17295		1.11398
	363	0.9299	0.9198	-1.09806		0.18886			0.8805	0.900343	2.20392		3.49085
	364	0.9199	0.9198	-0.0108719		1.27605			0.8912	0.900343	1.01549		2.30241
	365	1.0107	0.9198	-9.88258		8.59566			0.9681	0.900343	-7.5257		6.23878
	366	0.9091	0.9198	1.1633		2.45022			0.8885	0.900343	1.31537		2.6023
	367	0.9183	0.9198	0.163079		1.45			0.8598	0.900343	4.50305		5.78997
	368	0.8912	0.9198	3.10937		4.3963			0.8589	0.900343	4.60301		5.88993
	369	0.8866	0.9198	3.60948		4.89641			0.8946	0.900343	0.637852		1.92478
	370	0.9146	0.9198	0.56534		1.85227			0.9187	0.900343	-2.03891		0.751981
	371	0.9079	0.9198	1.29376		2.58068			0.8882	0.900343	1.34869		2.63562
	372	0.9332	0.9198	-1.45684		0.169913			0.8878	0.900343	1.39312		2.68005
	373	0.9159	0.9198	0.424005		1.71093			0.8958	0.900343	0.50457		1.79149
	374	0.9513	0.9198	-3.42466		2.13773			0.9092	0.900343	-0.983752		0.303173
	375	0.961	0.9198	-4.47923		3.19231			0.9265	0.900343	-2.90524		1.61832
	376	0.9343	0.9198	-1.57643		0.289504			0.8916	0.900343	0.971059		2.25798
	377	0.9345	0.9198	-1.59817		0.311248			0.9024	0.900343	-0.228484		1.05844
	378	0.9269	0.9198	-0.771907		0.515018			0.9062	0.900343	-0.650546		0.636379
	379	0.9159	0.9198	0.424005		1.71093			0.8953	0.900343	0.560104		1.84703
	380	0.9337	0.9198	-1.5112		0.224273			0.9013	0.900343	-0.106309		1.18062
	381	0.9036	0.9198	1.76125		3.04818			0.9037	0.900343	-0.372874		0.914051
	382	0.9184	0.9198	0.152207		1.43913			0.8971	0.900343	0.36018		1.64711
	383	0.3843	0.9198	58.2192		59.5061			0.0859	0.900343	90.4592		91.7461
	384	0.8926	0.9198	2.95716		4.24409			0.864	0.900343	4.03656		5.32348
	385	0.9139	0.9198	0.641444		1.92837			0.8985	0.900343	0.204684		1.49161
	386	0.9104	0.9198	1.02196		2.30889			0.8566	0.900343	4.85847		6.14539
	387	0.9128	0.9198	0.761035		2.04796			0.8839	0.900343	1.82629		3.11321
	388	0.935	0.9198	-1.65253		0.365608			0.8988	0.900343	0.171363		1.45829
	389	0.9366	0.9198	-1.82648		0.539559			0.8987	0.900343	0.18247		1.4694
	390	0.9265	0.9198	-0.728419		0.558506			0.9145	0.900343	-1.57242		0.285492
	391	0.9257	0.9198	-0.641444		0.645481			0.9001	0.900343	0.0269739		1.3139
	392	0.9282	0.9198	-0.913242		0.373683			0.8968	0.900343	0.393501		1.68043
	393	0.917	0.9198	0.304414		1.59134			0.889	0.900343	1.25984		2.54676
	394	0.9535	0.9198	-3.66384		2.37691			0.9034	0.900343	-0.339553		0.947372
	395	0.9365	0.9198	-1.81561		0.528687			0.8994	0.900343	0.104722		1.39165
	396	0.936	0.9198	-1.76125		0.474327			0.8749	0.900343	2.82591		4.11283
	397	0.9241	0.9198	-0.467493		0.819432			0.8814	0.900343	2.10396		3.39089
	398	0.9126	0.9198	0.782779		2.0697			0.8896	0.900343	1.1932		2.48012
	399	0.8975	0.9198	2.42444		3.71137			0.8951	0.900343	0.582318		1.86924
	400	0.8915	0.9198	3.07676		4.36368			0.8525	0.900343	5.31385		6.60077
	401	0.9028	0.9198	1.84823		3.13515			0.8688	0.900343	3.50343		4.79035
	402	0.9257	0.9198	-0.641444		0.645481			0.9013	0.900343	-0.106309		1.18062
	403	0.9328	0.9198	-1.41335		0.126426			0.8923	0.900343	0.89331		2.18024
	404	0.9238	0.9198	-0.434877		0.852048			0.8913	0.900343	1.00438		2.2913
	405	0.9504	0.9198	-3.32681		2.03988			0.9206	0.900343	-2.24994		0.963011
	406	0.9264	0.9198	-0.717547		0.569378			0.9384	0.900343	-4.22696		2.94004
	407	0.9564	0.9198	-3.97913		2.6922			0.9125	0.900343	-1.35028		0.0633541
	408	0.9346	0.9198	-1.60905		0.32212			0.9143	0.900343	-1.5502		0.263278
	409	0.9392	0.9198	-2.10915		0.822229			0.9131	0.900343	-1.41692		0.129995
	410	0.9294	0.9198	-1.04371		0.24322			0.9089	0.900343	-0.950432		0.336494
	411	0.9353	0.9198	-1.68515		0.398224			0.8924	0.900343	0.882204		2.16913
	412	0.94	0.9198	-2.19613		0.909204			0.8888	0.900343	1.28205		2.56898
	413	0.9375	0.9198	-1.92433		0.637406			0.9022	0.900343	-0.206271		1.08065
	414	0.9233	0.9198	-0.380518		0.906408			0.896	0.900343	0.482356		1.76928
	415	0.9228	0.9198	-0.326158		0.960767			0.869	0.900343	3.48121		4.76814
	416	0.9142	0.9198	0.608828		1.89575			0.8981	0.900343	0.249111		1.53604
	417	0.8774	0.9198	4.6097		5.89662			0.8522	0.900343	5.34717		6.63409
	418	0.9399	0.9198	-2.18526		0.898332			0.8789	0.900343	2.38163		3.66856
	419	0.9442	0.9198	-2.65275		1.36583			0.9106	0.900343	-1.13925		0.147677
	420	0.9243	0.9198	-0.489237		0.797688			0.9255	0.900343	-2.79417		1.50725
	421	0.9056	0.9198	1.54381		2.83074			0.8942	0.900343	0.68228		1.9692
	422	0.9274	0.9198	-0.826267		0.460659			0.9058	0.900343	-0.606118		0.680807
	423	0.9476	0.9198	-3.0224		1.73547			0.9046	0.900343	-0.472836		0.814089
	424	0.9467	0.9198	-2.92455		1.63762			0.9161	0.900343	-1.75013		0.463202
	425	0.9435	0.9198	-2.57665		1.28972			0.8909	0.900343	1.04881		2.33573
	426	0.9501	0.9198	-3.29419		2.00727			0.9015	0.900343	-0.128522		1.1584
	427	0.9296	0.9198	-1.06545		0.221476			0.8997	0.900343	0.0714014		1.35833
	428	0.9338	0.9198	-1.52207		0.235145			0.9056	0.900343	-0.583905		0.703021
	429	0.9296	0.9198	-1.06545		0.221476			0.9053	0.900343	-0.550584		0.736341
	430	0.9294	0.9198	-1.04371		0.24322			0.8825	0.900343	1.98178		3.26871
	431	0.2892	0.9198	68.5584		69.8453			0.0868	0.900343	90.3592		91.6462
	432	0.9024	0.9198	1.89172		3.17864			0.8645	0.900343	3.98102		5.26795
	433	0.9147	0.9198	0.554468		1.84139			0.9123	0.900343	-1.32807		0.0411403
	434	0.9134	0.9198	0.695803		1.98273			0.9114	0.900343	-1.2281		0.0588216
	435	0.9331	0.9198	-1.44597		0.159041			0.8742	0.900343	2.90366		4.19058
	436	0.928	0.9198	-0.891498		0.395427			0.8849	0.900343	1.71522		3.00214
	437	0.9412	0.9198	-2.32659		1.03967			0.9165	0.900343	-1.79455		0.507629
	438	0.9316	0.9198	-1.28289		0.00403759			0.9125	0.900343	-1.35028		0.0633541
	439	0.9598	0.9198	-4.34877		3.06185			0.9391	0.900343	-4.30471		3.01778
	440	0.9431	0.9198	-2.53316		1.24623			0.9055	0.900343	-0.572798		0.714128
	441	0.9481	0.9198	-3.07676		1.78983			0.9078	0.900343	-0.828256		0.458669
	442	0.9405	0.9198	-2.25049		0.963564			0.9237	0.900343	-2.59425		1.30732
	443	0.933	0.9198	-1.43509		0.148169			0.909	0.900343	-0.961538		0.325387
	444	0.9418	0.9198	-2.39182		1.1049			0.885	0.900343	1.70411		2.99104
	445	0.92	0.9198	-0.0217439		1.26518			0.9099	0.900343	-1.0615		0.225425
	446	0.9115	0.9198	0.90237		2.1893			0.8934	0.900343	0.771135		2.05806
	447	0.8693	0.9198	5.49032		6.77725			0.8582	0.900343	4.68076		5.96768
	448	0.8905	0.9198	3.18548		4.4724			0.8754	0.900343	2.77037		4.0573
	449	0.9049	0.9198	1.61992		2.90684			0.8837	0.900343	1.8485		3.13543
	450	0.9196	0.9198	0.0217439		1.30867			0.8772	0.900343	2.57045		3.85737
	451	0.9198	0.9198	2.41405e-14		1.28693			0.8867	0.900343	1.5153		2.80222
	452	0.928	0.9198	-0.891498		0.395427			0.9126	0.900343	-1.36139		0.074461
	453	0.9193	0.9198	0.0543596		1.34128			0.901	0.900343	-0.0729881		1.21394
	454	0.9335	0.9198	-1.48945		0.202529			0.9051	0.900343	-0.52837		0.758555
	455	0.9242	0.9198	-0.478365		0.80856			0.8948	0.900343	0.615638		1.90256
	456	0.9349	0.9198	-1.64166		0.354736			0.9244	0.900343	-2.672		1.38507
	457	0.9266	0.9198	-0.739291		0.547634			0.8912	0.900343	1.01549		2.30241
	458	0.9152	0.9198	0.500109		1.78703			0.9174	0.900343	-1.89452		0.607591
	459	0.9385	0.9198	-2.03305		0.746125			0.9011	0.900343	-0.0840949		1.20283
	460	0.9218	0.9198	-0.217439		1.06949			0.8794	0.900343	2.3261		3.61302
	461	0.9341	0.9198	-1.55469		0.267761			0.8895	0.900343	1.2043		2.49123
	462	0.9212	0.9198	-0.152207		1.13472			0.8751	0.900343	2.80369		4.09062
	463	0.9144	0.9198	0.587084		1.87401			0.8839	0.900343	1.82629		3.11321
	464	0.8931	0.9198	2.9028		4.18973			0.86	0.900343	4.48083		5.76776
	465	0.8884	0.9198	3.41379		4.70071			0.8614	0.900343	4.32534		5.61226
	466	0.9182	0.9198	0.173951		1.46088			0.9032	0.900343	-0.317339		0.969586
	467	0.9395	0.9198	-2.14177		0.854845			0.8972	0.900343	0.349073		1.636
	468	0.9233	0.9198	-0.380518		0.906408			0.8687	0.900343	3.51453		4.80146
	469	0.9421	0.9198	-2.42444		1.13751			0.9139	0.900343	-1.50578		0.21885
	470	0.9429	0.9198	-2.51142		1.22449			0.9104	0.900343	-1.11703		0.16989
	471	0.9197	0.9198	0.0108719		1.2978			0.9061	0.900343	-0.639439		0.647486
	472	0.939	0.9198	-2.08741		0.800485			0.9016	0.900343	-0.139629		1.1473
	473	0.9025	0.9198	1.88084		3.16777			0.9165	0.900343	-1.79455		0.507629
	474	0.9489	0.9198	-3.16373		1.87681			0.8981	0.900343	0.249111		1.53604
	475	0.9665	0.9198	-5.07719		3.79027			0.8936	0.900343	0.748921		2.03585
	476	0.9332	0.9198	-1.45684		0.169913			0.8888	0.900343	1.28205		2.56898
	477	0.9493	0.9198	-3.20722		1.92029			0.8926	0.900343	0.85999		2.14692
	478	0.9332	0.9198	-1.45684		0.169913			0.8867	0.900343	1.5153		2.80222
	479	0.0778	0.9198	91.5416		92.8286			0.0715	0.900343	92.0586		93.3455
	480	0.8989	0.9198	2.27223		3.55916			0.8622	0.900343	4.23648		5.52341
	481	0.8968	0.9198	2.50054		3.78747			0.7806	0.900343	13.2997		14.5866
	482	0.9417	0.9198	-2.38095		1.09403			0.8654	0.900343	3.88106		5.16799
	483	0.9366	0.9198	-1.82648		0.539559			0.8742	0.900343	2.90366		4.19058
	484	0.9223	0.9198	-0.271798		1.01513			0.8995	0.900343	0.0936151		1.38054
	485	0.9381	0.9198	-1.98956		0.702638			0.9036	0.900343	-0.361767		0.925158
	486	0.9367	0.9198	-1.83736		0.550431			0.9088	0.900343	-0.939325		0.3476
	487	0.9423	0.9198	-2.44618		1.15926			0.8879	0.900343	1.38201		2.66894
	488	0.9334	0.9198	-1.47858		0.191657			0.9134	0.900343	-1.45024		0.163316
	489	0.9893	0.9198	-7.55599		6.26907			0.9568	0.900343	-6.27063		4.9837
	490	0.9318	0.9198	-1.30463		0.0177063			0.9034	0.900343	-0.339553		0.947372
	491	0.9433	0.9198	-2.5549		1.26798			0.8897	0.900343	1.18209		2.46901
	492	0.9306	0.9198	-1.17417		0.112757			0.8961	0.900343	0.471249		1.75817
	493	0.9308	0.9198	-1.19591		0.091013			0.8649	0.900343	3.9366		5.22352
	494	0.9332	0.9198	-1.45684		0.169913			0.8966	0.900343	0.415715		1.70264
	495	0.9289	0.9198	-0.989346		0.29758			0.8814	0.900343	2.10396		3.39089
	496	0.8959	0.9198	2.59839		3.88532			0.8627	0.900343	4.18095		5.46787
	497	0.8962	0.9198	2.56578		3.8527			0.9571	0.900343	-6.30395		5.01702
	498	0.9174	0.9198	0.260926		1.54785			0.9186	0.900343	-2.0278		0.740874
	499	0.9278	0.9198	-0.869754		0.417171			0.9131	0.900343	-1.41692		0.129995
	500	0.9257	0.9198	-0.641444		0.645481			0.8943	0.900343	0.671173		1.9581
	501	0.9602	0.9198	-4.39226		3.10533			0.9135	0.900343	-1.46135		0.174423
	502	0.9428	0.9198	-2.50054		1.21362			0.9256	0.900343	-2.80528		1.51836
	503	0.9479	0.9198	-3.05501		1.76809			0.9162	0.900343	-1.76123		0.474309
	504	0.9499	0.9198	-3.27245		1.98553			0.9138	0.900343	-1.49467		0.207744
	505	0.9094	0.9198	1.13068		2.41761			0.9161	0.900343	-1.75013		0.463202
	506	0.9387	0.9198	-2.05479		0.767869			0.9077	0.900343	-0.817149		0.469776
	507	0.9095	0.9198	1.11981		2.40673			0.9072	0.900343	-0.761615		0.525311
	508	0.9357	0.9198	-1.72864		0.441711			0.8978	0.900343	0.282432		1.56936
	509	0.9413	0.9198	-2.33746		1.05054			0.9089	0.900343	-0.950432		0.336494
	510	0.9369	0.9198	-1.8591		0.572175			0.892	0.900343	0.926631		2.21356
	511	0.9206	0.9198	-0.0869754		1.19995			0.8731	0.900343	3.02583		4.31276
	512	0.8917	0.9198	3.05501		4.34194			0.8814	0.900343	2.10396		3.39089
	513	0.9137	0.9198	0.663188		1.95011			0.8689	0.900343	3.49232		4.77925
	514	0.9271	0.9198	-0.793651		0.493274			0.877	0.900343	2.59266		3.87959
	515	0.931	0.9198	-1.21766		0.0692692			0.8986	0.900343	0.193577		1.4805
	516	0.9341	0.9198	-1.55469		0.267761			0.9092	0.900343	-0.983752		0.303173
	517	0.9432	0.9198	-2.54403		1.25711			0.9011	0.900343	-0.0840949		1.20283
	518	0.9557	0.9198	-3.90302		2.6161			0.9254	0.900343	-2.78307		1.49614
	519	0.9472	0.9198	-2.97891		1.69198			0.9147	0.900343	-1.59463		0.307705
	520	0.9343	0.9198	-1.57643		0.289504			0.8866	0.900343	1.5264		2.81333
	521	0.9306	0.9198	-1.17417		0.112757			0.8946	0.900343	0.637852		1.92478
	522	0.9382	0.9198	-2.00043		0.71351			0.9065	0.900343	-0.683866		0.603059
	523	0.9341	0.9198	-1.55469		0.267761			0.9078	0.900343	-0.828256		0.458669
	524	0.9398	0.9198	-2.17439		0.887461			0.9085	0.900343	-0.906004		0.380921
	525	0.9359	0.9198	-1.75038		0.463455			0.9057	0.900343	-0.595011		0.691914
	526	0.9413	0.9198	-2.33746		1.05054			0.8781	0.900343	2.47049		3.75741
	527	0.9223	0.9198	-0.271798		1.01513			0.884	0.900343	1.81518		3.10211
	528	0.881	0.9198	4.21831		5.50523			0.8494	0.900343	5.65816		6.94509
	529	0.1084	0.9198	88.2148		89.5018			0.0861	0.900343	90.437		91.7239
	530	0.9297	0.9198	-1.07632		0.210604			0.9189	0.900343	-2.06112		0.774194
	531	0.929	0.9198	-1.00022		0.286708			0.9054	0.900343	-0.561691		0.725234
	532	0.9322	0.9198	-1.34812		0.061194			0.8972	0.900343	0.349073		1.636
	533	0.9318	0.9198	-1.30463		0.0177063			0.894	0.900343	0.704494		1.99142
	534	0.9385	0.9198	-2.03305		0.746125			0.9143	0.900343	-1.5502		0.263278
	535	0.9307	0.9198	-1.18504		0.101885			0.9305	0.900343	-3.34952		2.06259
	536	0.9365	0.9198	-1.81561		0.528687			0.9083	0.900343	-0.88379		0.403135
	537	0.9278	0.9198	-0.869754		0.417171			0.9202	0.900343	-2.20551		0.918584
	538	0.9533	0.9198	-3.6421		2.35517			0.9236	0.900343	-2.58314		1.29622
	539	0.9335	0.9198	-1.48945		0.202529			0.8938	0.900343	0.726707		2.01363
	540	0.9405	0.9198	-2.25049		0.963564			0.9143	0.900343	-1.5502		0.263278
	541	0.9322	0.9198	-1.34812		0.061194			0.8973	0.900343	0.337966		1.62489
	542	0.9355	0.9198	-1.70689		0.419968			0.8968	0.900343	0.393501		1.68043
	543	0.9306	0.9198	-1.17417		0.112757			0.8969	0.900343	0.382394		1.66932
	544	0.8662	0.9198	5.82735		7.11428			0.8511	0.900343	5.46935		6.75627
	545	0.0904	0.9198	90.1718		91.4587			0.0799	0.900343	91.1256		92.4125
	546	0.9245	0.9198	-0.510981		0.775945			0.9127	0.900343	-1.37249		0.0855678
	547	0.9293	0.9198	-1.03283		0.254092			0.9007	0.900343	-0.0396674		1.24726
	548	0.931	0.9198	-1.21766		0.0692692			0.9147	0.900343	-1.59463		0.307705
	549	0.9319	0.9198	-1.3155		0.0285782			0.8991	0.900343	0.138043		1.42497
	550	0.9393	0.9198	-2.12003		0.833101			0.917	0.900343	-1.85009		0.563164
	551	0.9618	0.9198	-4.56621		3.27928			0.8972	0.900343	0.349073		1.636
	552	0.9348	0.9198	-1.63079		0.343864			0.9117	0.900343	-1.26142		0.025501
	553	0.9434	0.9198	-2.56578		1.27885			0.9034	0.900343	-0.339553		0.947372
	554	0.9582	0.9198	-4.17482		2.8879			0.9216	0.900343	-2.36101		1.07408
	555	0.942	0.9198	-2.41357		1.12664			0.8905	0.900343	1.09323		2.38016
	556	0.9204	0.9198	-0.0652316		1.22169			0.8746	0.900343	2.85923		4.14615
	557	0.9368	0.9198	-1.84823		0.561303			0.886	0.900343	1.59304		2.87997
	558	0.9198	0.9198	2.41405e-14		1.28693			0.8848	0.900343	1.72633		3.01325
	559	0.9185	0.9198	0.141335		1.42826			0.8743	0.900343	2.89255		4.17947
	560	0.8965	0.9198	2.53316		3.82008			0.8574	0.900343	4.76961		6.05654
	561	0.9035	0.9198	1.77212		3.05905			0.8738	0.900343	2.94808		4.23501
	562	0.9143	0.9198	0.597956		1.88488			0.8913	0.900343	1.00438		2.2913
	563	0.9464	0.9198	-2.89193		1.60501			0.9068	0.900343	-0.717187		0.569738
	564	0.9278	0.9198	-0.869754		0.417171			0.8846	0.900343	1.74854		3.03547
	565	0.9401	0.9198	-2.207		0.920076			0.9095	0.900343	-1.01707		0.269852
	566	0.9423	0.9198	-2.44618		1.15926			0.9291	0.900343	-3.19402		1.9071
	567	0.9526	0.9198	-3.56599		2.27907			0.8997	0.900343	0.0714014		1.35833
	568	0.9366	0.9198	-1.82648		0.539559			0.9062	0.900343	-0.650546		0.636379
	569	0.9243	0.9198	-0.489237		0.797688			0.9239	0.900343	-2.61646		1.32954
	570	0.9488	0.9198	-3.15286		1.86593			0.8912	0.900343	1.01549		2.30241
	571	0.9354	0.9198	-1.69602		0.409096			0.8917	0.900343	0.959952		2.24688
	572	0.9384	0.9198	-2.02218		0.735254			0.893	0.900343	0.815562		2.10249
	573	0.8548	0.9198	7.06675		8.35368			0.8468	0.900343	5.94694		7.23387
	574	0.9171	0.9198	0.293542		1.58047			0.9018	0.900343	-0.161843		1.12508
	575	0.9052	0.9198	1.5873		2.87423			0.2574	0.900343	71.4109		72.6978
	576	0.8753	0.9198	4.83801		6.12493			0.8557	0.900343	4.95843		6.24535
	577	0.9102	0.9198	1.04371		2.33063			0.8747	0.900343	2.84812		4.13505
	578	0.946	0.9198	-2.84845		1.56152			0.9052	0.900343	-0.539477		0.747448
	579	0.947	0.9198	-2.95716		1.67024			0.8904	0.900343	1.10434		2.39127
	580	0.935	0.9198	-1.65253		0.365608			0.9052	0.900343	-0.539477		0.747448
	581	0.9384	0.9198	-2.02218		0.735254			0.9059	0.900343	-0.617225		0.6697
	582	0.9387	0.9198	-2.05479		0.767869			1.0531	0.900343	-16.9666		15.6796
	583	0.9313	0.9198	-1.25027		0.0366534			0.8875	0.900343	1.42644		2.71337
	584	0.9473	0.9198	-2.98978		1.70286			0.9011	0.900343	-0.0840949		1.20283
	585	0.1391	0.9198	84.8771		86.1641			0.0991	0.900343	88.9931		90.28
	586	0.931	0.9198	-1.21766		0.0692692			0.8739	0.900343	2.93698		4.2239
	587	0.921	0.9198	-0.130463		1.15646			0.9047	0.900343	-0.483943		0.802983
	588	0.9355	0.9198	-1.70689		0.419968			0.8898	0.900343	1.17098		2.45791
	589	0.9309	0.9198	-1.20678		0.0801411			0.872	0.900343	3.14801		4.43493
	590	0.9135	0.9198	0.684932		1.97186			0.8612	0.900343	4.34755		5.63448
	591	0.92	0.9198	-0.0217439		1.26518			0.8755	0.900343	2.75927		4.04619
	592	0.8876	0.9198	3.50076		4.78769			0.8601	0.900343	4.46973		5.75665
	593	0.9092	0.9198	1.15242		2.43935			0.881	0.900343	2.14839		3.43531
	594	0.932	0.9198	-1.32638		0.0394501			0.9207	0.900343	-2.26104		0.974118
	595	0.9343	0.9198	-1.57643		0.289504			0.8964	0.900343	0.437928		1.72485
	596	0.9475	0.9198	-3.01152		1.7246			0.8887	0.900343	1.29316		2.58008
	597	0.9512	0.9198	-3.41379		2.12686			0.9204	0.900343	-2.22772		0.940798
	598	0.9425	0.9198	-2.46793		1.181			0.9138	0.900343	-1.49467		0.207744
	599	0.9635	0.9198	-4.75103		3.46411			0.9131	0.900343	-1.41692		0.129995
	600	0.9559	0.9198	-3.92477		2.63784			0.9107	0.900343	-1.15036		0.13657
	601	0.9428	0.9198	-2.50054		1.21362			0.9257	0.900343	-2.81639		1.52946
	602	0.9424	0.9198	-2.45706		1.17013			0.9206	0.900343	-2.24994		0.963011
	603	0.9279	0.9198	-0.880626		0.406299			0.8226	0.900343	8.63481		9.92173
	604	0.9254	0.9198	-0.608828		0.678097			0.9009	0.900343	-0.0618812		1.22504
	605	0.9526	0.9198	-3.56599		2.27907			0.9151	0.900343	-1.63906		0.352133
	606	0.9569	0.9198	-4.03349		2.74656			0.8929	0.900343	0.826669		2.11359
	607	0.9111	0.9198	0.945858		2.23278			0.8831	0.900343	1.91514		3.20207
	608	0.889	0.9198	3.34855		4.63548			0.8815	0.900343	2.09285		3.37978
	609	1.039	0.9198	-12.9593		11.6724			1.0037	0.900343	-11.4798		10.1928
	610	0.9327	0.9198	-1.40248		0.115554			0.8898	0.900343	1.17098		2.45791
	611	0.933	0.9198	-1.43509		0.148169			0.8986	0.900343	0.193577		1.4805
	612	0.9292	0.9198	-1.02196		0.264964			0.9017	0.900343	-0.150736		1.13619
	613	0.9407	0.9198	-2.27223		0.985308			0.9099	0.900343	-1.0615		0.225425
	614	0.9546	0.9198	-3.78343		2.49651			1.0649	0.900343	-18.2772		16.9902
	615	0.9185	0.9198	0.141335		1.42826			0.8872	0.900343	1.45976		2.74669
	616	0.9374	0.9198	-1.91346		0.626534			0.8984	0.900343	0.215791		1.50272
	617	0.9327	0.9198	-1.40248		0.115554			0.8971	0.900343	0.36018		1.64711
	618	0.9434	0.9198	-2.56578		1.27885			0.9012	0.900343	-0.0952018		1.19172
	619	0.9437	0.9198	-2.59839		1.31147			0.9156	0.900343	-1.69459		0.407667
	620	0.944	0.9198	-2.63101		1.34408			0.9047	0.900343	-0.483943		0.802983
	621	0.9197	0.9198	0.0108719		1.2978			0.8825	0.900343	1.98178		3.26871
	622	0.9401	0.9198	-2.207		0.920076			0.8682	0.900343	3.57007		4.85699
	623	0.8878	0.9198	3.47902		4.76594			0.8763	0.900343	2.67041		3.95734
	624	0.8918	0.9198	3.04414		4.33107			0.8636	0.900343	4.08099		5.36791
	625	0.9089	0.9198	1.18504		2.47197			0.8802	0.900343	2.23724		3.52417
	626	0.9291	0.9198	-1.01109		0.275836			0.9024	0.900343	-0.228484		1.05844
	627	0.9336	0.9198	-1.50033		0.213401			0.8897	0.900343	1.18209		2.46901
	628	0.9297	0.9198	-1.07632		0.210604			0.8948	0.900343	0.615638		1.90256
	629	0.9469	0.9198	-2.94629		1.65937			0.8916	0.900343	0.971059		2.25798
	630	0.9327	0.9198	-1.40248		0.115554			0.896	0.900343	0.482356		1.76928
	631	0.9474	0.9198	-3.00065		1.71373			0.9063	0.900343	-0.661653		0.625272
	632	0.9384	0.9198	-2.02218		0.735254			0.8938	0.900343	0.726707		2.01363
	633	0.942	0.9198	-2.41357		1.12664			0.8993	0.900343	0.115829		1.40275
	634	0.9226	0.9198	-0.304414		0.982511			0.9031	0.900343	-0.306233		0.980693
	635	0.9189	0.9198	0.0978474		1.38477			0.8946	0.900343	0.637852		1.92478
	636	0.9331	0.9198	-1.44597		0.159041			0.9072	0.900343	-0.761615		0.525311
	637	0.9207	0.9198	-0.0978474		1.18908			0.888	0.900343	1.37091		2.65783
	638	0.9106	0.9198	1.00022		2.28714			0.8822	0.900343	2.01511		3.30203
	639	0.928	0.9198	-0.891498		0.395427			0.858	0.900343	4.70297		5.9899
	640	0.889	0.9198	3.34855		4.63548			0.8716	0.900343	3.19243		4.47936
	641	0.9182	0.920968	0.300538		1.58746			0.8762	0.895182	2.12048		3.4074
	642	0.907	0.920968	1.51665		2.80357			0.8948	0.895182	0.0426888		1.32961
	643	0.9207	0.920968	0.0290843		1.31601			0.8971	0.895182	-0.214242		1.07268
	644	0.9328	0.920968	-1.28475		0.00217428			0.9008	0.895182	-0.627566		0.659359
	645	0.923	0.920968	-0.220653		1.06627			0.8983	0.895182	-0.348293		0.938632
	646	0.9215	0.920968	-0.0577808		1.22914			0.903	0.895182	-0.873326		0.413599
	647	0.7628	0.920968	17.1741		18.461			0.9057	0.895182	-1.17494		0.111985
	648	0.924	0.920968	-0.329234		0.957691			0.9084	0.895182	-1.47656		0.18963
	649	0.9082	0.920968	1.38635		2.67328			0.8924	0.895182	0.310791		1.59772
	650	0.9279	0.920968	-0.752702		0.534223			0.8931	0.895182	0.232594		1.51952
	651	0.9038	0.920968	1.86411		3.15104			0.8996	0.895182	-0.493515		0.79341
	652	0.916	0.920968	0.539417		1.82634			0.8938	0.895182	0.154398		1.44132
	653	0.9003	0.920968	2.24415		3.53107			0.8882	0.895182	0.779969		2.06689
	654	0.9202	0.920968	0.083375		1.3703			0.8842	0.895182	1.22681		2.51373
	655	0.9204	0.920968	0.0616587		1.34858			0.8712	0.895182	2.67902		3.96595
	656	0.9009	0.920968	2.179		3.46592			0.8902	0.895182	0.556551		1.84348
	657	0.8963	0.920968	2.67847		3.9654			0.878	0.895182	1.9194		3.20633
	658	0.9166	0.920968	0.474268		1.76119			0.9122	0.895182	-1.90105		0.614124
	659	0.9222	0.920968	-0.133788		1.15314			0.8959	0.895182	-0.0801912		1.20673
	660	0.9203	0.920968	0.0725169		1.35944			0.9041	0.895182	-0.996206		0.290719
	661	0.9283	0.920968	-0.796135		0.490791			0.9004	0.895182	-0.582882		0.704043
	662	0.9332	0.920968	-1.32818		0.0412583			0.8968	0.895182	-0.180729		1.1062
	663	0.9083	0.920968	1.37549		2.66242			0.8937	0.895182	0.165569		1.45249
	664	0.9236	0.920968	-0.285802		1.00112			0.9159	0.895182	-2.31437		1.02745
	665	0.9238	0.920968	-0.307518		0.979407			0.9116	0.895182	-1.83402		0.547099
	666	0.923	0.920968	-0.220653		1.06627			0.8854	0.895182	1.09275		2.37968
	667	0.9058	0.920968	1.64695		2.93387			0.8819	0.895182	1.48374		2.77066
	668	0.8783	0.920968	4.63294		5.91986			0.8771	0.895182	2.01994		3.30687
	669	0.9161	0.920968	0.528559		1.81548			0.9137	0.895182	-2.06861		0.781688
	670	0.9191	0.920968	0.202815		1.48974			0.8833	0.895182	1.32734		2.61427
	671	0.9217	0.920968	-0.0794971		1.20743			0.8873	0.895182	0.880507		2.16743
	672	0.9024	0.920968	2.01612		3.30305			0.8958	0.895182	-0.0690203		1.2179
	673	0.8907	0.920968	3.28653		4.57345			0.8468	0.895182	5.40473		6.69165
	674	0.9407	0.920968	-2.14254		0.855619			0.8409	0.895182	6.06381		7.35074
	675	0.9236	0.920968	-0.285802		1.00112			0.9087	0.895182	-1.51007		0.223143
	676	0.9235	0.920968	-0.274944		1.01198			0.9049	0.895182	-1.08557		0.201352
	677	0.9178	0.920968	0.34397		1.6309			0.903	0.895182	-0.873326		0.413599
	678	0.92	0.920968	0.105091		1.39202			0.8742	0.895182	2.3439		3.63082
	679	0.7532	0.920968	18.2165		19.5034			0.9012	0.895182	-0.672249		0.614676
	680	0.9301	0.920968	-0.991581		0.295344			0.9257	0.895182	-3.40912		2.1222
	681	0.8991	0.920968	2.37444		3.66137			0.9101	0.895182	-1.66646		0.379535
	682	0.9182	0.920968	0.300538		1.58746			0.914	0.895182	-2.10213		0.815201
	683	0.8924	0.920968	3.10194		4.38886			0.8823	0.895182	1.43905		2.72598
	684	0.9152	0.920968	0.626282		1.91321			0.8854	0.895182	1.09275		2.37968
	685	0.9168	0.920968	0.452552		1.73948			0.8657	0.895182	3.29342		4.58035
	686	0.9093	0.920968	1.26691		2.55384			0.8721	0.895182	2.57849		3.86541
	687	0.9191	0.920968	0.202815		1.48974			0.8704	0.895182	2.76839		4.05532
	688	0.894	0.920968	2.92821		4.21513			0.8748	0.895182	2.27687		3.5638
	689	0.8888	0.920968	3.49283		4.77976			0.9202	0.895182	-2.79472		1.5078
	690	0.9244	0.920968	-0.372667		0.914258			0.8802	0.895182	1.67364		2.96057
	691	0.9183	0.920968	0.28968		1.5766			0.8879	0.895182	0.813482		2.10041
	692	0.9125	0.920968	0.919452		2.20638			0.8988	0.895182	-0.404148		0.882778
	693	0.9201	0.920968	0.0942332		1.38116			0.9009	0.895182	-0.638737		0.648188
	694	0.9128	0.920968	0.886878		2.1738			0.8856	0.895182	1.07041		2.35734
	695	0.9076	0.920968	1.4515		2.73843			0.9107	0.895182	-1.73349		0.446561
	696	0.9262	0.920968	-0.568114		0.718812			0.9082	0.895182	-1.45421		0.167288
	697	0.9182	0.920968	0.300538		1.58746			0.8965	0.895182	-0.147217		1.13971
	698	0.9271	0.920968	-0.665837		0.621088			0.894	0.895182	0.132056		1.41898
	699	0.9081	0.920968	1.39721		2.68414			0.912	0.895182	-1.87871		0.591783
	700	0.9074	0.920968	1.47322		2.76014			0.9078	0.895182	-1.40953		0.122604
	701	0.9129	0.920968	0.876019		2.16294			0.9132	0.895182	-2.01276		0.725834
	702	0.9254	0.920968	-0.481248		0.805677			0.892	0.895182	0.355474		1.6424
	703	0.9127	0.920968	0.897736		2.18466			0.8988	0.895182	-0.404148		0.882778
	704	0.8842	0.920968	3.99231		5.27923			0.8698	0.895182	2.83542		4.12234
	705	0.9032	0.920968	1.92926		3.21618			0.8789	0.895182	1.81886		3.10579
	706	0.9216	0.920968	-0.068639		1.21829			0.8812	0.895182	1.56193		2.84886
	707	0.918	0.920968	0.322254		1.60918			0.8781	0.895182	1.90823		3.19516
	708	0.9258	0.920968	-0.524681		0.762244			0.8963	0.895182	-0.124875		1.16205
	709	0.903	0.920968	1.95098		3.2379			0.8946	0.895182	0.0650307		1.35196
	710	0.9398	0.920968	-2.04482		0.757896			0.9202	0.895182	-2.79472		1.5078
	711	0.9127	0.920968	0.897736		2.18466			0.9262	0.895182	-3.46498		2.17805
	712	0.9314	0.920968	-1.13274		0.154188			0.9232	0.895182	-3.12985		1.84292
	713	0.9201	0.920968	0.0942332		1.38116			0.8807	0.895182	1.61779		2.90471
	714	0.9191	0.920968	0.202815		1.48974			0.9037	0.895182	-0.951522		0.335403
	715	0.922	0.920968	-0.112072		1.17485			0.8978	0.895182	-0.292438		0.994487
	716	0.918	0.920968	0.322254		1.60918			0.8758	0.895182	2.16516		3.45209
	717	0.9172	0.920968	0.409119		1.69604			0.8793	0.895182	1.77418		3.06111
	718	0.9223	0.920968	-0.144646		1.14228			0.8779	0.895182	1.93057		3.2175
	719	0.9051	0.920968	1.72295		3.00988			0.8838	0.895182	1.27149		2.55841
	720	0.8751	0.920968	4.9804		6.26732			0.8697	0.895182	2.84659		4.13351
	721	0.8771	0.920968	4.76323		6.05016			0.8688	0.895182	2.94713		4.23405
	722	0.9183	0.920968	0.28968		1.5766			0.9165	0.895182	-2.3814		1.09447
	723	0.9155	0.920968	0.593708		1.88063			0.8899	0.895182	0.590063		1.87699
	724	0.9199	0.920968	0.115949		1.40287			0.9115	0.895182	-1.82285		0.535928
	725	0.9321	0.920968	-1.20874		0.0781813			0.9084	0.895182	-1.47656		0.18963
	726	0.9406	0.920968	-2.13169		0.844761			0.9066	0.895182	-1.27548		0.0114465
	727	0.9118	0.920968	0.995459		2.28238			0.8843	0.895182	1.21563		2.50256
	728	0.9318	0.920968	-1.17617		0.110756			0.9423	0.895182	-5.26349		3.97657
	729	0.9345	0.920968	-1.46934		0.182414			0.9161	0.895182	-2.33672		1.04979
	730	0.9302	0.920968	-1.00244		0.284486			0.9013	0.895182	-0.68342		0.603505
	731	0.9143	0.920968	0.724005		2.01093			0.9188	0.895182	-2.63833		1.3514
	732	0.9066	0.920968	1.56008		2.84701			0.8804	0.895182	1.6513		2.93823
	733	0.918	0.920968	0.322254		1.60918			0.9004	0.895182	-0.582882		0.704043
	734	0.9257	0.920968	-0.513823		0.773102			0.8871	0.895182	0.902849		2.18977
	735	0.9149	0.920968	0.658857		1.94578			0.8874	0.895182	0.869336		2.15626
	736	0.8929	0.920968	3.04765		4.33457			0.8786	0.895182	1.85238		3.1393
	737	0.9054	0.920968	1.69038		2.97731			0.8821	0.895182	1.46139		2.74832
	738	0.9228	0.920968	-0.198937		1.08799			0.9005	0.895182	-0.594053		0.692872
	739	0.9407	0.920968	-2.14254		0.855619			0.9009	0.895182	-0.638737		0.648188
	740	0.934	0.920968	-1.41505		0.128123			0.897	0.895182	-0.203071		1.08385
	741	0.9106	0.920968	1.12576		2.41268			0.8909	0.895182	0.478354		1.76528
	742	0.9252	0.920968	-0.459532		0.827393			0.8992	0.895182	-0.448831		0.838094
	743	0.9057	0.920968	1.65781		2.94473			0.905	0.895182	-1.09674		0.190181
	744	0.9435	0.920968	-2.44657		1.15965			0.9383	0.895182	-4.81666		3.52973
	745	0.9309	0.920968	-1.07845		0.208479			0.8994	0.895182	-0.471173		0.815752
	746	0.9242	0.920968	-0.350951		0.935975			0.8951	0.895182	0.00917611		1.2961
	747	0.9307	0.920968	-1.05673		0.230195			0.9141	0.895182	-2.1133		0.826372
	748	0.9259	0.920968	-0.535539		0.751386			0.8984	0.895182	-0.359464		0.927461
	749	0.9261	0.920968	-0.557255		0.72967			0.8781	0.895182	1.90823		3.19516
	750	0.9131	0.920968	0.854303		2.14123			0.8822	0.895182	1.45022		2.73715
	751	0.9125	0.920968	0.919452		2.20638			0.8671	0.895182	3.13703		4.42396
	752	0.8862	0.920968	3.77514		5.06207			0.8771	0.895182	2.01994		3.30687
	753	0.8872	0.920968	3.66656		4.95349			0.9048	0.895182	-1.0744		0.212523
	754	0.9201	0.920968	0.0942332		1.38116			0.9074	0.895182	-1.36485		0.0779208
	755	0.9176	0.920968	0.365687		1.65261			0.8819	0.895182	1.48374		2.77066
	756	0.9043	0.920968	1.80982		3.09674			0.9004	0.895182	-0.582882		0.704043
	757	0.9388	0.920968	-1.93624		0.649314			0.9065	0.895182	-1.26431		0.0226174
	758	0.9293	0.920968	-0.904716		0.382209			0.8998	0.895182	-0.515857		0.771068
	759	0.9436	0.920968	-2.45743		1.17051			0.9306	0.895182	-3.9565		2.66957
	760	0.9288	0.920968	-0.850425		0.4365			0.9234	0.895182	-3.15219		1.86527
	761	0.9408	0.920968	-2.1534		0.866477			0.9097	0.895182	-1.62178		0.334852
	762	0.9407	0.920968	-2.14254		0.855619			0.9087	0.895182	-1.51007		0.223143
	763	0.9265	0.920968	-0.600688		0.686237			0.8935	0.895182	0.187911		1.47484
	764	0.918	0.920968	0.322254		1.60918			0.8942	0.895182	0.109714		1.39664
	765	0.9291	0.920968	-0.883		0.403926			0.9073	0.895182	-1.35368		0.0667499
	766	0.9095	0.920968	1.2452		2.53212			0.8785	0.895182	1.86355		3.15047
	767	0.9108	0.920968	1.10404		2.39097			0.8818	0.895182	1.49491		2.78183
	768	0.882	0.920968	4.23119		5.51811			0.8742	0.895182	2.3439		3.63082
	769	0.9132	0.920968	0.843445		2.13037			0.8792	0.895182	1.78535		3.07228
	770	0.9104	0.920968	1.14747		2.4344			0.8814	0.895182	1.53959		2.82652
	771	0.9254	0.920968	-0.481248		0.805677			0.8955	0.895182	-0.0355075		1.25142
	772	0.9496	0.920968	-3.10892		1.82199			0.8761	0.895182	2.13165		3.41857
	773	0.912	0.920968	0.973743		2.26067			0.8789	0.895182	1.81886		3.10579
	774	0.93	0.920968	-0.980723		0.306202			0.9084	0.895182	-1.47656		0.18963
	775	0.8931	0.920968	3.02593		4.31286			0.9138	0.895182	-2.07978		0.792859
	776	0.9334	0.920968	-1.3499		0.0629746			0.9186	0.895182	-2.61599		1.32906
	777	0.921	0.920968	-0.00349012		1.28344			0.8828	0.895182	1.3832		2.67012
	778	0.9292	0.920968	-0.893858		0.393067			0.8962	0.895182	-0.113704		1.17322
	779	0.9174	0.920968	0.387403		1.67433			0.9012	0.895182	-0.672249		0.614676
	780	0.9131	0.920968	0.854303		2.14123			0.8746	0.895182	2.29921		3.58614
	781	0.9081	0.920968	1.39721		2.68414			0.8868	0.895182	0.936362		2.22329
	782	0.9009	0.920968	2.179		3.46592			0.8717	0.895182	2.62317		3.91009
	783	0.9166	0.920968	0.474268		1.76119			0.8612	0.895182	3.79611		5.08304
	784	0.8763	0.920968	4.8501		6.13702			0.8504	0.895182	5.00257		6.2895
	785	0.8772	0.920968	4.75238		6.0393			0.8636	0.895182	3.52801		4.81494
	786	0.9055	0.920968	1.67952		2.96645			0.9026	0.895182	-0.828642		0.458283
	787	0.9315	0.920968	-1.1436		0.14333			0.902	0.895182	-0.761617		0.525308
	788	0.9159	0.920968	0.550275		1.8372			0.8909	0.895182	0.478354		1.76528
	789	0.9332	0.920968	-1.32818		0.0412583			0.9015	0.895182	-0.705762		0.581163
	790	0.9389	0.920968	-1.9471		0.660172			0.8904	0.895182	0.534209		1.82113
	791	0.909	0.920968	1.29949		2.58641			0.8917	0.895182	0.388987		1.67591
	792	0.926	0.920968	-0.546397		0.740528			0.9288	0.895182	-3.75542		2.4685
	793	0.9242	0.920968	-0.350951		0.935975			0.9242	0.895182	-3.24156		1.95463
	794	0.903	0.920968	1.95098		3.2379			0.8879	0.895182	0.813482		2.10041
	795	0.9	0.920968	2.27672		3.56364			0.9131	0.895182	-2.00159		0.714663
	796	0.9138	0.920968	0.778296		2.06522			0.8532	0.895182	4.68979		5.97671
	797	0.9146	0.920968	0.691431		1.97836			0.8835	0.895182	1.305		2.59193
	798	0.9175	0.920968	0.376545		1.66347			0.8831	0.895182	1.34969		2.63661
	799	0.9045	0.920968	1.7881		3.07503			0.8881	0.895182	0.79114		2.07807
	800	0.8794	0.920968	4.5135		5.80042			0.8605	0.895182	3.87431		5.16124
	801	0.912	0.920968	0.973743		2.26067			0.868	0.895182	3.03649		4.32342
	802	0.9125	0.920968	0.919452		2.20638			0.8974	0.895182	-0.247755		1.03917
	803	0.9098	0.920968	1.21262		2.49955			0.8739	0.895182	2.37741		3.66433
	804	0.9129	0.920968	0.876019		2.16294			0.8709	0.895182	2.71254		3.99946
	805	0.9134	0.920968	0.821729		2.10865			0.8762	0.895182	2.12048		3.4074
	806	0.9421	0.920968	-2.29456		1.00763			0.891	0.895182	0.467183		1.75411
	807	0.9162	0.920968	0.517701		1.80463			0.8906	0.895182	0.511867		1.79879
	808	0.9258	0.920968	-0.524681		0.762244			0.9316	0.895182	-4.06821		2.78128
	809	0.881	0.920968	4.33977		5.62669			0.8713	0.895182	2.66785		3.95478
	810	0.9255	0.920968	-0.492107		0.794819			0.8965	0.895182	-0.147217		1.13971
	811	0.9285	0.920968	-0.817851		0.469074			0.885	0.895182	1.13744		2.42436
	812	0.9101	0.920968	1.18005		2.46697			0.8821	0.895182	1.46139		2.74832
	813	0.9	0.920968	2.27672		3.56364			0.8679	0.895182	3.04766		4.33459
	814	0.9218	0.920968	-0.0903553		1.19657			0.8787	0.895182	1.84121		3.12813
	815	0.9101	0.920968	1.18005		2.46697			0.873	0.895182	2.47795		3.76487
	816	0.8918	0.920968	3.16709		4.45401			0.8688	0.895182	2.94713		4.23405
	817	0.866	0.920968	5.96849		7.25541			0.884	0.895182	1.24915		2.53607
	818	0.9182	0.920968	0.300538		1.58746			0.8889	0.895182	0.701773		1.9887
	819	0.929	0.920968	-0.872141		0.414784			0.911	0.895182	-1.767		0.480074
	820	0.926	0.920968	-0.546397		0.740528			0.9175	0.895182	-2.49311		1.20618
	821	0.9385	0.920968	-1.90367		0.61674			0.9123	0.895182	-1.91222		0.625295
	822	0.9353	0.920968	-1.5562		0.269279			0.9165	0.895182	-2.3814		1.09447
	823	0.9111	0.920968	1.07147		2.35839			0.9232	0.895182	-3.12985		1.84292
	824	0.9368	0.920968	-1.71908		0.432151			0.9386	0.895182	-4.85017		3.56324
	825	0.9219	0.920968	-0.101213		1.18571			0.9253	0.895182	-3.36444		2.07751
	826	0.9313	0.920968	-1.12188		0.165046			0.8919	0.895182	0.366645		1.65357
	827	0.9317	0.920968	-1.16531		0.121614			0.9081	0.895182	-1.44304		0.156117
	828	0.9385	0.920968	-1.90367		0.61674			0.8876	0.895182	0.846994		2.13392
	829	0.9302	0.920968	-1.00244		0.284486			0.9145	0.895182	-2.15798		0.871055
	830	0.9168	0.920968	0.452552		1.73948			0.8835	0.895182	1.305		2.59193
	831	0.9233	0.920968	-0.253227		1.0337			0.8837	0.895182	1.28266		2.56959
	832	0.9013	0.920968	2.13556		3.42249			0.8691	0.895182	2.91361		4.20054
	833	0.8979	0.920968	2.50474		3.79167			0.8992	0.895182	-0.448831		0.838094
	834	0.9378	0.920968	-1.82766		0.540733			0.8863	0.895182	0.992216		2.27914
	835	0.9505	0.920968	-3.20664		1.91972			0.9072	0.895182	-1.3425		0.0555789
	836	0.9368	0.920968	-1.71908		0.432151			0.9061	0.895182	-1.21962		0.0673011
	837	0.9376	0.920968	-1.80594		0.519017			0.9002	0.895182	-0.56054		0.726385
	838	0.9127	0.920968	0.897736		2.18466			0.8726	0.895182	2.52263		3.80956
	839	0.9585	0.920968	-4.07529		2.78837			0.9013	0.895182	-0.68342		0.603505
	840	0.9298	0.920968	-0.959007		0.327919			0.932	0.895182	-4.11289		2.82596
	841	0.9218	0.920968	-0.0903553		1.19657			0.8857	0.895182	1.05924		2.34617
	842	0.9403	0.920968	-2.09911		0.812186			0.902	0.895182	-0.761617		0.525308
	843	0.9143	0.920968	0.724005		2.01093			0.9029	0.895182	-0.862155		0.42477
	844	0.9293	0.920968	-0.904716		0.382209			0.9036	0.895182	-0.940351		0.346574
	845	0.9129	0.920968	0.876019		2.16294			0.8735	0.895182	2.42209		3.70902
	846	0.91	0.920968	1.19091		2.47783			0.8813	0.895182	1.55076		2.83769
	847	0.9189	0.920968	0.224531		1.51146			0.8947	0.895182	0.0538597		1.34078
	848	0.8795	0.920968	4.50264		5.78956			0.858	0.895182	4.15358		5.44051
	849	0.9134	0.920968	0.821729		2.10865			0.9068	0.895182	-1.29782		0.0108953
	850	0.9101	0.920968	1.18005		2.46697			0.8921	0.895182	0.344303		1.63123
	851	0.9265	0.920968	-0.600688		0.686237			0.9112	0.895182	-1.78934		0.502415
	852	0.9203	0.920968	0.0725169		1.35944			0.9024	0.895182	-0.8063		0.480625
	853	0.9184	0.920968	0.278822		1.56575			0.903	0.895182	-0.873326		0.413599
	854	0.9156	0.920968	0.58285		1.86977			0.8937	0.895182	0.165569		1.45249
	855	0.934	0.920968	-1.41505		0.128123			0.9259	0.895182	-3.43146		2.14454
	856	0.9169	0.920968	0.441694		1.72862			0.9366	0.895182	-4.62675		3.33983
	857	0.9499	0.920968	-3.14149		1.85457			0.9102	0.895182	-1.67763		0.390706
	858	0.9305	0.920968	-1.03501		0.251912			0.909	0.895182	-1.54358		0.256655
	859	0.9304	0.920968	-1.02416		0.26277			0.9029	0.895182	-0.862155		0.42477
	860	0.9339	0.920968	-1.40419		0.117265			0.9058	0.895182	-1.18611		0.100814
	861	0.908	0.920968	1.40807		2.69499			0.89	0.895182	0.578893		1.86582
	862	0.9159	0.920968	0.550275		1.8372			0.8908	0.895182	0.489525		1.77645
	863	0.9172	0.920968	0.409119		1.69604			0.8902	0.895182	0.556551		1.84348
	864	0.893	0.920968	3.03679		4.32371			0.8747	0.895182	2.28804		3.57497
	865	0.9056	0.920968	1.66866		2.95559			0.8706	0.895182	2.74605		4.03297
	866	0.919	0.920968	0.213673		1.5006			0.8975	0.895182	-0.258926		1.028
	867	0.9444	0.920968	-2.5443		1.25737			0.89	0.895182	0.578893		1.86582
	868	0.9283	0.920968	-0.796135		0.490791			0.8987	0.895182	-0.392977		0.893948
	869	0.9453	0.920968	-2.64202		1.35509			0.8963	0.895182	-0.124875		1.16205
	870	0.9379	0.920968	-1.83852		0.551591			0.9145	0.895182	-2.15798		0.871055
	871	0.9676	0.920968	-5.06338		3.77646			0.9007	0.895182	-0.616395		0.67053
	872	0.9277	0.920968	-0.730986		0.55594			0.9027	0.895182	-0.839813		0.447112
	873	0.9304	0.920968	-1.02416		0.26277			0.8882	0.895182	0.779969		2.06689
	874	0.9387	0.920968	-1.92538		0.638456			0.9005	0.895182	-0.594053		0.692872
	875	0.9357	0.920968	-1.59964		0.312712			0.8964	0.895182	-0.136046		1.15088
	876	0.9217	0.920968	-0.0794971		1.20743			0.8641	0.895182	3.47216		4.75908
	877	0.9233	0.920968	-0.253227		1.0337			0.8917	0.895182	0.388987		1.67591
	878	0.916	0.920968	0.539417		1.82634			0.867	0.895182	3.1482		4.43513
	879	0.9108	0.920968	1.10404		2.39097			0.8577	0.895182	4.1871		5.47402
	880	0.8955	0.920968	2.76534		4.05226			0.8646	0.895182	3.4163		4.70323
	881	0.898	0.920968	2.49388		3.78081			0.8671	0.895182	3.13703		4.42396
	882	0.9051	0.920968	1.72295		3.00988			0.8979	0.895182	-0.303609		0.983316
	883	0.9343	0.920968	-1.44762		0.160698			0.9032	0.895182	-0.895668		0.391257
	884	0.9332	0.920968	-1.32818		0.0412583			0.9028	0.895182	-0.850984		0.435941
	885	0.9293	0.920968	-0.904716		0.382209			0.918	0.895182	-2.54896		1.26204
	886	0.9202	0.920968	0.083375		1.3703			0.9099	0.895182	-1.64412		0.357194
	887	0.9338	0.920968	-1.39333		0.106407			0.8993	0.895182	-0.460002		0.826923
	888	0.9267	0.920968	-0.622404		0.664521			0.9175	0.895182	-2.49311		1.20618
	889	0.9059	0.920968	1.63609		2.92301			0.9118	0.895182	-1.85637		0.569441
	890	0.9278	0.920968	-0.741844		0.545081			0.9094	0.895182	-1.58826		0.301339
	891	0.925	0.920968	-0.437816		0.849109			0.9182	0.895182	-2.5713		1.28438
	892	0.9166	0.920968	0.474268		1.76119			0.8941	0.895182	0.120885		1.40781
	893	0.9145	0.920968	0.702289		1.98921			0.8853	0.895182	1.10393		2.39085
	894	0.9331	0.920968	-1.31733		0.0304002			0.8963	0.895182	-0.124875		1.16205
	895	0.9179	0.920968	0.333112		1.62004			0.877	0.895182	2.03111		3.31804
	896	0.8951	0.920968	2.80877		4.09569			0.8395	0.895182	6.2202		7.50713
	897	0.9082	0.920968	1.38635		2.67328			0.8662	0.895182	3.23757		4.52449
	898	0.9118	0.920968	0.995459		2.28238			0.9104	0.895182	-1.69997		0.413048
	899	0.9228	0.920968	-0.198937		1.08799			0.8977	0.895182	-0.281268		1.00566
	900	0.9262	0.920968	-0.568114		0.718812			0.8817	0.895182	1.50608		2.793
	901	0.9173	0.920968	0.398261		1.68519			0.8938	0.895182	0.154398		1.44132
	902	0.9211	0.920968	-0.0143483		1.27258			0.9097	0.895182	-1.62178		0.334852
	903	0.918	0.920968	0.322254		1.60918			0.879	0.895182	1.80769		3.09462
	904	0.9358	0.920968	-1.6105		0.32357			0.905	0.895182	-1.09674		0.190181
	905	0.9324	0.920968	-1.24132		0.0456068			0.8806	0.895182	1.62896		2.91588
	906	0.9279	0.920968	-0.752702		0.534223			0.8928	0.895182	0.266107		1.55303
	907	0.9259	0.920968	-0.535539		0.751386			0.894	0.895182	0.132056		1.41898
	908	0.908	0.920968	1.40807		2.69499			0.8865	0.895182	0.969874		2.2568
	909	0.9046	0.920968	1.77725		3.06417			0.8757	0.895182	2.17633		3.46326
	910	0.8986	0.920968	2.42873		3.71566			0.8605	0.895182	3.87431		5.16124
	911	0.9059	0.920968	1.63609		2.92301			0.8645	0.895182	3.42747		4.7144
	912	0.8926	0.920968	3.08022		4.36715			0.8589	0.895182	4.05305		5.33997
	913	0.9159	0.920968	0.550275		1.8372			0.8841	0.895182	1.23798		2.5249
	914	0.9254	0.920968	-0.481248		0.805677			0.903	0.895182	-0.873326		0.413599
	915	0.9256	0.920968	-0.502965		0.783961			0.904	0.895182	-0.985035		0.30189
	916	0.9189	0.920968	0.224531		1.51146			0.9093	0.895182	-1.57709		0.290168
	917	0.937	0.920968	-1.74079		0.453868			0.9167	0.895182	-2.40374		1.11682
	918	0.9262	0.920968	-0.568114		0.718812			0.6421	0.895182	28.2716		29.5585
	919	0.9478	0.920968	-2.91347		1.62655			0.9244	0.895182	-3.2639		1.97698
	920	0.9345	0.920968	-1.46934		0.182414			0.9336	0.895182	-4.29162		3.0047
	921	0.9398	0.920968	-2.04482		0.757896			0.9035	0.895182	-0.92918		0.357745
	922	0.9474	0.920968	-2.87004		1.58311			0.912	0.895182	-1.87871		0.591783
	923	0.9315	0.920968	-1.1436		0.14333			0.9161	0.895182	-2.33672		1.04979
	924	0.9193	0.920968	0.181098		1.46802			0.9037	0.895182	-0.951522		0.335403
	925	0.9349	0.920968	-1.51277		0.225847			0.9074	0.895182	-1.36485		0.0779208
	926	0.9235	0.920968	-0.274944		1.01198			0.8876	0.895182	0.846994		2.13392
	927	0.9171	0.920968	0.419977		1.7069			0.8786	0.895182	1.85238		3.1393
	928	0.8946	0.920968	2.86306		4.14998			0.8578	0.895182	4.17593		5.46285
	929	0.909	0.920968	1.29949		2.58641			0.8847	0.895182	1.17095		2.45788
	930	0.9271	0.920968	-0.665837		0.621088			0.8997	0.895182	-0.504686		0.782239
	931	0.9366	0.920968	-1.69736		0.410435			0.8964	0.895182	-0.136046		1.15088
	932	0.9217	0.920968	-0.0794971		1.20743			0.8708	0.895182	2.72371		4.01063
	933	0.9221	0.920968	-0.12293		1.164			0.8677	0.895182	3.07001		4.35693
	934	0.9317	0.920968	-1.16531		0.121614			0.8892	0.895182	0.66826		1.95519
	935	0.9243	0.920968	-0.361809		0.925116			0.9162	0.895182	-2.34789		1.06096
	936	0.9274	0.920968	-0.698411		0.588514			0.9138	0.895182	-2.07978		0.792859
	937	0.9443	0.920968	-2.53344		1.24651			0.8882	0.895182	0.779969		2.06689
	938	0.9399	0.920968	-2.05568		0.768754			0.9028	0.895182	-0.850984		0.435941
	939	0.9258	0.920968	-0.524681		0.762244			0.909	0.895182	-1.54358		0.256655
	940	0.9235	0.920968	-0.274944		1.01198			0.8947	0.895182	0.0538597		1.34078
	941	0.9197	0.920968	0.137666		1.42459			0.8669	0.895182	3.15937		4.4463
	942	0.9206	0.920968	0.0399425		1.32687			0.8818	0.895182	1.49491		2.78183
	943	0.9091	0.920968	1.28863		2.57555			0.8593	0.895182	4.00836		5.29529
	944	0.8964	0.920968	2.66761		3.95454			0.8637	0.895182	3.51684		4.80377
	945	0.9024	0.920968	2.01612		3.30305			0.8717	0.895182	2.62317		3.91009
	946	0.9202	0.920968	0.083375		1.3703			0.8817	0.895182	1.50608		2.793
	947	0.9371	0.920968	-1.75165		0.464726			0.906	0.895182	-1.20845		0.078472
	948	0.9289	0.920968	-0.861283		0.425642			0.9211	0.895182	-2.89526		1.60834
	949	0.9252	0.920968	-0.459532		0.827393			0.9042	0.895182	-1.00738		0.279548
	950	0.9266	0.920968	-0.611546		0.675379			0.9008	0.895182	-0.627566		0.659359
	951	0.9399	0.920968	-2.05568		0.768754			0.9142	0.895182	-2.12447		0.837543
	952	0.9325	0.920968	-1.25218		0.0347487			0.9178	0.895182	-2.52662		1.2397
	953	0.9234	0.920968	-0.264086		1.02284			0.8894	0.895182	0.645918		1.93284
	954	0.9206	0.920968	0.0399425		1.32687			0.8867	0.895182	0.947533		2.23446
	955	0.9358	0.920968	-1.6105		0.32357			0.8983	0.895182	-0.348293		0.938632
	956	0.9312	0.920968	-1.11102		0.175905			0.8994	0.895182	-0.471173		0.815752
	957	0.9044	0.920968	1.79896		3.08589			0.8986	0.895182	-0.381806		0.905119
	958	0.9119	0.920968	0.984601		2.27153			0.8768	0.895182	2.05345		3.34038
	959	0.8973	0.920968	2.56989		3.85681			0.8478	0.895182	5.29302		6.57994
	960	0.8926	0.920968	3.08022		4.36715			0.829	0.895182	7.39315		8.68007
	961	0.7503	0.912518	17.777		19.0639			0.9172	0.890739	-2.97065		1.68372
	962	0.9242	0.912518	-1.28021		0.0067154			0.8695	0.890739	2.38446		3.67138
	963	0.6655	0.912518	27.0699		28.3568			0.9127	0.890739	-2.46545		1.17852
	964	0.9244	0.912518	-1.30213		0.015202			0.9023	0.890739	-1.29788		0.0109534
	965	0.7272	0.912518	20.3084		21.5953			0.8908	0.890739	-0.00681617		1.28011
	966	0.9093	0.912518	0.352635		1.63956			0.8782	0.890739	1.40774		2.69466
	967	0.9154	0.912518	-0.315845		0.97108			0.8926	0.890739	-0.208896		1.07803
	968	0.929	0.912518	-1.80623		0.519302			0.8913	0.890739	-0.0629493		1.22398
	969	0.9422	0.912518	-3.25277		1.96585			0.8727	0.890739	2.0252		3.31213
	970	0.9083	0.912518	0.462222		1.74915			0.8952	0.890739	-0.500788		0.786137
	971	0.9186	0.912518	-0.666523		0.620402			0.8754	0.890739	1.72208		3.00901
	972	0.9155	0.912518	-0.326804		0.960121			0.8783	0.890739	1.39651		2.68344
	973	0.9216	0.912518	-0.995284		0.291641			0.8824	0.890739	0.936221		2.22315
	974	0.9117	0.912518	0.0896264		1.37655			0.8832	0.890739	0.846408		2.13333
	975	0.9145	0.912518	-0.217217		1.06971			0.8797	0.890739	1.23934		2.52626
	976	0.9047	0.912518	0.856735		2.14366			0.8803	0.890739	1.17198		2.45891
	977	0.9162	0.912518	-0.403515		0.883411			0.8734	0.890739	1.94662		3.23354
	978	0.9226	0.912518	-1.10487		0.182054			0.8827	0.890739	0.902541		2.18947
	979	0.9212	0.912518	-0.951449		0.335476			0.9056	0.890739	-1.66836		0.381432
	980	0.7808	0.912518	14.4346		15.7215			0.9155	0.890739	-2.77979		1.49287
	981	0.9254	0.912518	-1.41171		0.124789			0.8926	0.890739	-0.208896		1.07803
	982	0.9422	0.912518	-3.25277		1.96585			0.9035	0.890739	-1.4326		0.145673
	983	0.9328	0.912518	-2.22266		0.935732			0.8858	0.890739	0.554515		1.84144
	984	0.9354	0.912518	-2.50758		1.22066			0.8934	0.890739	-0.298709		0.988217
	985	0.9308	0.912518	-2.00348		0.716558			0.8921	0.890739	-0.152762		1.13416
	986	0.9395	0.912518	-2.95689		1.66996			0.9166	0.890739	-2.90329		1.61636
	987	0.9323	0.912518	-2.16786		0.880938			0.8932	0.890739	-0.276255		1.01067
	988	0.9234	0.912518	-1.19254		0.0943849			0.8893	0.890739	0.161583		1.44851
	989	0.9369	0.912518	-2.67196		1.38504			0.8836	0.890739	0.801501		2.08843
	990	0.9392	0.912518	-2.92401		1.63709			0.6206	0.890739	30.3275		31.6145
	991	0.9178	0.912518	-0.578854		0.708072			0.8648	0.890739	2.91211		4.19903
	992	0.9003	0.912518	1.33892		2.62584			0.6715	0.890739	24.6132		25.9001
	993	0.719	0.912518	21.207		22.4939			0.8642	0.890739	2.97947		4.26639
	994	0.9248	0.912518	-1.34596		0.0590367			0.8852	0.890739	0.621875		1.9088
	995	0.6974	0.912518	23.5741		24.861			0.9345	0.890739	-4.91285		3.62593
	996	0.9152	0.912518	-0.293928		0.992997			0.8942	0.890739	-0.388522		0.898404
	997	0.9167	0.912518	-0.458308		0.828617			0.8813	0.890739	1.05971		2.34664
	998	0.9208	0.912518	-0.907614		0.379311			0.871	0.890739	2.21606		3.50298
	999	0.924	0.912518	-1.25829		0.0286328			0.8858	0.890739	0.554515		1.84144
	1000	0.9228	0.912518	-1.12679		0.160137			0.8865	0.890739	0.475929		1.76285
	1001	0.9394	0.912518	-2.94593		1.65901			0.9012	0.890739	-1.17439		0.11254
	1002	0.919	0.912518	-0.710358		0.576567			0.8942	0.890739	-0.388522		0.898404
	1003	0.9269	0.912518	-1.57609		0.289169			0.8848	0.890739	0.666782		1.95371
	1004	0.9074	0.912518	0.56085		1.84778			0.8816	0.890739	1.02603		2.31296
	1005	0.9304	0.912518	-1.95965		0.672723			0.8748	0.890739	1.78944		3.07637
	1006	0.9075	0.912518	0.549891		1.83682			0.8722	0.890739	2.08134		3.36826
	1007	0.9309	0.912518	-2.01444		0.727517			0.8752	0.890739	1.74454		3.03146
	1008	0.8983	0.912518	1.55809		2.84502			0.8777	0.890739	1.46387		2.7508
	1009	0.8901	0.912518	2.4567		3.74363			0.8642	0.890739	2.97947		4.26639
	1010	0.9196	0.912518	-0.77611		0.510815			0.8882	0.890739	0.285076		1.572
	1011	0.9077	0.912518	0.527974		1.8149			0.8851	0.890739	0.633102		1.92003
	1012	0.932	0.912518	-2.13499		0.848062			0.9025	0.890739	-1.32033		0.0334066
	1013	0.9183	0.912518	-0.633647		0.653278			0.5374	0.890739	39.6681		40.955
	1014	0.7745	0.912518	15.1249		16.4119			0.886	0.890739	0.532062		1.81899
	1015	0.9424	0.912518	-3.27469		1.98777			0.9039	0.890739	-1.4775		0.190579
	1016	0.948	0.912518	-3.88838		2.60145			0.8862	0.890739	0.509609		1.79653
	1017	0.9336	0.912518	-2.31033		1.0234			0.8946	0.890739	-0.433428		0.853497
	1018	0.9283	0.912518	-1.72952		0.442591			0.9099	0.890739	-2.1511		0.864177
	1019	0.9361	0.912518	-2.58429		1.29737			0.9086	0.890739	-2.00516		0.718231
	1020	0.9268	0.912518	-1.56514		0.278211			0.9032	0.890739	-1.39892		0.111993
	1021	0.9223	0.912518	-1.07199		0.214931			0.8755	0.890739	1.71086		2.99778
	1022	0.9202	0.912518	-0.841862		0.445063			0.6214	0.890739	30.2377		31.5246
	1023	0.9098	0.912518	0.297842		1.58477			0.8636	0.890739	3.04683		4.33375
	1024	0.8887	0.912518	2.61013		3.89705			0.2414	0.890739	72.8989		74.1858
	1025	0.9109	0.912518	0.177296		1.46422			0.8715	0.890739	2.15992		3.44685
	1026	0.9112	0.912518	0.14442		1.43135			0.8668	0.890739	2.68757		3.9745
	1027	0.6659	0.912518	27.0261		28.313			0.9289	0.890739	-4.28416		2.99724
	1028	0.9186	0.912518	-0.666523		0.620402			0.9141	0.890739	-2.62262		1.3357
	1029	0.9285	0.912518	-1.75143		0.464508			0.8934	0.890739	-0.298709		0.988217
	1030	0.9175	0.912518	-0.545978		0.740948			0.9003	0.890739	-1.07335		0.213579
	1031	0.9303	0.912518	-1.94869		0.661765			0.9018	0.890739	-1.24175		0.0451798
	1032	0.922	0.912518	-1.03912		0.247807			0.8773	0.890739	1.50878		2.7957
	1033	0.9243	0.912518	-1.29117		0.00424329			0.8841	0.890739	0.745368		2.03229
	1034	0.9316	0.912518	-2.09115		0.804228			0.9155	0.890739	-2.77979		1.49287
	1035	0.9202	0.912518	-0.841862		0.445063			0.8793	0.890739	1.28425		2.57117
	1036	0.9209	0.912518	-0.918573		0.368352			0.8904	0.890739	0.0380904		1.32502
	1037	0.9273	0.912518	-1.61993		0.333004			0.8595	0.890739	3.50712		4.79404
	1038	0.9062	0.912518	0.692354		1.97928			0.8788	0.890739	1.34038		2.6273
	1039	0.8963	0.912518	1.77726		3.06419			0.8674	0.890739	2.62022		3.90714
	1040	0.8918	0.912518	2.27041		3.55733			0.8642	0.890739	2.97947		4.26639
	1041	0.9045	0.912518	0.878652		2.16558			0.844	0.890739	5.24725		6.53417
	1042	0.9278	0.912518	-1.67472		0.387797			0.8838	0.890739	0.779048		2.06597
	1043	0.926	0.912518	-1.47747		0.190541			0.8832	0.890739	0.846408		2.13333
	1044	0.9267	0.912518	-1.55418		0.267252			0.9041	0.890739	-1.49996		0.213033
	1045	0.9504	0.912518	-4.15139		2.86446			0.8946	0.890739	-0.433428		0.853497
	1046	0.9356	0.912518	-2.5295		1.24258			0.9025	0.890739	-1.32033		0.0334066
	1047	0.928	0.912518	-1.69664		0.409715			0.9059	0.890739	-1.70204		0.415112
	1048	0.9354	0.912518	-2.50758		1.22066			0.9077	0.890739	-1.90412		0.617191
	1049	0.9369	0.912518	-2.67196		1.38504			0.908	0.890739	-1.9378		0.650871
	1050	0.9318	0.912518	-2.11307		0.826145			0.8939	0.890739	-0.354842		0.932083
	1051	0.9323	0.912518	-2.16786		0.880938			0.8955	0.890739	-0.534468		0.752457
	1052	0.9334	0.912518	-2.28841		1.00148			0.8978	0.890739	-0.79268		0.494245
	1053	0.9276	0.912518	-1.65281		0.36588			0.8799	0.890739	1.21689		2.50381
	1054	0.9323	0.912518	-2.16786		0.880938			0.447	0.890739	49.817		51.1039
	1055	0.9248	0.912518	-1.34596		0.0590367			0.8739	0.890739	1.89048		3.17741
	1056	0.8909	0.912518	2.36903		3.65596			0.2581	0.890739	71.0241		72.311
	1057	0.8911	0.912518	2.34712		3.63404			0.8756	0.890739	1.69963		2.98656
	1058	0.9225	0.912518	-1.09391		0.193013			0.8768	0.890739	1.56491		2.85184
	1059	0.7173	0.912518	21.3933		22.6802			0.9207	0.890739	-3.36358		2.07665
	1060	0.9232	0.912518	-1.17062		0.116302			0.8891	0.890739	0.184037		1.47096
	1061	0.9104	0.912518	0.232089		1.51901			0.8992	0.890739	-0.949853		0.337072
	1062	0.9232	0.912518	-1.17062		0.116302			0.8806	0.890739	1.1383		2.42523
	1063	0.9321	0.912518	-2.14595		0.859021			0.8998	0.890739	-1.01721		0.269712
	1064	0.9288	0.912518	-1.78431		0.497384			0.9026	0.890739	-1.33156		0.0446333
	1065	0.949	0.912518	-3.99796		2.71104			0.8774	0.890739	1.49755		2.78448
	1066	0.9318	0.912518	-2.11307		0.826145			0.9001	0.890739	-1.05089		0.236032
	1067	0.9261	0.912518	-1.48842		0.2015			0.8891	0.890739	0.184037		1.47096
	1068	0.925	0.912518	-1.36788		0.0809541			0.8823	0.890739	0.947447		2.23437
	1069	0.9213	0.912518	-0.962408		0.324517			0.8877	0.890739	0.341209		1.62813
	1070	0.9286	0.912518	-1.76239		0.475467			0.882	0.890739	0.981127		2.26805
	1071	0.9068	0.912518	0.626602		1.91353			0.8705	0.890739	2.27219		3.55911
	1072	0.8854	0.912518	2.97176		4.25869			0.874	0.890739	1.87926		3.16618
	1073	0.9107	0.912518	0.199213		1.48614			0.8653	0.890739	2.85597		4.1429
	1074	0.7536	0.912518	17.4153		18.7022			0.8766	0.890739	1.58737		2.87429
	1075	0.9292	0.912518	-1.82814		0.541219			0.8862	0.890739	0.509609		1.79653
	1076	0.9351	0.912518	-2.47471		1.18778			0.8992	0.890739	-0.949853		0.337072
	1077	0.9408	0.912518	-3.09935		1.81243			0.904	0.890739	-1.48873		0.201806
	1078	0.9279	0.912518	-1.68568		0.398756			0.9073	0.890739	-1.85921		0.572285
	1079	0.9425	0.912518	-3.28565		1.99872			0.9032	0.890739	-1.39892		0.111993
	1080	0.9467	0.912518	-3.74591		2.45899			0.895	0.890739	-0.478335		0.808591
	1081	0.9396	0.912518	-2.96785		1.68092			0.899	0.890739	-0.9274		0.359525
	1082	0.9382	0.912518	-2.81443		1.5275			0.9188	0.890739	-3.15027		1.86335
	1083	0.9369	0.912518	-2.67196		1.38504			0.8905	0.890739	0.0268637		1.31379
	1084	0.9292	0.912518	-1.82814		0.541219			0.8986	0.890739	-0.882493		0.404432
	1085	0.9217	0.912518	-1.00624		0.280683			0.8766	0.890739	1.58737		2.87429
	1086	0.9302	0.912518	-1.93773		0.650806			0.8631	0.890739	3.10296		4.38989
	1087	0.9189	0.912518	-0.699399		0.587526			0.8673	0.890739	2.63144		3.91837
	1088	0.8837	0.912518	3.15806		4.44498			0.4152	0.890739	53.387		54.674
	1089	0.9046	0.912518	0.867693		2.15462			0.8812	0.890739	1.07094		2.35787
	1090	0.909	0.912518	0.385511		1.67244			0.8482	0.890739	4.77573		6.06265
	1091	0.9407	0.912518	-3.08839		1.80147			0.9036	0.890739	-1.44382		0.1569
	1092	1.0071	0.912518	-10.365		9.07804			0.9126	0.890739	-2.45422		1.1673
	1093	0.9309	0.912518	-2.01444		0.727517			0.8831	0.890739	0.857634		2.14456
	1094	0.9197	0.912518	-0.787069		0.499856			0.8917	0.890739	-0.107856		1.17907
	1095	0.9232	0.912518	-1.17062		0.116302			0.9019	0.890739	-1.25297		0.0339531
	1096	0.9335	0.912518	-2.29937		1.01244			0.882	0.890739	0.981127		2.26805
	1097	0.9165	0.912518	-0.436391		0.850535			0.8945	0.890739	-0.422201		0.864724
	1098	0.9187	0.912518	-0.677482		0.609443			0.8899	0.890739	0.0942235		1.38115
	1099	0.9076	0.912518	0.538933		1.82586			0.89	0.890739	0.0829969		1.36992
	1100	0.9206	0.912518	-0.885697		0.401228			0.8869	0.890739	0.431022		1.71795
	1101	0.9124	0.912518	0.0129156		1.29984			0.8721	0.890739	2.09256		3.37949
	1102	0.905	0.912518	0.823859		2.11078			0.8751	0.890739	1.75576		3.04269
	1103	0.8949	0.912518	1.93069		3.21761			0.8613	0.890739	3.30504		4.59196
	1104	0.8863	0.912518	2.87313		4.16006			0.8417	0.890739	5.50546		6.79238
	1105	0.9034	0.912518	0.999198		2.28612			0.8302	0.890739	6.79652		8.08345
	1106	0.9229	0.912518	-1.13775		0.149178			0.8796	0.890739	1.25057		2.53749
	1107	0.9373	0.912518	-2.7158		1.42887			0.889	0.890739	0.195263		1.48219
	1108	0.9352	0.912518	-2.48567		1.19874			0.8729	0.890739	2.00275		3.28968
	1109	0.9303	0.912518	-1.94869		0.661765			0.8954	0.890739	-0.523241		0.763684
	1110	0.9449	0.912518	-3.54866		2.26173			0.8925	0.890739	-0.197669		1.08926
	1111	0.9475	0.912518	-3.83358		2.54666			0.9222	0.890739	-3.53198		2.24505
	1112	0.9446	0.912518	-3.51578		2.22886			0.8978	0.890739	-0.79268		0.494245
	1113	0.932	0.912518	-2.13499		0.848062			0.9037	0.890739	-1.45505		0.168126
	1114	0.9475	0.912518	-3.83358		2.54666			0.898	0.890739	-0.815133		0.471792
	1115	0.9435	0.912518	-3.39524		2.10831			0.8892	0.890739	0.17281		1.45974
	1116	0.9222	0.912518	-1.06104		0.225889			0.8963	0.890739	-0.624281		0.662644
	1117	0.9368	0.912518	-2.661		1.37408			0.8798	0.890739	1.22811		2.51504
	1118	0.9364	0.912518	-2.61717		1.33024			0.8697	0.890739	2.362		3.64893
	1119	0.9154	0.912518	-0.315845		0.97108			0.8578	0.890739	3.69797		4.9849
	1120	0.8918	0.912518	2.27041		3.55733			0.6068	0.890739	31.8768		33.1637
	1121	0.895	0.912518	1.91973		3.20665			0.8676	0.890739	2.59776		3.88469
	1122	0.9161	0.912518	-0.392556		0.894369			0.8781	0.890739	1.41897		2.70589
	1123	0.9348	0.912518	-2.44183		1.15491			0.8972	0.890739	-0.72532		0.561605
	1124	0.9306	0.912518	-1.98157		0.694641			0.8693	0.890739	2.40691		3.69383
	1125	0.9383	0.912518	-2.82539		1.53846			0.8857	0.890739	0.565742		1.85267
	1126	0.9341	0.912518	-2.36512		1.07819			0.8869	0.890739	0.431022		1.71795
	1127	0.9424	0.912518	-3.27469		1.98777			0.867	0.890739	2.66512		3.95205
	1128	0.9313	0.912518	-2.05828		0.771352			0.8728	0.890739	2.01398		3.3009
	1129	0.9252	0.912518	-1.3898		0.102871			0.8415	0.890739	5.52791		6.81484
	1130	0.9277	0.912518	-1.66376		0.376839			0.8974	0.890739	-0.747774		0.539151
	1131	0.93	0.912518	-1.91581		0.628889			0.8796	0.890739	1.25057		2.53749
	1132	0.9064	0.912518	0.670437		1.95736			0.8661	0.890739	2.76616		4.05309
	1133	0.9251	0.912518	-1.37884		0.0919128			0.8537	0.890739	4.15826		5.44519
	1134	0.9231	0.912518	-1.15966		0.127261			0.8786	0.890739	1.36283		2.64976
	1135	0.9173	0.912518	-0.52406		0.762865			0.8625	0.890739	3.17032		4.45725
	1136	0.8877	0.912518	2.71971		4.00664			0.8729	0.890739	2.00275		3.28968
	1137	0.8976	0.912518	1.6348		2.92173			0.8707	0.890739	2.24974		3.53666
	1138	0.9153	0.912518	-0.304886		0.982039			0.8738	0.890739	1.90171		3.18864
	1139	0.9364	0.912518	-2.61717		1.33024			0.9005	0.890739	-1.0958		0.191126
	1140	0.9295	0.912518	-1.86102		0.574095			0.9014	0.890739	-1.19684		0.0900863
	1141	0.9468	0.912518	-3.75687		2.46995			0.8853	0.890739	0.610648		1.89757
	1142	0.9359	0.912518	-2.56238		1.27545			0.9061	0.890739	-1.72449		0.437565
	1143	0.9351	0.912518	-2.47471		1.18778			0.9262	0.890739	-3.98104		2.69412
	1144	0.9475	0.912518	-3.83358		2.54666			0.9069	0.890739	-1.8143		0.527378
	1145	0.9513	0.912518	-4.25001		2.96309			0.923	0.890739	-3.62179		2.33487
	1146	0.9333	0.912518	-2.27745		0.990525			0.8866	0.890739	0.464702		1.75163
	1147	0.9316	0.912518	-2.09115		0.804228			0.9009	0.890739	-1.14071		0.146219
	1148	0.9309	0.912518	-2.01444		0.727517			0.8711	0.890739	2.20483		3.49176
	1149	0.9304	0.912518	-1.95965		0.672723			0.8956	0.890739	-0.545694		0.741231
	1150	0.9234	0.912518	-1.19254		0.0943849			0.876	0.890739	1.65473		2.94165
	1151	0.9129	0.912518	-0.0418778		1.24505			0.8695	0.890739	2.38446		3.67138
	1152	0.8844	0.912518	3.08135		4.36827			0.8184	0.890739	8.12126		9.40819
	1153	0.9013	0.912518	1.22933		2.51626			0.8869	0.890739	0.431022		1.71795
	1154	0.9179	0.912518	-0.589812		0.697113			0.8767	0.890739	1.57614		2.86306
	1155	0.9184	0.912518	-0.644606		0.642319			0.9284	0.890739	-4.22803		2.9411
	1156	0.91	0.912518	0.275924		1.56285			0.8911	0.890739	-0.0404961		1.24643
	1157	0.9393	0.912518	-2.93497		1.64805			0.9069	0.890739	-1.8143		0.527378
	1158	0.9294	0.912518	-1.85006		0.563136			0.8729	0.890739	2.00275		3.28968
	1159	0.9297	0.912518	-1.88294		0.596013			0.9049	0.890739	-1.58977		0.302846
	1160	0.926	0.912518	-1.47747		0.190541			0.8829	0.890739	0.880088		2.16701
	1161	0.9157	0.912518	-0.348721		0.938204			0.8835	0.890739	0.812728		2.09965
	1162	0.9422	0.912518	-3.25277		1.96585			0.9468	0.890739	-6.29373		5.0068
	1163	0.9229	0.912518	-1.13775		0.149178			0.8834	0.890739	0.823954		2.11088
	1164	0.9289	0.912518	-1.79527		0.508343			0.8933	0.890739	-0.287482		0.999443
	1165	0.9232	0.912518	-1.17062		0.116302			0.8836	0.890739	0.801501		2.08843
	1166	0.916	0.912518	-0.381597		0.905328			0.876	0.890739	1.65473		2.94165
	1167	0.9077	0.912518	0.527974		1.8149			0.8835	0.890739	0.812728		2.09965
	1168	0.8766	0.912518	3.93613		5.22305			0.8627	0.890739	3.14787		4.43479
	1169	0.9056	0.912518	0.758106		2.04503			0.863	0.890739	3.11419		4.40111
	1170	0.9305	0.912518	-1.97061		0.683682			0.8727	0.890739	2.0252		3.31213
	1171	0.914	0.912518	-0.162423		1.1245			0.8981	0.890739	-0.82636		0.460565
	1172	0.9293	0.912518	-1.8391		0.552178			0.9015	0.890739	-1.20807		0.0788596
	1173	0.9343	0.912518	-2.38704		1.10011			0.8825	0.890739	0.924994		2.21192
[truncated: 18,667 more rows]

## Sheet: Figure 1b
HepG2 Data	Data Log Transformation	NPD13393			NPD827			NPD3675			NPD13211			NPD3774			NPD1752			NPD2470			NPD2889			NPD3126			NPD3540			NP771			NPD2396			NPD2864			NPD3363			NPD3155			NPD7295
[truncated: 81 more rows]
[truncated: 27 more columns]

[truncated: 32 more sheets: Figure 1c, Figure 1d, Figure 2a, Figure 2b, Figure 2c (2d), Figure 2e, Figure 3a (3b), Figure 3c, Figure 3d, Figure 4b, Figure 4c, Figure 4d, Figure 5c, Figure 5d, Figure 5e, Figure 5f, Figure 5g, Figure 6a, Figure 6b, Figure 6c …]
